# Supplementary material for: Human iPSCs-based modeling unveils SETBP1 as a driver of chromatin rewiring in GATA2 deficiency
Source: Nat Commun. 2025 Nov 17;16:10035. doi: 10.1038/s41467-025-65806-9 (PMC12623428; doi:10.1038/s41467-025-65806-9)
Supplement: Supplementary file 3 — Supplementary Data 1 [file 41467_2025_65806_MOESM3_ESM.xlsx]

## Sheet: G vs P
Supplementary table 1. Bulk ATAC-seq G vs P comparison. Only Differential Accessible Peaks (DAPs) defined by abs(log2FC)>0.5adj.P.Val <0.05
Gene Name	Interval ID	logFC	AveExpr	t	P.Value	adj.P.Val	B	Chr	Start	End	Annotation
POTEF	Interval_85504	3.29281	1.76769	6.62741	2.49317e-08	0.000259614	3.65504	chr2	130129094	130129790	promoter-TSS (POTEF)
CDC42EP3	Interval_80233	3.14027	1.55212	7.39451	1.61624e-09	2.95373e-05	6.71054	chr2	37535893	37536595	Intergenic
SPTLC1	Interval_159018	2.72199	1.74573	7.88688	2.82234e-10	7.83709e-06	8.6989	chr9	92098019	92098422	intron (SPTLC1. intron 3 of 8)
GUSBP4	Interval_134412	2.62248	-0.788006	4.6153	2.84759e-05	0.0379545	0.0431787	chr6	57961101	57961642	promoter-TSS (GUSBP4)
KCNS1	Interval_94578	2.5857	-1.25704	6.31574	7.58041e-08	0.000631479	3.69742	chr20	45097845	45097987	exon (KCNS1. exon 4 of 5)
LOC100996713	Interval_8770	2.11479	1.69325	7.36851	1.77286e-09	2.95373e-05	8.5559	chr1	143904251	143906093	Intergenic
PRDM7	Interval_61179	1.35709	4.79436	7.53712	9.7368e-10	2.02779e-05	11.544	chr16	90077295	90078152	promoter-TSS (PRDM7)
PCGEM1	Interval_88409	1.32437	2.03471	4.57695	3.2378e-05	0.0408669	1.36349	chr2	193170699	193171409	Intergenic
UBP1	Interval_103734	1.31624	4.01647	7.05097	5.49595e-09	7.63057e-05	10.0351	chr3	33446370	33447725	Intergenic
OR2L13	Interval_15697	1.24388	3.38417	4.7029	2.121e-05	0.0339784	2.53643	chr1	247936966	247937516	promoter-TSS (OR2L13)
DOC2GP	Interval_28144	1.23138	3.91199	7.7291	4.93e-10	1.1734e-05	12.3624	chr11	67619572	67621133	Intergenic
LOC102723376	Interval_15720	1.22005	2.36433	4.957	8.9422e-06	0.0187948	2.92942	chr10	11176	11721	intron (LOC102723376. intron 1 of 2)
ZNF132	Interval_77755	0.944538	5.22424	10.496	3.87807e-14	2.15372e-09	21.7933	chr19	58439929	58440559	promoter-TSS (ZNF132)
PRORSD1P	Interval_81403	0.914345	4.08505	7.11247	4.4134e-09	6.68461e-05	10.4742	chr2	55281949	55282840	promoter-TSS (PRORSD1P)
TMEM161B	Interval_124481	0.750935	4.19082	5.7961	4.79854e-07	0.00222077	6.17512	chr5	88268403	88269745	promoter-TSS (TMEM161B)
IQSEC3	Interval_32455	0.66072	2.86718	4.54478	3.60497e-05	0.0418938	2.15748	chr12	102019	102413	intron (IQSEC3. intron 2 of 12)
IQSEC3	Interval_32456	0.64163	5.21907	5.26832	3.0546e-06	0.00877449	4.39323	chr12	103120	103979	intron (IQSEC3. intron 2 of 12)
ZNF562	Interval_73501	0.631656	3.42145	4.60198	2.97755e-05	0.0388738	2.34557	chr19	9674629	9675466	promoter-TSS (ZNF562)
INPP5F	Interval_22956	0.610894	4.65064	5.71033	6.49548e-07	0.00274067	5.91333	chr10	119818005	119819095	promoter-TSS (INPP5F)
PTGDS	Interval_162697	0.605489	4.79229	5.54325	1.16922e-06	0.00405836	5.27609	chr9	136978087	136978955	intron (PTGDS. intron 1 of 6)
LINC00545	Interval_41297	0.597543	4.94397	6.766	1.51998e-08	0.000168828	9.48547	chr13	30870204	30870898	Intergenic
CAPS2	Interval_36916	0.561018	5.16791	4.74459	1.84243e-05	0.0313227	2.75536	chr12	75390846	75391537	promoter-TSS (CAPS2)
ABCA2	Interval_162704	0.557801	3.66285	4.72576	1.96346e-05	0.032389	2.73225	chr9	137021933	137022539	intron (ABCA2. intron 5 of 47)
C8orf58	Interval_149499	0.508467	4.9108	4.62086	2.79497e-05	0.0379545	2.29808	chr8	22599250	22600198	exon (C8orf58. exon 1 of 7)
ZNF714	Interval_74807	-0.504177	4.6989	-4.80353	1.50893e-05	0.0284411	2.95826	chr19	21081975	21082622	exon (ZNF714. exon 1 of 5)
MIR21	Interval_66246	-0.61428	4.58294	-4.73442	1.90687e-05	0.0320908	2.7628	chr17	59842199	59843880	Intergenic
PLSCR1	Interval_109666	-0.724019	5.33209	-8.6561	1.91036e-11	6.36563e-07	15.8741	chr3	146543945	146545003	exon (PLSCR1. exon 1 of 9)
VTRNA2-1	Interval_126600	-0.810625	4.61149	-6.47844	4.24329e-08	0.000392759	8.39872	chr5	136080094	136081110	promoter-TSS (VTRNA2-1)
LOC101929561	Interval_8755	-0.824798	3.9921	-5.34228	2.3614e-06	0.00715324	4.59975	chr1	143728844	143729887	promoter-TSS (LOC101929561)
CACNA1B	Interval_162845	-0.839461	3.59171	-5.61316	9.14596e-07	0.00342462	5.42717	chr9	137877524	137879071	intron (CACNA1B. intron 1 of 46)
ZNF680	Interval_143111	-0.854796	2.53685	-4.64919	2.54139e-05	0.0367469	2.4975	chr7	64562589	64563444	promoter-TSS (ZNF680)
ZNF77	Interval_72671	-0.887784	3.37013	-5.9809	2.49409e-07	0.00147563	6.80365	chr19	2944657	2945453	promoter-TSS (ZNF77)
IAH1	Interval_78399	-0.937508	2.58711	-5.61511	9.08351e-07	0.00342462	5.49939	chr2	9474090	9475344	promoter-TSS (IAH1)
LOC102724332	Interval_83351	-0.986734	2.04691	-5.99955	2.33434e-07	0.00147563	6.52307	chr2	90244924	90245798	Intergenic
TRNAV25	Interval_8761	-1.01948	2.35452	-4.71589	2.03e-05	0.0328364	2.41272	chr1	143803796	143805276	promoter-TSS (TRNAV25)
LRRIQ3	Interval_6374	-1.27912	3.84769	-5.60995	9.24973e-07	0.00342462	5.37677	chr1	74197863	74198539	promoter-TSS (LRRIQ3)
RP11-770E5.1	Interval_151001	-1.28308	3.75399	-4.98568	8.10531e-06	0.0182488	3.42756	chr8	48514197	48515152	Intergenic
LOC100134868	Interval_93232	-1.3292	2.52855	-5.70004	6.73554e-07	0.00274067	5.43803	chr20	26009563	26011040	intron (LOC100134868. intron 1 of 4)
NAPRT1	Interval_155705	-1.40317	1.88509	-5.88609	3.49019e-07	0.00181039	5.76841	chr8	143578084	143578800	promoter-TSS (NAPRT1)
PRRT1	Interval_132423	-1.4077	2.08908	-4.66179	2.43601e-05	0.0367469	2.44492	chr6	32148417	32149151	exon (PRRT1. exon 4 of 4)
AACS	Interval_40108	-1.46237	3.04828	-5.04692	6.56779e-06	0.016332	3.7137	chr12	125049383	125050019	Intergenic
ZNF331	Interval_77343	-1.50981	1.78834	-4.8646	1.226e-05	0.0234783	2.79708	chr19	53553727	53554822	promoter-TSS (ZNF331)
ZNF726	Interval_74880	-1.55092	3.01283	-6.97711	7.1532e-09	9.16754e-05	9.63711	chr19	23914625	23915354	exon (ZNF726. exon 1 of 4)
CR1L	Interval_13072	-1.59847	2.89778	-5.02795	7.01045e-06	0.016607	3.67307	chr1	207644562	207646042	exon (CR1L. exon 1 of 12)
RP11-166O4.5	Interval_143294	-1.63677	0.869488	-5.0252	7.07708e-06	0.016607	2.0617	chr7	67453790	67454331	Intergenic
GAS8	Interval_61171	-1.66479	0.973543	-4.6371	2.64671e-05	0.0367469	1.10133	chr16	90022407	90022917	promoter-TSS (GAS8)
PCGEM1	Interval_88412	-1.69149	4.14426	-4.80151	1.51929e-05	0.0284411	2.89225	chr2	193502187	193503185	Intergenic
ZNF430	Interval_74803	-1.80997	1.80059	-4.63309	2.68259e-05	0.0369373	2.14638	chr19	20999714	21000357	Intergenic
TRNAA15	Interval_132019	-1.93014	1.34572	-4.57845	3.22159e-05	0.0408669	0.664035	chr6	28633651	28634222	Intergenic
AKR7L	Interval_1926	-2.03643	-0.459791	-4.53852	3.68112e-05	0.0418938	-0.22352	chr1	19273908	19274428	promoter-TSS (AKR7L)
AC012309.5	Interval_75484	-2.07056	0.869074	-5.16377	4.38903e-06	0.0117943	3.41774	chr19	37251414	37252136	promoter-TSS (AC012309.5)
PRR20A	Interval_42741	-2.08568	1.56769	-5.81286	4.5225e-07	0.00220586	4.91636	chr13	56735217	56736455	Intergenic
PARD6G	Interval_72204	-2.16767	-0.461792	-5.98685	2.44193e-07	0.00147563	4.7564	chr18	80159619	80160108	exon (PARD6G. exon 3 of 3)
SLC16A5	Interval_67450	-2.22147	0.539662	-5.97675	2.53104e-07	0.00147563	5.30333	chr17	75077379	75078018	Intergenic
ZNF57	Interval_72669	-2.264	2.95301	-6.02055	2.16671e-07	0.00147563	6.8917	chr19	2900374	2901173	promoter-TSS (ZNF57)
LOC101927404	Interval_71591	-2.55428	-0.287757	-5.88802	3.46636e-07	0.00181039	2.43086	chr18	64725426	64726189	Intergenic
LOC100507468	Interval_143307	-2.81899	0.495531	-5.08465	5.76782e-06	0.0147841	0.108345	chr7	69245465	69245963	Intergenic
NLRP6	Interval_23935	-3.15778	0.961717	-9.64113	6.59014e-13	2.74492e-08	11.0295	chr11	279994	280621	exon (NLRP6. exon 4 of 8)
LOC102724431	Interval_157654	-3.23666	-1.01172	-5.80597	4.63393e-07	0.00220586	0.930543	chr9	40106182	40106818	Intergenic
SLC14A1	Interval_70502	-3.33929	-0.703264	-5.73344	5.98684e-07	0.00262488	0.7762	chr18	45775206	45775785	Intergenic
LOC102723828	Interval_114528	-3.40828	2.00511	-13.1259	1.13456e-17	1.89027e-12	20.1672	chr4	31996219	31997572	promoter-TSS (LOC102723828)
LOC100507468	Interval_143305	-3.49791	-0.85952	-4.64411	2.58511e-05	0.0367469	-1.66534	chr7	68824148	68824725	Intergenic
PNPO	Interval_65267	-3.95835	0.911334	-12.2389	1.5977e-16	1.33095e-11	15.1182	chr17	47941313	47941834	promoter-TSS (PNPO)
LOC100507468	Interval_143306	-4.63608	-0.504013	-5.97261	2.56851e-07	0.00147563	-1.08227	chr7	68963795	68964551	Intergenic

## Sheet: GS vs P
Supplementary table 1. Bulk ATAC-seq GS vs P comparison. Only Differential Accessible Peaks (DAPs) defined by abs(log2FC)>0.5adj.P.Val <0.05
Gene Name	Interval ID	logFC	AveExpr	t	P.Value	adj.P.Val	B	Chr	Start	End	Annotation
LOC101928102	Interval_93240	5.35514	-0.844483	6.91314	8.98809e-09	9.85189e-06	7.28847	chr20	30290283	30290811	promoter-TSS (LOC101928102)
LOC102723636	Interval_93246	5.21535	-0.903159	6.48925	4.0826e-08	2.88388e-05	6.0114	chr20	30579810	30580430	Intergenic
LOC102723636	Interval_93245	5.00666	-2.62009	4.96149	8.80584e-06	0.00143656	1.12555	chr20	30556705	30557044	Intergenic
LOC102723636	Interval_93247	4.97783	0.291005	8.78873	1.20702e-11	5.1564e-08	13.9879	chr20	30585142	30585843	Intergenic
ABRA	Interval_153679	4.88527	-2.09451	4.81872	1.43307e-05	0.001998	0.834342	chr8	106785954	106786174	Intergenic
LOC102723636	Interval_93244	4.60805	-0.974679	5.57285	1.05381e-06	0.000321701	3.49556	chr20	30500012	30500833	Intergenic
CXorf51B	Interval_166464	4.34296	-2.83684	4.48699	4.36974e-05	0.00429772	0.37038	chrX	146615647	146615887	Intergenic
LOC286178	Interval_151421	4.31986	-1.85612	3.82719	0.000367579	0.0171593	-1.08593	chr8	57668491	57668621	Intergenic
LOC102723686	Interval_147943	4.28366	-0.223573	7.29638	2.29171e-09	3.26339e-06	9.25677	chr7	153256567	153257172	Intergenic
LOC101927026	Interval_56395	4.25982	0.299236	5.82319	4.36029e-07	0.000168552	4.67915	chr16	9509474	9509993	Intergenic
GABRB3	Interval_50194	4.25724	-2.65776	3.99284	0.000218116	0.0124537	-0.80995	chr15	26434205	26434408	Intergenic
PDE4D	Interval_123003	4.25586	-1.44245	4.37994	6.22676e-05	0.00547304	0.131555	chr5	59583925	59584145	intron (PDE4D. intron 3 of 16)
SLIT2	Interval_114142	4.19858	-2.40543	3.93942	0.000258361	0.0138453	-0.905791	chr4	19684208	19684402	Intergenic
NPFFR2	Interval_115926	4.1193	0.340685	5.93565	2.92812e-07	0.000124678	5.22302	chr4	71922966	71923577	Intergenic
FGF2	Interval_118131	4.1013	-1.55504	3.84171	0.000351275	0.0166644	-1.06653	chr4	122843159	122843309	intron (FGF2. intron 1 of 2)
POTEF	Interval_85504	4.06492	1.76769	8.13849	1.16369e-10	3.34277e-07	12.8406	chr2	130129094	130129790	promoter-TSS (POTEF)
LOC101928808	Interval_166463	4.05545	-2.67618	3.90306	0.000289766	0.0148232	-0.8101	chrX	146278566	146278811	Intergenic
CDC42EP3	Interval_80233	3.94337	1.55212	9.29041	2.15968e-12	1.1994e-08	17.0184	chr2	37535893	37536595	Intergenic
DLGAP2	Interval_148392	3.86888	-0.676499	5.60673	9.35513e-07	0.00029859	4.2393	chr8	1541722	1542275	intron (DLGAP2. intron 3 of 13)
DDX31	Interval_162134	3.80931	-1.13772	4.00541	0.000209572	0.0121348	-0.302764	chr9	132627285	132627466	intron (DDX31. intron 16 of 18)
FBN1	Interval_51464	3.6918	-2.09582	3.26467	0.00200104	0.047962	-2.13042	chr15	48601241	48601435	intron (FBN1. intron 4 of 65)
AGBL1	Interval_54479	3.68165	-1.75406	3.30555	0.00177713	0.0449544	-2.00523	chr15	86439791	86439924	intron (AGBL1. intron 17 of 23)
LOC102723348	Interval_9003	3.66888	1.57003	9.94381	2.39298e-13	2.49181e-09	18.9345	chr1	149162220	149163713	Intergenic
LOC102724665	Interval_135345	3.64693	-1.49224	4.04623	0.000183985	0.0111264	-0.149706	chr6	92310648	92310917	Intergenic
TBC1D5	Interval_102966	3.64368	-1.40133	4.26454	9.08994e-05	0.00693433	0.315919	chr3	17577864	17578055	intron (TBC1D5. intron 1 of 22)
OR9K2	Interval_35908	3.62065	-2.0434	3.49552	0.001014	0.0322038	-1.59252	chr12	55086833	55087029	Intergenic
LOC100506474	Interval_78759	3.61865	-0.294206	6.09224	1.67957e-07	8.55409e-05	6.03471	chr2	13019473	13020090	Intergenic
GDF9	Interval_126289	3.59395	-1.94381	3.4528	0.00115192	0.0347891	-1.66681	chr5	132854519	132854675	Intergenic
LOC102723686	Interval_147944	3.59227	-1.02015	5.75692	5.51087e-07	0.000201066	4.83776	chr7	153354057	153354418	Intergenic
GPR116	Interval_133987	3.5872	-1.2866	3.27125	0.00196325	0.047459	-2.11074	chr6	46948773	46948972	intron (GPR116. intron 1 of 21)
TTC28	Interval_99290	3.58558	-1.36432	3.74448	0.000475283	0.020259	-0.991156	chr22	28231549	28231678	intron (TTC28. intron 4 of 21)
AC087859.1	Interval_102043	3.58316	-0.999363	4.8585	1.25174e-05	0.00182458	2.06601	chr3	7790248	7790572	Intergenic
KCNIP4	Interval_114179	3.5824	-1.75306	3.61438	0.000708331	0.0259195	-1.36395	chr4	20916170	20916332	intron (KCNIP4. intron 1 of 8)
MDGA2	Interval_46046	3.56864	-0.953265	5.07555	5.95147e-06	0.00110542	2.67134	chr14	47466988	47467273	intron (MDGA2. intron 1 of 16)
CRLF2	Interval_163007	3.56284	0.324248	7.46586	1.25414e-09	2.0895e-06	10.5838	chrX	989956	990439	Intergenic
SUGCT	Interval_142262	3.54154	-1.53438	4.05313	0.000179972	0.0109572	-0.137938	chr7	40280168	40280382	intron (SUGCT. intron 8 of 14)
STK39	Interval_86994	3.51454	-1.82497	3.26341	0.00200833	0.0480368	-2.00146	chr2	168047272	168047493	intron (STK39. intron 11 of 14)
SSTR1	Interval_45832	3.47995	-1.99248	3.58245	0.000780425	0.027472	-1.27959	chr14	38011448	38011603	Intergenic
HULC	Interval_130594	3.45489	-0.927667	3.84713	0.000345373	0.0164924	-0.651593	chr6	9186338	9186566	Intergenic
ZNF608	Interval_125822	3.45227	-1.79889	3.84901	0.000343348	0.01645	-0.675174	chr5	124550720	124551006	Intergenic
C18orf42	Interval_68890	3.43815	-0.4411	5.51604	1.28636e-06	0.000374683	4.15501	chr18	5131274	5131659	Intergenic
AJAP1	Interval_449	3.43211	-0.957057	4.17388	0.000122039	0.00842627	0.441028	chr1	4573550	4573831	Intergenic
PARD3B	Interval_89004	3.43017	-1.74819	3.62279	0.000690441	0.0255232	-1.23228	chr2	204692866	204693052	intron (PARD3B. intron 2 of 22)
PCDH15	Interval_18775	3.42424	-2.28715	3.32926	0.00165832	0.0432475	-1.86425	chr10	53957156	53957417	intron (PCDH15. intron 23 of 34)
PROK2	Interval_106400	3.42289	-0.939794	5.33648	2.40966e-06	0.000588663	3.63741	chr3	71869014	71869344	Intergenic
RAMP3	Interval_142601	3.37709	-1.45185	3.52336	0.00093277	0.0306644	-1.30992	chr7	45241934	45242087	Intergenic
LZTS1	Interval_149333	3.36734	-2.57825	3.28842	0.00186788	0.0462216	-1.93901	chr8	20484548	20484779	Intergenic
SCAF11	Interval_34943	3.35911	-1.08561	3.73013	0.000496818	0.0208124	-0.818454	chr12	46065663	46065798	Intergenic
HLA-DQB1	Interval_132454	3.34026	-1.30208	3.78874	0.000414347	0.0185774	-0.70029	chr6	32685715	32685924	Intergenic
CNTNAP2	Interval_147452	3.33896	-0.586798	4.78309	1.61728e-05	0.0021666	2.34336	chr7	146654074	146654419	intron (CNTNAP2. intron 1 of 23)
TMC1	Interval_158003	3.33259	-1.6639	3.75935	0.000453899	0.0197076	-0.776356	chr9	72649122	72649317	intron (TMC1. intron 5 of 23)
C12orf36	Interval_33742	3.33115	1.82571	8.23104	8.41051e-11	2.59492e-07	14.084	chr12	13316441	13317177	Intergenic
ZFPM2	Interval_153632	3.32944	-1.04293	3.53565	0.000898918	0.0299262	-1.284	chr8	105674249	105674537	intron (ZFPM2. intron 5 of 6)
LOC101929156	Interval_31313	3.31386	-1.19376	3.35985	0.00151619	0.040993	-1.72411	chr11	119888287	119888406	Intergenic
LOC440173	Interval_158637	3.29023	0.419214	5.96006	2.68539e-07	0.000116816	6.0242	chr9	87034123	87034451	intron (LOC440173. intron 1 of 1)
LOC102723446	Interval_142648	3.2834	-1.63132	3.51146	0.000966698	0.031298	-1.34371	chr7	46257318	46257528	Intergenic
PRR20A	Interval_42742	3.27635	-1.54919	3.85437	0.000337631	0.0162531	-0.425054	chr13	56864541	56864802	Intergenic
SMARCAD1	Interval_117045	3.27365	-1.06002	4.32537	7.44991e-05	0.00609172	0.768211	chr4	94262417	94262830	intron (SMARCAD1. intron 1 of 15)
NOVA1	Interval_45410	3.26954	-0.923686	4.02059	0.000199678	0.0117705	-0.0487563	chr14	25753256	25753483	Intergenic
AC007682.1	Interval_81223	3.26455	-1.74325	3.50513	0.000985215	0.0316271	-1.44877	chr2	52192859	52193013	intron (AC007682.1. intron 7 of 10)
TRIM24	Interval_146934	3.23262	-1.91238	3.41564	0.00128622	0.0371718	-1.62441	chr7	138407853	138408072	Intergenic
CTNNA2	Interval_82908	3.2303	-0.633309	4.45529	4.8545e-05	0.00463495	1.12308	chr2	80126823	80127151	intron (CTNNA2. intron 7 of 17)
HS3ST4	Interval_57496	3.22559	-0.165441	3.73067	0.000496	0.0207946	-0.61498	chr16	25895464	25895730	intron (HS3ST4. intron 1 of 1)
C18orf42	Interval_68888	3.21781	-1.43042	3.76957	0.000439756	0.0193112	-0.598325	chr18	5089391	5089651	Intergenic
SCFD2	Interval_115307	3.21769	-0.786953	3.60795	0.000722318	0.0262543	-1.08462	chr4	52873932	52874040	exon (SCFD2. exon 9 of 9)
ZXDA	Interval_164711	3.21459	-1.6806	4.02558	0.000196524	0.0116399	-0.0631508	chrX	57951708	57952044	Intergenic
SMOC2	Interval_139540	3.21426	-1.15028	3.66404	0.000608734	0.0235762	-0.990388	chr6	168541351	168541532	intron (SMOC2. intron 4 of 12)
SMLR1	Interval_136933	3.21072	-0.414292	4.23669	9.95362e-05	0.00731519	0.753907	chr6	130602221	130602730	Intergenic
RP11-513O17.3	Interval_151398	3.2003	-1.3045	3.28713	0.00187492	0.0463054	-1.83323	chr8	57166587	57166760	Intergenic
CXorf64	Interval_166043	3.17783	-1.64428	3.53188	0.000909155	0.0301378	-1.16602	chrX	126994307	126994602	Intergenic
LOC100507205	Interval_26382	3.17695	-0.705344	5.36021	2.21833e-06	0.000554109	3.94714	chr11	42571827	42572363	Intergenic
LOC101927045	Interval_45355	3.15699	-1.34653	3.84626	0.000346308	0.0165133	-0.452696	chr14	24459770	24459867	intron (LOC101927045. intron 2 of 2)
PASD1	Interval_166575	3.15443	-1.2875	3.73282	0.000492709	0.0207087	-0.698831	chrX	151553021	151553340	Intergenic
LOC102724973	Interval_55391	3.14956	-0.629159	4.67603	2.32202e-05	0.00279932	1.79445	chr15	99963680	99964005	intron (LOC102724973. intron 1 of 2)
LOC101927623	Interval_158586	3.14795	-1.55085	3.85526	0.00033669	0.0162266	-0.437241	chr9	86141913	86142277	intron (LOC101927623. intron 2 of 4)
GOLGA8B	Interval_50645	3.14734	0.584107	6.69021	1.99237e-08	1.73793e-05	8.62897	chr15	34620551	34621373	Intergenic
LOC102724489	Interval_44583	3.14083	0.473532	5.81389	4.50604e-07	0.000173382	5.55379	chr13	111610093	111610414	Intergenic
DLEU1	Interval_42480	3.12861	-1.73931	3.32264	0.00169071	0.0437415	-1.75546	chr13	50266679	50266862	intron (DLEU1. intron 2 of 6)
CXADRP3	Interval_69471	3.12789	1.68987	9.71394	5.15979e-13	4.29831e-09	18.6372	chr18	14430919	14431586	Intergenic
DAOA	Interval_44215	3.12005	-0.909397	3.84641	0.000346148	0.0165133	-0.468162	chr13	104750540	104750646	Intergenic
DAB1	Interval_5564	3.11711	-1.74148	3.8667	0.000324831	0.0159268	-0.390953	chr1	58067088	58067329	intron (DAB1. intron 1 of 16)
LOC101929620	Interval_157064	3.10717	-0.808728	4.04433	0.000185105	0.011182	0.0909769	chr9	31095725	31095925	Intergenic
SLCO3A1	Interval_54929	3.10676	-0.911446	3.38172	0.00142174	0.0394132	-1.61329	chr15	91983908	91984208	intron (SLCO3A1. intron 2 of 10)
NPTX2	Interval_144680	3.10409	0.65277	7.37237	1.74863e-09	2.69756e-06	10.8512	chr7	98628931	98629645	exon (NPTX2. exon 5 of 5)
HLF	Interval_65825	3.09984	-0.52685	4.66888	2.37858e-05	0.00282903	1.8705	chr17	55167242	55167808	Intergenic
C9orf135	Interval_157871	3.09714	0.0880601	4.67325	2.34383e-05	0.00280937	1.92582	chr9	69889242	69889571	intron (C9orf135. intron 4 of 4)
MEI4	Interval_134802	3.09245	-1.23822	3.32774	0.00166571	0.0433625	-1.66924	chr6	78090324	78090533	Intergenic
SPTLC1	Interval_159018	3.091	1.74573	8.7472	1.3934e-11	5.80381e-08	15.6495	chr9	92098019	92098422	intron (SPTLC1. intron 3 of 8)
GABRG2	Interval_128420	3.07953	0.0579521	4.05236	0.000180416	0.0109647	0.202428	chr5	162323514	162323814	Intergenic
LUZP2	Interval_25715	3.06681	-1.34483	3.63438	0.000666482	0.0250262	-0.90521	chr11	25266319	25266527	Intergenic
LINC01182	Interval_113885	3.0228	0.232759	5.07203	6.02409e-06	0.00111518	3.30236	chr4	13849598	13850132	intron (LINC01182. intron 3 of 3)
MTRNR2L7	Interval_18117	3.01585	-1.78148	3.7197	0.000513058	0.0212583	-0.64058	chr10	37535997	37536294	Intergenic
RP11-730N24.1	Interval_121656	3.00938	-1.18048	3.98633	0.000222678	0.0126331	0.00757719	chr5	25441915	25442163	Intergenic
CHST15	Interval_23209	2.98155	-0.220091	3.82545	0.000369579	0.0172237	-0.423141	chr10	124077169	124077504	intron (CHST15. intron 1 of 7)
TFPI	Interval_88121	2.97077	-1.7139	3.32519	0.00167818	0.0435783	-1.62569	chr2	187570445	187570897	Intergenic
MIR4785	Interval_86727	2.96589	0.127839	5.86822	3.71813e-07	0.00014983	5.7124	chr2	160538180	160538752	Intergenic
GHR	Interval_122343	2.96001	0.0745442	4.84655	1.30372e-05	0.0018797	2.54792	chr5	42715850	42716250	intron (GHR. intron 7 of 7)
RP11-532N4.2	Interval_136656	2.95621	-1.35015	3.628	0.000679571	0.025335	-0.846675	chr6	123431142	123431250	intron (RP11-532N4.2. intron 4 of 7)
POC1B	Interval_37325	2.95483	-0.528905	4.49891	4.20002e-05	0.00418015	1.43081	chr12	89476657	89477047	intron (POC1B. intron 2 of 9)
RP11-170N11.1	Interval_6611	2.95479	-0.495711	4.26325	9.12838e-05	0.00695092	0.756274	chr1	82879908	82880445	Intergenic
ERC2	Interval_105549	2.95423	-0.852125	3.41854	0.00127526	0.0370153	-1.34348	chr3	55854527	55854795	intron (ERC2. intron 14 of 15)
C4orf22	Interval_116452	2.94763	-1.50059	3.88444	0.000307239	0.0153586	-0.297193	chr4	80489724	80490015	intron (C4orf22. intron 2 of 5)
PPHLN1	Interval_34791	2.94632	-0.495374	4.95813	8.90759e-06	0.00144574	2.75167	chr12	42396936	42397174	intron (PPHLN1. intron 8 of 12)
TRPS1	Interval_153981	2.93396	-0.383809	4.7938	1.55958e-05	0.00211251	2.41843	chr8	115942901	115943256	Intergenic
IL12RB2	Interval_6152	2.92514	-0.396972	4.32075	7.56375e-05	0.00614423	1.00183	chr1	67264966	67265356	Intergenic
GUSBP4	Interval_134412	2.91066	-0.788006	5.06479	6.17622e-06	0.00113577	3.57256	chr6	57961101	57961642	promoter-TSS (GUSBP4)
ALDH1L1	Interval_108289	2.90954	-0.858174	3.69553	0.000552682	0.0222795	-0.583366	chr3	126226465	126227076	Intergenic
SLC10A7	Interval_119017	2.90625	-1.2836	3.39976	0.00134807	0.038223	-1.41004	chr4	146395342	146395480	intron (SLC10A7. intron 5 of 12)
CDH18	Interval_121563	2.88724	-1.05919	3.40398	0.00133138	0.0379502	-1.40187	chr5	20327178	20327388	intron (CDH18. intron 1 of 12)
IL1RAPL2	Interval_165513	2.8818	-1.50508	3.2441	0.00212352	0.049469	-1.74463	chrX	104426411	104426780	Intergenic
TTC21A	Interval_104074	2.88169	-0.94403	3.86285	0.00032878	0.0160074	-0.270186	chr3	39132453	39132643	intron (TTC21A. intron 19 of 28)
ADAMTS17	Interval_55404	2.87948	-0.593973	3.81041	0.000387324	0.0177576	-0.446153	chr15	100224307	100224602	intron (ADAMTS17. intron 7 of 22)
EDIL3	Interval_124394	2.87895	-0.189259	4.0511	0.000181145	0.0109986	0.372644	chr5	83972080	83972573	intron (EDIL3. intron 9 of 10)
DDX47	Interval_33689	2.87804	-0.917035	3.75169	0.000464799	0.0199843	-0.58886	chr12	12819873	12820256	intron (DDX47. intron 2 of 10)
LINC01183	Interval_126019	2.87705	-1.13118	4.12324	0.000143711	0.00946753	0.413079	chr5	127821040	127821249	intron (LINC01183. intron 4 of 5)
C16orf70	Interval_59193	2.87701	-0.632563	3.87277	0.000318705	0.0157563	-0.157781	chr16	67137565	67137948	intron (C16orf70. intron 8 of 15)
WWOX	Interval_59962	2.87255	-0.836572	3.94897	0.000250677	0.0135688	-0.0175135	chr16	78147942	78148298	intron (WWOX. intron 4 of 9)
RP11-314C16.1	Interval_130578	2.87209	-1.03786	3.52884	0.000917513	0.0303084	-1.13989	chr6	8559073	8559353	intron (RP11-314C16.1. intron 3 of 4)
MIR3687	Interval_96298	2.87111	1.12563	6.71333	1.83451e-08	1.64325e-05	8.72916	chr21	8992186	8992585	Intergenic
EPM2A	Interval_137855	2.87027	-1.03849	3.36974	0.00147277	0.040279	-1.39063	chr6	145567675	145568051	Intergenic
SMLR1	Interval_136935	2.87012	0.208626	4.65512	2.49125e-05	0.00291558	2.02562	chr6	130625812	130626413	Intergenic
PPP1R2P9	Interval_164197	2.86948	-1.78246	3.58465	0.000775261	0.027377	-1.02702	chrX	42818556	42818746	Intergenic
LOC100996713	Interval_8770	2.86495	1.69325	9.91995	2.59086e-13	2.53917e-09	19.6168	chr1	143904251	143906093	Intergenic
CPEB2-AS1	Interval_113915	2.85396	-0.571541	3.5609	0.000833012	0.0285981	-0.993737	chr4	14607028	14607402	Intergenic
GRIN3A	Interval_159763	2.85301	-0.490577	4.3518	6.83094e-05	0.00578171	1.05141	chr9	101691690	101692031	intron (GRIN3A. intron 1 of 8)
LPHN2	Interval_6587	2.85185	-1.12643	3.45774	0.0011351	0.0344701	-1.25319	chr1	81640969	81641421	intron (LPHN2. intron 2 of 25)
AC010091.1	Interval_144082	2.84813	-1.95512	3.30654	0.00177199	0.0448743	-1.71438	chr7	81391431	81391747	Intergenic
ACSM3	Interval_57142	2.84724	-0.25524	5.60149	9.52912e-07	0.000301258	5.04095	chr16	20760377	20760679	Intergenic
NXF2	Interval_165434	2.84569	-1.54163	3.94977	0.000250043	0.0135565	-0.0692742	chrX	102339367	102339633	Intergenic
FBN1	Interval_51459	2.84321	-0.762576	3.72152	0.000510198	0.0211661	-0.591837	chr15	48559322	48559547	intron (FBN1. intron 6 of 65)
LOC102724736	Interval_131577	2.84197	-1.25699	3.3449	0.00158414	0.0420692	-1.52801	chr6	22804814	22805099	Intergenic
ANKS1B	Interval_37893	2.84071	-1.33724	3.55856	0.000838921	0.0287004	-1.00207	chr12	99114985	99115250	intron (ANKS1B. intron 15 of 19)
LOC101929236	Interval_17535	2.83358	-1.06906	3.77006	0.000439084	0.0193012	-0.545562	chr10	28949643	28949871	Intergenic
CXCL12	Interval_18272	2.82817	-0.780405	3.7621	0.000450061	0.0196138	-0.556591	chr10	44463573	44463738	Intergenic
MDFIC	Interval_145762	2.82599	-1.56172	3.5993	0.000741565	0.0266598	-0.985205	chr7	114949429	114949719	intron (MDFIC. intron 3 of 4)
FAM41AY1	Interval_166960	2.81859	-0.229673	5.13228	4.89374e-06	0.000972955	3.38238	chrY	17398311	17398766	Intergenic
RP11-79E3.3	Interval_114553	2.81668	-0.714678	3.41409	0.00129217	0.0372789	-1.35441	chr4	33740907	33741224	Intergenic
AC105253.1	Interval_78116	2.81387	0.0517209	4.88666	1.1372e-05	0.00170078	2.83616	chr2	6254376	6254770	Intergenic
GYG2P1	Interval_166894	2.81156	-2.02616	3.49245	0.00102335	0.0323379	-1.15053	chrY	12365367	12365657	Intergenic
ELAVL2	Interval_156875	2.80966	-1.4815	3.42707	0.00124339	0.0364677	-1.36617	chr9	24045185	24045397	Intergenic
LHFPL1	Interval_165750	2.80759	-0.971255	4.1047	0.000152542	0.00984682	0.35773	chrX	112718886	112719168	Intergenic
LOC102723862	Interval_30294	2.80595	-0.171297	4.01573	0.000202796	0.0118594	0.306432	chr11	103525120	103525400	Intergenic
GJB5	Interval_3687	2.80569	-0.347135	4.21331	0.000107395	0.00773916	0.752858	chr1	34726972	34727226	Intergenic
RP11-756H20.1	Interval_125887	2.8056	0.426734	6.18517	1.20686e-07	6.61421e-05	6.8803	chr5	125461578	125462088	Intergenic
CXADRP3	Interval_69474	2.80214	1.09811	5.7361	5.93108e-07	0.000210248	5.83385	chr18	14458238	14459014	Intergenic
LOC101929620	Interval_157070	2.802	-1.74172	3.48833	0.00103606	0.0325937	-1.24133	chr9	31492203	31492409	Intergenic
SCARNA18	Interval_124342	2.80041	-1.55169	3.31509	0.00172837	0.0442253	-1.59461	chr5	82974780	82974972	Intergenic
PLAGL1	Interval_137773	2.80013	-0.3423	4.69027	2.21326e-05	0.00271512	2.02928	chr6	143981392	143981745	intron (PLAGL1. intron 1 of 5)
AC010987.6	Interval_82081	2.80001	-0.442134	3.81834	0.000377867	0.0174877	-0.254679	chr2	67768704	67769311	Intergenic
PI15	Interval_152227	2.79655	-1.12774	4.46888	4.64049e-05	0.0044768	1.4285	chr8	74866628	74867078	Intergenic
ARHGAP15	Interval_85984	2.79569	0.353423	4.71827	2.01377e-05	0.00252643	2.18526	chr2	143451700	143452310	intron (ARHGAP15. intron 8 of 13)
LRP1B	Interval_85922	2.79299	-0.540983	5.17157	4.27214e-06	0.000889715	3.5841	chr2	141193115	141193392	intron (LRP1B. intron 6 of 90)
PDZRN4	Interval_34753	2.78911	-0.841798	3.28222	0.00190179	0.0466578	-1.62844	chr12	41521990	41522276	intron (PDZRN4. intron 5 of 10)
LINC00870	Interval_106447	2.78786	-0.212019	4.56176	3.4064e-05	0.0036241	1.86826	chr3	72212099	72212428	Intergenic
LOC102724460	Interval_135697	2.78728	-1.51717	3.39676	0.00136008	0.038433	-1.40753	chr6	105676096	105676313	Intergenic
IL12A-AS1	Interval_110412	2.77138	-0.36802	4.03757	0.00018915	0.0113371	0.247629	chr3	159978451	159978739	intron (IL12A-AS1. intron 9 of 9)
LINC00862	Interval_12188	2.7682	2.5373	9.66333	6.11603e-13	4.85229e-09	18.9292	chr1	200242181	200243047	Intergenic
STXBP5	Interval_137937	2.76632	0.843895	7.29699	2.28675e-09	3.26339e-06	10.8743	chr6	147283477	147283890	intron (STXBP5. intron 8 of 21)
D21S2088E	Interval_96577	2.76569	-1.52564	3.64674	0.000641812	0.0243972	-0.751247	chr21	23557271	23557589	Intergenic
LOC102723588	Interval_104380	2.76535	-1.79817	3.27105	0.00196438	0.0474597	-1.66761	chr3	43207742	43208029	Intergenic
NSUN3	Interval_106880	2.76452	-0.840733	3.69268	0.000557554	0.0224054	-0.587081	chr3	94118533	94118749	intron (NSUN3. intron 5 of 5)
LOC101929786	Interval_8683	2.76433	2.12116	8.36438	5.27436e-11	1.72304e-07	14.6853	chr1	120354684	120355380	Intergenic
LOC101927566	Interval_148323	2.76377	0.827708	5.10822	5.31749e-06	0.00103136	3.63343	chr8	274142	274707	promoter-TSS (LOC101927566)
LOC102723552	Interval_93250	2.76286	-1.47929	4.26034	9.2155e-05	0.00698851	0.960095	chr20	30912110	30912863	Intergenic
LINC00540	Interval_40658	2.76184	0.864392	7.76851	4.28817e-10	9.15953e-07	12.3437	chr13	22485502	22485908	Intergenic
SEMA3D	Interval_144174	2.75959	0.298873	5.43441	1.71195e-06	0.00045856	4.63599	chr7	84837090	84837832	Intergenic
PKHD1	Interval_134132	2.75741	-1.64214	3.46238	0.0011195	0.0341922	-1.22261	chr6	51929398	51929615	intron (PKHD1. intron 37 of 60)
LOC728805	Interval_95389	2.75465	1.08141	6.42709	5.0964e-08	3.42379e-05	7.91296	chr20	52959121	52959579	Intergenic
RP11-554F20.1	Interval_159668	2.75418	0.150327	4.93312	9.70364e-06	0.00153554	3.0929	chr9	99601579	99602291	intron (RP11-554F20.1. intron 3 of 6)
MIR5011	Interval_71626	2.7506	0.0300677	4.11766	0.000146316	0.00957476	0.564431	chr18	67194820	67195310	Intergenic
LOC101928789	Interval_90297	2.74868	-0.288205	3.36736	0.00148313	0.0404553	-1.4582	chr2	230153499	230153739	Intergenic
PRAF2	Interval_164471	2.74862	0.827884	6.90865	9.13342e-09	9.94576e-06	9.52032	chrX	49071942	49072325	intron (PRAF2. intron 2 of 2)
MIR3942	Interval_50673	2.74086	-1.36233	4.24991	9.53424e-05	0.00713603	0.853418	chr15	35329570	35329870	Intergenic
XKR6	Interval_148884	2.74077	-0.670739	4.6421	2.60267e-05	0.00301548	2.07121	chr8	11168754	11169100	intron (XKR6. intron 1 of 2)
NRP2	Interval_89057	2.74013	-0.931288	3.5214	0.000938274	0.0307603	-1.09427	chr2	205827942	205828128	Intergenic
COL3A1	Interval_88164	2.73837	0.996671	7.06335	5.25858e-09	6.55795e-06	9.95356	chr2	188919757	188920308	Intergenic
LOC729307	Interval_118474	2.73808	-0.432675	4.9139	1.03623e-05	0.00160382	2.95086	chr4	136805697	136806124	Intergenic
LOC101929507	Interval_156401	2.73621	-0.837001	3.92784	0.00026799	0.0142014	0.06864	chr9	13956229	13956500	intron (LOC101929507. intron 1 of 2)
MCU	Interval_19761	2.7347	0.62733	6.74922	1.61383e-08	1.51054e-05	8.89922	chr10	72852446	72852926	intron (MCU. intron 4 of 9)
FAT3	Interval_29826	2.73278	0.954025	5.74378	5.77233e-07	0.00020682	5.77457	chr11	92762031	92762526	intron (FAT3. intron 4 of 26)
LOC101928779	Interval_37689	2.73083	1.13537	8.46632	3.69557e-11	1.3385e-07	14.7606	chr12	95457526	95458208	Intergenic
LOC102723686	Interval_147945	2.73006	-0.170877	5.67122	7.45541e-07	0.000251954	5.28425	chr7	153381479	153381959	Intergenic
CRTAP	Interval_103713	2.72812	-1.32271	3.34338	0.00159121	0.0421812	-1.45774	chr3	33134150	33134355	exon (CRTAP. exon 6 of 7)
AC018799.1	Interval_88422	2.72429	0.687422	5.48531	1.4326e-06	0.000401147	4.79795	chr2	194060232	194060776	Intergenic
KCNJ16	Interval_67077	2.71971	-0.342217	3.93887	0.000258813	0.0138606	0.0412913	chr17	70091650	70092012	intron (KCNJ16. intron 1 of 2)
ZFYVE9	Interval_5148	2.7182	-0.615592	4.36154	6.61552e-05	0.00567162	1.18603	chr1	52225454	52225737	intron (ZFYVE9. intron 2 of 17)
ABCC5	Interval_111442	2.71758	-1.6261	3.70513	0.000536614	0.0218645	-0.664803	chr3	184001848	184002028	intron (ABCC5. intron 2 of 29)
PSMD1	Interval_90399	2.71558	-0.0227607	5.31509	2.596e-06	0.000622322	4.18658	chr2	231099864	231100279	intron (PSMD1. intron 15 of 23)
LSP1P3	Interval_121699	2.71493	-1.2009	4.09872	0.000155502	0.00995698	0.416723	chr5	28547773	28548005	Intergenic
EPHB2	Interval_2339	2.70968	-0.61625	4.10658	0.000151624	0.00980279	0.458243	chr1	22901441	22901622	intron (EPHB2. intron 9 of 15)
RP1-60O19.1	Interval_135799	2.70762	-0.0483371	5.64471	8.18516e-07	0.000271396	5.15148	chr6	106806396	106806873	Intergenic
LOC100379224	Interval_76178	2.70692	2.79402	12.0115	3.19919e-16	1.33253e-11	26.2998	chr19	44111887	44112471	intron (LOC100379224. intron 1 of 1)
PRKG1	Interval_18691	2.70639	-0.152649	3.69359	0.000556001	0.0223561	-0.559921	chr10	51244576	51245113	intron (PRKG1. intron 2 of 17)
XYLT1	Interval_56999	2.70491	-0.196461	4.6271	2.73706e-05	0.00312768	2.03363	chr16	17759361	17759824	Intergenic
ARSF	Interval_163198	2.69891	-1.37091	3.65084	0.000633811	0.0241864	-0.768986	chrX	3120545	3120841	Intergenic
AGPAT4	Interval_139035	2.69765	-1.25367	3.82901	0.000365498	0.0171053	-0.2274	chr6	161314724	161315048	Intergenic
LOC101927363	Interval_114539	2.69623	0.307361	4.59889	3.0086e-05	0.0033284	2.06312	chr4	32589094	32589438	Intergenic
FAT3	Interval_29817	2.69571	-0.814756	4.10769	0.000151085	0.0097869	0.506405	chr11	92444792	92445225	intron (FAT3. intron 1 of 24)
KCNMA1	Interval_20157	2.69139	0.0484151	5.27368	2.99819e-06	0.00069186	4.00731	chr10	77626253	77626738	intron (KCNMA1. intron 1 of 1)
CALN1	Interval_143452	2.6898	-1.54019	3.80861	0.000389502	0.0178036	-0.263905	chr7	72175737	72176195	intron (CALN1. intron 1 of 3)
RP11-508N12.2	Interval_159932	2.68773	-0.0255995	5.5236	1.25268e-06	0.00036744	4.94651	chr9	107104498	107105057	Intergenic
RP11-157E21.1	Interval_155220	2.68549	-1.80633	3.75239	0.000463787	0.0199666	-0.469272	chr8	133967550	133967868	Intergenic
RAG2	Interval_26328	2.68411	-0.974948	3.94364	0.000254939	0.0137124	0.107898	chr11	37184421	37184723	Intergenic
PDE4D	Interval_123002	2.68329	-0.477622	4.43692	5.15899e-05	0.00482273	1.36323	chr5	59579696	59580043	intron (PDE4D. intron 3 of 16)
TMEM178B	Interval_147216	2.68254	-1.39042	3.57678	0.000793953	0.0277722	-0.909553	chr7	141421359	141421511	intron (TMEM178B. intron 2 of 3)
SPATA8	Interval_55186	2.68008	-1.03572	3.372	0.001463	0.0401437	-1.3604	chr15	97045895	97046321	Intergenic
LOC102724495	Interval_145951	2.67982	0.249268	5.58483	1.01038e-06	0.000311736	4.97333	chr7	118642385	118642798	Intergenic
AL109763.2	Interval_96524	2.67773	-0.365785	4.80347	1.50923e-05	0.00206445	2.50316	chr21	19441227	19441642	Intergenic
ZNF407	Interval_71841	2.67738	0.954309	6.95849	7.64469e-09	8.78391e-06	9.7695	chr18	74916719	74917305	intron (ZNF407. intron 7 of 8)
LOC102724694	Interval_74897	2.67111	-1.40194	3.61897	0.000698524	0.0257308	-0.77142	chr19	28074905	28075067	Intergenic
LPAR1	Interval_160202	2.66549	-0.511301	3.55577	0.000845999	0.0288124	-0.941073	chr9	111099377	111099642	Intergenic
LOC101926997	Interval_68733	2.66006	-0.0546968	4.95718	8.9366e-06	0.00144836	3.05657	chr18	2486660	2487204	Intergenic
AC006145.4	Interval_144110	2.64688	-0.834282	4.01798	0.000201344	0.0118042	0.272758	chr7	82542796	82543085	Intergenic
LINC00589	Interval_150061	2.64548	0.262173	5.81317	4.51756e-07	0.000173424	5.8873	chr8	29654422	29654977	Intergenic
LOC102724316	Interval_17571	2.64454	-0.382962	5.02377	7.11201e-06	0.00124597	3.26314	chr10	29438207	29439030	Intergenic
HS3ST1	Interval_113812	2.64362	-0.485322	4.07627	0.000167119	0.0104194	0.595187	chr4	11505758	11506092	Intergenic
USP51	Interval_164674	2.63736	3.06158	9.37732	1.60725e-12	9.91779e-09	18.2104	chrX	55488456	55490047	promoter-TSS (USP51)
FSHR	Interval_81175	2.63585	-0.497813	3.59713	0.000746461	0.0267742	-0.814726	chr2	49307021	49307170	Intergenic
LOC101928635	Interval_52029	2.62987	0.844725	6.29436	8.18062e-08	4.8677e-05	7.59687	chr15	58214666	58215152	intron (LOC101928635. intron 3 of 3)
LOC102723654	Interval_126076	2.62801	-0.39498	3.76022	0.000452684	0.0196665	-0.381445	chr5	129345297	129345624	Intergenic
VCY1B	Interval_166939	2.62601	0.360002	4.89248	1.11484e-05	0.00168452	2.95197	chrY	14247042	14247369	Intergenic
AP000688.14	Interval_97223	2.62243	0.950395	6.99995	6.59329e-09	7.9601e-06	9.84585	chr21	36097875	36098330	intron (AP000688.14. intron 2 of 3)
TNS3	Interval_142733	2.61792	-0.269624	4.2417	9.79264e-05	0.00724381	0.87229	chr7	47539671	47539877	intron (TNS3. intron 1 of 30)
LINC00536	Interval_153995	2.61653	0.296233	5.84246	4.07306e-07	0.000159671	5.93759	chr8	116131372	116131819	intron (LINC00536. intron 4 of 13)
ZMAT4	Interval_150667	2.61286	1.53875	7.45139	1.32032e-09	2.15663e-06	11.4407	chr8	40984174	40984904	Intergenic
IFLTD1	Interval_34219	2.60753	-1.59911	3.61057	0.000716604	0.0261418	-0.793772	chr12	25687360	25687508	Intergenic
STXBP6	Interval_45375	2.60393	-0.478054	3.65631	0.000623298	0.0239002	-0.612477	chr14	24774322	24774509	Intergenic
RP4-723E3.1	Interval_95378	2.60356	1.61167	7.31695	2.12993e-09	3.08577e-06	11.144	chr20	52410016	52410959	Intergenic
TLE1	Interval_158352	2.5993	-0.460441	3.64915	0.000637093	0.0242742	-0.702342	chr9	81032934	81033275	Intergenic
NPY5R	Interval_119705	2.59901	-0.481042	3.67036	0.000597073	0.0233944	-0.639876	chr4	163367727	163367871	Intergenic
BTBD1	Interval_54238	2.59883	0.352522	5.52538	1.24488e-06	0.000365797	4.94531	chr15	83071943	83072242	Intergenic
DAB1	Interval_5555	2.59487	-0.406275	4.23593	9.97797e-05	0.00732662	0.852297	chr1	57727221	57727413	intron (DAB1. intron 2 of 16)
RP11-1008C21.1	Interval_50759	2.59178	-0.37902	4.1992	0.000112427	0.00796239	0.882712	chr15	38024363	38024832	Intergenic
LOC102724774	Interval_84199	2.59147	-0.223897	4.55319	3.50525e-05	0.00368379	1.87422	chr2	108159071	108159641	Intergenic
GPC6	Interval_43605	2.58382	-0.495171	3.63809	0.00065897	0.0248449	-0.604559	chr13	93147029	93147365	Intergenic
FAT3	Interval_29805	2.58269	-1.07195	3.28789	0.00187079	0.0462583	-1.56193	chr11	91947287	91947527	Intergenic
LOC100507205	Interval_26379	2.58141	0.73139	5.98856	2.42715e-07	0.000109589	6.43629	chr11	42410418	42410849	Intergenic
MIR513C	Interval_166465	2.57776	-1.73033	4.13017	0.000140539	0.00933982	0.646044	chrX	147183136	147183528	Intergenic
DACH1	Interval_43040	2.57712	-0.139882	4.63909	2.62913e-05	0.00302933	2.10011	chr13	71939253	71939648	Intergenic
DIRC3	Interval_89609	2.57675	0.0578982	4.65718	2.47406e-05	0.00290077	2.25154	chr2	217568557	217568884	intron (DIRC3. intron 2 of 12)
MIR4536-1	Interval_164673	2.57444	0.767117	6.58698	2.88036e-08	2.29613e-05	8.79461	chrX	55451746	55452901	TTS (MIR4536-1)
ME3	Interval_29637	2.57402	0.644148	4.6108	2.89084e-05	0.00323856	1.95432	chr11	86515717	86516073	intron (ME3. intron 4 of 10)
TCL1A	Interval_49038	2.57358	0.0723903	4.91042	1.04861e-05	0.00161766	3.00335	chr14	95707308	95707737	Intergenic
CTXN3	Interval_126005	2.5611	-0.597414	3.86057	0.000331137	0.0160565	0.0292916	chr5	127661639	127661999	Intergenic
AKAP7	Interval_136988	2.55946	0.505487	6.07644	1.77658e-07	8.94236e-05	6.79513	chr6	131213415	131214135	intron (AKAP7. intron 7 of 7)
LINC00966	Interval_151747	2.55862	-0.917609	3.86303	0.000328592	0.016003	-0.0536757	chr8	64335937	64336167	Intergenic
LOC728755	Interval_45433	2.5582	-0.287869	4.8201	1.42637e-05	0.00199199	2.72217	chr14	27672029	27672380	intron (LOC728755. intron 1 of 2)
PITPNC1	Interval_66907	2.55595	-0.716787	3.92004	0.000274665	0.0143952	0.0586567	chr17	67582853	67583011	intron (PITPNC1. intron 5 of 8)
TSHZ2	Interval_95407	2.55318	-0.969478	3.79169	0.000410572	0.018478	-0.302696	chr20	53306405	53306691	intron (TSHZ2. intron 1 of 1)
RP11-436K8.1	Interval_5753	2.55235	-0.937879	3.80151	0.000398212	0.0180827	-0.27647	chr1	60731276	60731625	intron (RP11-436K8.1. intron 3 of 5)
C8orf34	Interval_151948	2.55138	-0.444754	3.90668	0.000286477	0.0147131	-0.0182755	chr8	68639872	68640148	intron (C8orf34. intron 7 of 13)
LOC101927921	Interval_70403	2.55	-1.2234	3.43748	0.0012056	0.0358856	-1.25127	chr18	44559392	44559596	Intergenic
KCNIP4	Interval_114185	2.54269	-1.08633	4.06896	0.00017108	0.0105999	0.425287	chr4	21102774	21102912	intron (KCNIP4. intron 1 of 8)
LOC102723839	Interval_122449	2.53892	-0.255895	3.51967	0.000943172	0.030842	-0.939158	chr5	44511714	44512035	Intergenic
COL14A1	Interval_154212	2.53833	-0.826351	3.53173	0.000909575	0.0301457	-0.91355	chr8	120298888	120299107	intron (COL14A1. intron 35 of 47)
LOC102724294	Interval_48242	2.53579	1.61474	7.91723	2.53574e-10	6.03536e-07	13.1166	chr14	81828373	81829003	Intergenic
PABPC4L	Interval_118441	2.53512	-0.76305	3.55032	0.000860033	0.0290705	-0.875314	chr4	133809662	133810041	Intergenic
LOC285692	Interval_121116	2.5351	-0.358759	4.82233	1.4156e-05	0.00199199	2.68225	chr5	9789743	9790122	intron (LOC285692. intron 4 of 12)
MIR6078	Interval_15996	2.53489	-0.789395	3.52033	0.000941291	0.0308168	-0.972365	chr10	3975180	3975303	Intergenic
NPBWR1	Interval_151155	2.5331	0.870168	6.28226	8.541e-08	5.04609e-05	7.52586	chr8	53032141	53033011	Intergenic
TMEM114	Interval_56300	2.53297	-0.14832	4.25952	9.23998e-05	0.0070007	1.08242	chr16	8107321	8107795	Intergenic
TPK1	Interval_147427	2.53204	-1.44502	3.53626	0.000897258	0.0298921	-0.966545	chr7	144651486	144651655	intron (TPK1. intron 4 of 7)
RNF219-AS1	Interval_43281	2.5209	-1.23932	3.33322	0.00163925	0.0430099	-1.43326	chr13	78444613	78444768	intron (RNF219-AS1. intron 3 of 5)
FAT3	Interval_29831	2.51984	0.471089	5.02911	6.98268e-06	0.00122718	3.4158	chr11	92790525	92791370	intron (FAT3. intron 7 of 26)
CDH9	Interval_121668	2.5186	-1.04025	3.42057	0.00126761	0.0369025	-1.22999	chr5	26004013	26004230	Intergenic
IPMK	Interval_18841	2.51755	0.344633	5.00416	7.60734e-06	0.00130261	3.41896	chr10	58157288	58157917	Intergenic
AHI1	Interval_137212	2.51545	-1.19379	3.29846	0.00181414	0.0455264	-1.56693	chr6	135296332	135296644	intron (AHI1. intron 26 of 27)
RP5-1043L13.1-2	Interval_95844	2.51401	-1.0436	4.03193	0.000192585	0.0114808	0.396849	chr20	60294684	60294939	intron (RP5-1043L13.1-2. intron 3 of 4)
FTO-IT1	Interval_58482	2.51241	0.827028	7.43505	1.39924e-09	2.24159e-06	11.3093	chr16	54144072	54144733	Intergenic
CD69	Interval_33439	2.51222	-1.62552	3.3745	0.00145228	0.0399486	-1.32264	chr12	9775534	9775846	Intergenic
KCNIP4	Interval_114187	2.51209	-0.291046	3.75488	0.000460239	0.0198717	-0.391187	chr4	21209983	21210340	intron (KCNIP4. intron 1 of 8)
OFCC1	Interval_130605	2.5115	0.0122336	3.63717	0.000660831	0.0248792	-0.618974	chr6	9766329	9766785	intron (OFCC1. intron 9 of 11)
HIVEP3	Interval_4334	2.50994	0.831004	5.71435	6.40412e-07	0.00022451	5.70708	chr1	41783095	41783636	intron (HIVEP3. intron 1 of 8)
LOC389602	Interval_148075	2.50951	-0.63413	4.88936	1.12679e-05	0.00169236	2.90866	chr7	156034325	156034803	Intergenic
LOC101927801	Interval_85132	2.50261	-0.0648943	4.92894	9.8432e-06	0.00155005	3.08019	chr2	122601657	122602128	Intergenic
DPP6	Interval_147948	2.49873	-1.05104	3.46908	0.00109736	0.0337947	-1.0879	chr7	153887105	153887370	promoter-TSS (DPP6)
STEAP2-AS1	Interval_144311	2.49829	-0.125305	3.93902	0.000258691	0.0138585	0.202962	chr7	90188396	90188605	intron (STEAP2-AS1. intron 2 of 2)
NPAS3	Interval_45596	2.4962	-0.511752	4.66881	2.3791e-05	0.00282903	2.28844	chr14	33045873	33046229	intron (NPAS3. intron 1 of 11)
DLX6	Interval_144593	2.49525	-0.773598	3.73006	0.000496926	0.0208124	-0.354823	chr7	96962528	96962826	Intergenic
ELAVL4	Interval_5023	2.49189	-0.674697	3.76761	0.000442431	0.0193878	-0.356989	chr1	50098627	50098948	intron (ELAVL4. intron 1 of 6)
DNAJA1P5	Interval_7648	2.4914	-0.43058	3.73768	0.000485379	0.0205093	-0.344811	chr1	102050663	102050925	Intergenic
RP11-478K7.2	Interval_20975	2.491	-0.63592	3.36712	0.00148417	0.0404638	-1.30826	chr10	89981952	89982160	Intergenic
ZNF663P	Interval_94718	2.48627	-0.785995	3.91261	0.000281179	0.0145799	0.0821006	chr20	46450713	46451090	Intergenic
MME	Interval_110105	2.48397	0.801109	6.11685	1.53888e-07	7.96261e-05	6.98667	chr3	154799157	154799550	Intergenic
YTHDC2	Interval_125393	2.48189	-0.430244	4.48955	4.33279e-05	0.00426808	1.72675	chr5	113507477	113507851	Intergenic
KRT8	Interval_35622	2.48163	-0.1192	3.474	0.00108138	0.0335195	-1.10442	chr12	52921083	52921193	intron (KRT8. intron 1 of 8)
LINC00330	Interval_42041	2.47552	1.49286	6.22326	1.05381e-07	5.93152e-05	7.49621	chr13	44739285	44739871	Intergenic
PRIMA1	Interval_48905	2.4694	1.61991	7.14133	3.98179e-09	5.26507e-06	10.551	chr14	93759713	93760373	intron (PRIMA1. intron 3 of 5)
SLC45A1	Interval_798	2.4685	-1.32195	3.26802	0.00198175	0.0477191	-1.60747	chr1	8306680	8306978	Intergenic
CSNK1G3	Interval_125780	2.46786	-0.801298	3.61002	0.000717803	0.0261483	-0.74348	chr5	123800701	123800953	Intergenic
MBL2	Interval_18766	2.4629	-0.743971	3.39305	0.00137503	0.0386673	-1.27689	chr10	53439136	53439398	Intergenic
DSG4	Interval_69957	2.46229	0.641787	5.49568	1.3815e-06	0.000390117	4.94401	chr18	31399416	31399968	intron (DSG4. intron 9 of 15)
PCSK5	Interval_158100	2.46027	0.43299	5.5173	1.28066e-06	0.000373676	4.94324	chr9	76216187	76216671	intron (PCSK5. intron 20 of 37)
LOC101927389	Interval_65861	2.45962	-0.590995	3.47112	0.0010907	0.0337094	-1.04127	chr17	55606531	55606852	Intergenic
SEPT14	Interval_143086	2.45883	-1.51665	3.75921	0.000454106	0.0197076	-0.297582	chr7	55869216	55869575	Intergenic
PCDH7	Interval_114509	2.45529	0.114294	4.62894	2.72019e-05	0.00311053	2.23016	chr4	30770079	30770537	intron (PCDH7. intron 1 of 1)
GCLM	Interval_7273	2.45361	-0.437854	3.40299	0.00133526	0.0380154	-1.25687	chr1	93979566	93979814	Intergenic
CDC40	Interval_136061	2.45101	-1.26178	4.0379	0.000188945	0.0113359	0.39384	chr6	110186046	110186407	intron (CDC40. intron 1 of 14)
RBM43	Interval_86284	2.44673	-0.690776	3.40749	0.00131762	0.037755	-1.25579	chr2	150978120	150978381	Intergenic
SUCLG2	Interval_106174	2.44608	0.92273	5.3235	2.52109e-06	0.000607863	4.40337	chr3	67362634	67363354	intron (SUCLG2. intron 10 of 10)
NSMCE2	Interval_154593	2.44501	0.490639	5.27023	3.03439e-06	0.000698279	4.25957	chr8	125320810	125321181	intron (NSMCE2. intron 4 of 6)
CPO	Interval_89108	2.44306	1.78333	6.76886	1.50449e-08	1.42421e-05	9.36679	chr2	206890755	206891460	Intergenic
LOC100509303	Interval_13204	2.44187	-0.972826	3.82998	0.000364388	0.0170714	-0.164704	chr1	208732596	208732951	Intergenic
LINC00290	Interval_120245	2.44037	-0.0609918	4.52744	3.81964e-05	0.00390899	1.95154	chr4	180434489	180434936	Intergenic
LOC92249	Interval_164717	2.43987	-0.385759	3.47856	0.00106675	0.0331943	-1.08444	chrX	63434678	63434887	intron (LOC92249. intron 2 of 3)
LOC101927998	Interval_59755	2.43372	-0.930694	3.66726	0.000602769	0.0235191	-0.541238	chr16	73896361	73896546	Intergenic
MIR4293	Interval_16702	2.43207	-0.856181	3.68694	0.000567458	0.0226558	-0.502283	chr10	14377766	14378023	Intergenic
RP11-513O17.2	Interval_151400	2.42792	-0.836816	4.15482	0.000129792	0.00878328	0.756542	chr8	57199972	57200334	intron (RP11-513O17.2. intron 2 of 2)
KLHL29	Interval_79245	2.42742	-0.647791	3.25698	0.00204603	0.0484617	-1.57984	chr2	23393878	23393989	intron (KLHL29. intron 1 of 13)
NKAIN3	Interval_151703	2.42725	-1.31164	3.50136	0.000996434	0.0318918	-0.971237	chr8	62669685	62669886	intron (NKAIN3. intron 3 of 6)
RBM43	Interval_86285	2.42697	0.420924	3.91266	0.000281134	0.0145799	0.176852	chr2	150981816	150982235	Intergenic
LOC102724834	Interval_37372	2.42653	-0.704461	4.00187	0.00021194	0.0122184	0.30226	chr12	90447933	90448284	Intergenic
NFXL1	Interval_115142	2.42652	-1.46191	3.23898	0.00215513	0.0498421	-1.60797	chr4	47852191	47852458	intron (NFXL1. intron 21 of 23)
FAM47B	Interval_163893	2.42629	-0.763898	3.53218	0.00090834	0.0301253	-0.914117	chrX	34999812	34999987	Intergenic
ARHGEF26	Interval_110083	2.42582	1.07314	6.3017	7.96948e-08	4.76967e-05	7.54267	chr3	154132965	154133514	intron (ARHGEF26. intron 4 of 14)
LOC101928331	Interval_130993	2.41964	-0.748127	3.36277	0.00150327	0.0407977	-1.34164	chr6	14423363	14423611	Intergenic
PTHLH	Interval_34388	2.41671	-0.652917	4.06301	0.000174372	0.010748	0.468666	chr12	28032890	28033207	Intergenic
RP4-723E3.1	Interval_95385	2.41587	-1.64091	3.54463	0.000874918	0.0294006	-0.892285	chr20	52619207	52619400	Intergenic
PRDM7	Interval_61179	2.41461	4.79436	13.6535	2.46714e-18	4.11046e-13	31.4504	chr16	90077295	90078152	promoter-TSS (PRDM7)
SPOCK3	Interval_119830	2.41129	-0.763259	3.43153	0.00122708	0.0361994	-1.10938	chr4	166798078	166798489	intron (SPOCK3. intron 5 of 9)
ZFP3	Interval_61818	2.40562	1.12967	7.34035	1.95967e-09	2.88936e-06	11.2924	chr17	5078080	5078996	promoter-TSS (ZFP3)
ZNF568	Interval_75478	2.40551	-1.45561	3.32795	0.00166468	0.043356	-1.35907	chr19	36986801	36987318	intron (ZNF568. intron 6 of 8)
LINC00687	Interval_92395	2.40255	-0.977271	3.59263	0.000756727	0.0269921	-0.767657	chr20	11796085	11796295	Intergenic
ANTXR2	Interval_116421	2.39637	-0.348378	4.44866	4.96229e-05	0.0047131	1.6133	chr4	79958554	79958888	intron (ANTXR2. intron 16 of 16)
UBE2E3	Interval_87866	2.3959	-0.876799	3.30322	0.00178918	0.0451176	-1.4357	chr2	180967471	180967579	Intergenic
SH2D1B	Interval_10322	2.39294	-0.658955	3.94756	0.000251799	0.0136099	0.252481	chr1	162433899	162434261	Intergenic
LZTS1	Interval_149329	2.39064	-0.800902	3.89104	0.000300932	0.0151473	0.0688594	chr8	20451587	20451820	Intergenic
LOC100506827	Interval_115069	2.38839	-0.434837	3.83078	0.000363482	0.0170541	-0.0885314	chr4	44056739	44057181	Intergenic
C10orf11	Interval_20069	2.38819	1.43363	6.92959	8.47541e-09	9.47698e-06	9.86458	chr10	76397222	76398301	intron (C10orf11. intron 6 of 6)
RP11-314D7.2	Interval_36882	2.38766	-0.589027	3.9358	0.000261338	0.0139486	0.19591	chr12	72885380	72885644	Intergenic
COL6A3	Interval_90975	2.38726	-0.226328	4.9304	9.79433e-06	0.00154427	3.09492	chr2	237277055	237277452	Intergenic
RHOJ	Interval_46825	2.38687	-0.715302	3.59344	0.000754867	0.0269655	-0.709408	chr14	63214844	63215358	intron (RHOJ. intron 1 of 5)
ATP5G3	Interval_87599	2.38625	-0.274291	4.21401	0.000107151	0.00772489	0.948111	chr2	175234117	175234482	Intergenic
ELMO1	Interval_142024	2.38594	-0.976473	3.78653	0.000417197	0.018675	-0.280405	chr7	36978495	36978779	intron (ELMO1. intron 16 of 21)
LOC101927975	Interval_6973	2.38535	1.00519	6.30625	7.84124e-08	4.73338e-05	7.59059	chr1	89791350	89791591	TTS (LOC101927975)
PRSS23	Interval_29663	2.38338	-0.03463	4.0189	0.000200753	0.0117876	0.401342	chr11	86793386	86793665	Intergenic
FAM189A1	Interval_50328	2.38338	-0.181256	4.18007	0.000119615	0.00830716	0.827999	chr15	29226576	29226758	intron (FAM189A1. intron 3 of 10)
LRP1B	Interval_85921	2.38157	-0.443189	4.219	0.000105427	0.00763031	0.962041	chr2	141186778	141187201	intron (LRP1B. intron 7 of 90)
TG	Interval_155087	2.37326	0.548053	4.46091	4.76483e-05	0.00456765	1.74247	chr8	133014271	133014616	intron (TG. intron 36 of 46)
PLK2	Interval_122919	2.37048	1.12237	5.88637	3.48679e-07	0.000143426	6.3155	chr5	58428770	58429328	Intergenic
MIR4431	Interval_81242	2.36332	0.0491891	4.04094	0.000187124	0.0112672	0.47598	chr2	53104270	53104618	Intergenic
HHIP-AS1	Interval_118922	2.36326	0.189861	4.02553	0.000196559	0.0116399	0.486107	chr4	144537983	144538561	Intergenic
PDE4D	Interval_122980	2.3629	0.672767	5.01882	7.23395e-06	0.00125807	3.41277	chr5	59330756	59331031	intron (PDE4D. intron 3 of 16)
LOC102724810	Interval_124949	2.36276	0.440179	5.13878	4.78507e-06	0.000958421	3.80234	chr5	99129880	99130414	Intergenic
GORASP2	Interval_87249	2.3611	2.70448	7.40811	1.53992e-09	2.39778e-06	11.6892	chr2	170917337	170917953	Intergenic
MIR4293	Interval_16700	2.35843	-0.442193	3.43145	0.00122737	0.0361994	-1.13781	chr10	14375119	14375433	Intergenic
LOC101929251	Interval_79224	2.35703	-1.12566	3.33776	0.00161764	0.0426847	-1.35449	chr2	22918128	22918390	Intergenic
GYG2P1	Interval_166895	2.35479	-0.439238	4.81456	1.45348e-05	0.00200798	2.72213	chrY	12392143	12392498	Intergenic
LOC102723588	Interval_104371	2.3525	-0.193917	3.86693	0.000324605	0.0159204	0.0529911	chr3	43152664	43152963	exon (LOC102723588. exon 2 of 5)
D21S2088E	Interval_96579	2.35121	-0.913193	3.47109	0.00109082	0.0337094	-1.00052	chr21	23789886	23790356	Intergenic
CCDC54	Interval_107277	2.35118	0.0118122	5.41316	1.84398e-06	0.000483813	4.63633	chr3	107378378	107378691	TTS (CCDC54)
CACNA1C	Interval_32677	2.34679	-0.341436	3.29692	0.0018223	0.0456212	-1.45506	chr12	2017937	2018201	intron (CACNA1C. intron 1 of 46)
SDR9C7	Interval_36055	2.34655	-0.631155	4.18711	0.000116922	0.00816587	0.882815	chr12	56900698	56900912	Intergenic
NDST4	Interval_117875	2.34501	-1.43877	3.39298	0.00137533	0.0386673	-1.24311	chr4	115343105	115343369	Intergenic
GOLGA8B	Interval_50646	2.34334	0.0616493	5.1309	4.91707e-06	0.000976428	3.82194	chr15	34650249	34650939	Intergenic
LOC102723621	Interval_46286	2.34241	0.757981	5.79824	4.76244e-07	0.000178786	5.99356	chr14	53233110	53233843	Intergenic
LINC00866	Interval_21518	2.34099	-1.74385	3.50126	0.000996715	0.0318918	-0.961309	chr10	97834417	97834713	intron (LINC00866. intron 1 of 2)
LOC101928475	Interval_62522	2.3398	-0.707707	3.48057	0.00106038	0.0330727	-1.03805	chr17	14761058	14761315	Intergenic
PPP1R14C	Interval_138196	2.33882	3.21545	10.148	1.21577e-13	1.44684e-09	20.7091	chr6	150195870	150196495	intron (PPP1R14C. intron 1 of 3)
LINC00607	Interval_89415	2.33775	-1.07633	3.37188	0.00146354	0.0401437	-1.27443	chr2	215719021	215719324	intron (LINC00607. intron 5 of 9)
GHR	Interval_122337	2.33757	1.36902	5.16158	4.42241e-06	0.000914156	3.97509	chr5	42547072	42547563	promoter-TSS (GHR)
MCTP2	Interval_55093	2.33536	0.0537722	4.61522	2.84833e-05	0.00321473	2.14683	chr15	94453216	94453751	intron (MCTP2. intron 19 of 22)
LINC00709	Interval_16356	2.33511	-1.3363	3.47783	0.00106909	0.0332249	-0.991653	chr10	9175845	9176055	Intergenic
LOC101929590	Interval_20567	2.33384	-0.0460776	3.2562	0.00205066	0.0485237	-1.55742	chr10	83012998	83013203	Intergenic
SEMA3C	Interval_144075	2.33277	1.83284	6.15023	1.36663e-07	7.18269e-05	7.28734	chr7	81111688	81112382	Intergenic
KCNIP4	Interval_114182	2.33198	0.604107	5.0636	6.20147e-06	0.0011379	3.62409	chr4	21001365	21002115	intron (KCNIP4. intron 1 of 8)
LOC101927835	Interval_128483	2.32986	-0.713799	3.3638	0.00149872	0.0407501	-1.29228	chr5	164422419	164422645	Intergenic
LOC102724257	Interval_57073	2.32937	0.11314	4.55958	3.43125e-05	0.00364002	2.04422	chr16	19396568	19396930	Intergenic
PHF11	Interval_42426	2.32793	0.991358	5.99341	2.38576e-07	0.0001092	6.69889	chr13	49530460	49530927	Intergenic
RSU1	Interval_16848	2.32668	-0.848877	3.64283	0.000649524	0.0246079	-0.611779	chr10	16742736	16742843	intron (RSU1. intron 6 of 7)
LINC01122	Interval_81506	2.32637	-0.641051	3.85357	0.000338477	0.0162891	-0.0585025	chr2	58981168	58981535	intron (LINC01122. intron 6 of 13)
PDE4D	Interval_123007	2.32559	0.227157	4.67662	2.31741e-05	0.00279782	2.32759	chr5	59589084	59589203	intron (PDE4D. intron 3 of 16)
LOC102467146	Interval_60061	2.32212	-1.69446	3.3832	0.00141558	0.0393471	-1.24884	chr16	79695330	79695546	Intergenic
RP11-56I23.1	Interval_22171	2.32174	-0.874942	3.55012	0.000860552	0.0290821	-0.824043	chr10	106023335	106023581	Intergenic
HAS2	Interval_154282	2.31974	-0.472962	3.83708	0.000356394	0.0168115	-0.118404	chr8	121802945	121803532	Intergenic
FLJ45743	Interval_71110	2.31806	0.00736074	4.31198	7.78418e-05	0.00626724	1.30451	chr18	56330660	56331053	Intergenic
CXorf64	Interval_166042	2.31673	-0.05583	3.57086	0.000808309	0.0280938	-0.761064	chrX	126820704	126821088	exon (CXorf64. exon 2 of 2)
TMEM207	Interval_112047	2.31562	-0.425456	3.78319	0.000421554	0.0187742	-0.193044	chr3	190486188	190486623	Intergenic
KCNMB2	Interval_111180	2.31413	-0.132415	4.08948	0.000160186	0.0101399	0.623567	chr3	178787998	178788265	intron (KCNMB2. intron 1 of 4)
WBP11P1	Interval_70027	2.30981	0.0733635	4.3179	7.63482e-05	0.00618688	1.36156	chr18	32620799	32621410	Intergenic
MTRNR2L6	Interval_147294	2.30722	-0.607803	4.06839	0.000171395	0.0106091	0.531283	chr7	142501696	142501978	Intergenic
GAP43	Interval_107653	2.30691	-0.439875	4.17882	0.000120101	0.00832698	0.85749	chr3	115469687	115469990	Intergenic
TMEM17	Interval_81743	2.30655	-1.22933	3.76183	0.000450428	0.0196196	-0.258122	chr2	62374986	62375353	Intergenic
NOVA1	Interval_45411	2.3065	-0.639641	3.52987	0.000914695	0.0302836	-0.873223	chr14	25759845	25760219	Intergenic
NDUFB4	Interval_107862	2.30588	1.42419	7.5233	1.02264e-09	1.77479e-06	11.8911	chr3	120622900	120623650	Intergenic
JAZF1	Interval_141426	2.30347	0.113315	4.56679	3.34956e-05	0.00358185	2.09333	chr7	27868888	27869652	intron (JAZF1. intron 4 of 5)
RP11-341A22.2	Interval_159779	2.30314	-1.19598	4.16675	0.000124885	0.00855895	0.877161	chr9	103441888	103442273	Intergenic
AAGAB	Interval_52824	2.30305	0.401145	5.98536	2.45487e-07	0.000109652	6.59734	chr15	67227653	67228824	intron (AAGAB. intron 5 of 6)
KCNQ3	Interval_155046	2.3014	-0.310499	3.70632	0.000534656	0.0218008	-0.34492	chr8	132233431	132234302	intron (KCNQ3. intron 1 of 14)
DUSP10	Interval_13853	2.29926	2.05243	6.55634	3.21329e-08	2.50907e-05	8.6305	chr1	221689213	221689741	Intergenic
MIR1324	Interval_106627	2.2986	0.782757	5.26982	3.0387e-06	0.000698305	4.28769	chr3	75583230	75583478	Intergenic
SLC39A10	Interval_88436	2.29838	1.85062	7.69436	5.57518e-10	1.14675e-06	12.5196	chr2	195330482	195331262	Intergenic
GRAPL	Interval_62944	2.29818	0.148095	3.85697	0.000334899	0.0161702	-0.0110519	chr17	19144505	19144628	intron (GRAPL. intron 3 of 3)
MIR3141	Interval_128022	2.29729	-0.348442	3.957	0.000244384	0.0133539	0.279895	chr5	154587435	154587678	Intergenic
SORL1	Interval_31478	2.29528	-0.545518	3.377	0.00144164	0.0397662	-1.2223	chr11	121696589	121696870	Intergenic
RP11-806K15.1	Interval_120142	2.29504	0.168861	4.90621	1.0638e-05	0.00163202	3.11414	chr4	175394169	175394501	Intergenic
NLGN4Y-AS1	Interval_166952	2.29333	-0.639858	3.38387	0.00141278	0.0393071	-1.216	chrY	15491645	15492020	Intergenic
PNOC	Interval_149934	2.29283	0.0340347	4.25138	9.48862e-05	0.00713552	1.09001	chr8	28249857	28250193	Intergenic
TANGO6	Interval_59406	2.29278	0.121153	4.1855	0.000117532	0.00818638	0.948546	chr16	68951299	68951736	intron (TANGO6. intron 14 of 16)
C8orf4	Interval_150645	2.29271	0.53229	5.25973	3.14709e-06	0.00071532	4.15313	chr8	40191367	40191866	Intergenic
RP11-600K15.1	Interval_151955	2.29269	0.887912	4.55016	3.5409e-05	0.003715	2.05838	chr8	69079583	69080310	intron (RP11-600K15.1. intron 1 of 4)
MVP	Interval_57811	2.29064	0.092029	3.52305	0.000933638	0.0306726	-0.89775	chr16	29837946	29838204	intron (MVP. intron 7 of 14)
ANKK1	Interval_30718	2.28863	0.0886793	3.42624	0.00124647	0.0365362	-1.10853	chr11	113384648	113384832	Intergenic
PROX1-AS1	Interval_13528	2.28716	0.795266	5.09211	5.62138e-06	0.0010667	3.6952	chr1	213725202	213725635	Intergenic
PTK2	Interval_155370	2.28714	-0.193502	3.41938	0.00127207	0.0369678	-1.09822	chr8	140834792	140835063	intron (PTK2. intron 6 of 34)
RP11-756K15.2	Interval_151406	2.28687	1.37217	7.02299	6.07294e-09	7.38541e-06	10.1564	chr8	57362560	57363139	intron (RP11-756K15.2. intron 8 of 8)
PRR16	Interval_125647	2.28647	-0.714592	3.27831	0.0019235	0.0469629	-1.46362	chr5	120677294	120677704	intron (PRR16. intron 2 of 2)
MRPL19	Interval_82821	2.28636	0.612834	5.04724	6.56053e-06	0.00118122	3.60134	chr2	75591788	75592386	Intergenic
LOC100129603	Interval_140158	2.2831	-0.903079	3.99368	0.000217534	0.0124376	0.333181	chr7	3134070	3134606	Intergenic
LINC00617	Interval_49045	2.28163	-0.583499	3.35391	0.00154285	0.041428	-1.3176	chr14	95915368	95915626	intron (LINC00617. intron 1 of 1)
MIR552	Interval_3685	2.28103	0.899508	7.42353	1.45776e-09	2.30507e-06	11.4614	chr1	34697717	34698261	Intergenic
MPPED2	Interval_25858	2.27852	-0.776826	3.63023	0.000674963	0.0252336	-0.594213	chr11	30538397	30538655	intron (MPPED2. intron 2 of 4)
LINC00698	Interval_105937	2.27645	-0.883192	3.68818	0.00056531	0.022608	-0.465982	chr3	62965360	62965544	Intergenic
SMNDC1	Interval_22319	2.27605	0.402822	3.65143	0.000632672	0.0241651	-0.497503	chr10	110395841	110396062	Intergenic
MRAS	Interval_109197	2.27582	-0.037958	4.77058	1.68728e-05	0.00223107	2.66023	chr3	138375544	138375810	intron (MRAS. intron 2 of 5)
CCDC80	Interval_107496	2.2758	-0.483171	4.19457	0.000114127	0.00802973	0.896926	chr3	112628118	112628421	intron (CCDC80. intron 2 of 6)
FGFBP1	Interval_113999	2.27443	-0.196796	3.25314	0.00206887	0.0487466	-1.51779	chr4	15938162	15938532	exon (FGFBP1. exon 2 of 3)
UBE2E3	Interval_87871	2.27431	0.0942398	4.43662	5.16407e-05	0.00482273	1.67968	chr2	181037106	181037510	intron (UBE2E3. intron 3 of 5)
MIR4465	Interval_137623	2.27347	0.566121	4.98727	8.06131e-06	0.00135665	3.48076	chr6	140581650	140582127	Intergenic
C3orf70	Interval_111577	2.27243	-0.464258	3.95195	0.000248322	0.0135027	0.303175	chr3	185093086	185093622	intron (C3orf70. intron 1 of 1)
ADAMTSL1	Interval_156607	2.27239	-0.877109	3.85075	0.000341482	0.0163864	-0.0226222	chr9	18596874	18597181	intron (ADAMTSL1. intron 4 of 12)
RFC3	Interval_41489	2.27231	-0.659998	3.27952	0.00191679	0.0468885	-1.42908	chr13	34061554	34062084	Intergenic
STPG2	Interval_117150	2.27126	-0.529917	3.46104	0.001124	0.0342671	-1.00354	chr4	98098676	98099052	intron (STPG2. intron 5 of 10)
LOC728805	Interval_95387	2.27114	0.48868	4.93776	9.55083e-06	0.00152367	3.17898	chr20	52923168	52923653	Intergenic
KCNMA1	Interval_20094	2.26609	-0.726345	4.49139	4.30632e-05	0.00425292	1.80085	chr10	76966827	76967301	intron (KCNMA1. intron 20 of 29)
BTBD9	Interval_133185	2.26516	-1.14203	3.33162	0.00164692	0.0431093	-1.36596	chr6	38212575	38212802	intron (BTBD9. intron 10 of 11)
LOC101929750	Interval_13810	2.26433	2.39323	7.95509	2.21875e-10	5.60094e-07	13.5218	chr1	221032783	221033163	Intergenic
XCR1	Interval_104620	2.26429	0.669966	4.97039	8.54144e-06	0.00140342	3.42717	chr3	46027770	46028296	promoter-TSS (XCR1)
RP11-134O21.1	Interval_148460	2.26335	-0.971014	3.63929	0.000656579	0.0247741	-0.573116	chr8	2922725	2923009	Intergenic
AC079586.1	Interval_85470	2.26245	-1.35457	3.49661	0.0010107	0.0321525	-0.948321	chr2	129336264	129336472	Intergenic
EDIL3	Interval_124391	2.26198	-0.247516	4.1235	0.000143588	0.00946667	0.702267	chr5	83956030	83956487	intron (EDIL3. intron 10 of 10)
LOC101927824	Interval_15880	2.26144	-0.356926	3.37466	0.00145159	0.0399483	-1.17755	chr10	2747036	2747363	Intergenic
BRD9	Interval_120749	2.26102	1.18724	7.85343	3.17621e-10	7.05576e-07	13.0484	chr5	891235	891721	intron (BRD9. intron 2 of 12)
CUEDC1	Interval_66069	2.25948	0.420746	5.11393	5.2137e-06	0.00101596	3.76924	chr17	57912093	57912381	intron (CUEDC1. intron 1 of 10)
PAQR8	Interval_134156	2.2582	0.626569	5.46092	1.56036e-06	0.00042758	4.86957	chr6	52340037	52340969	Intergenic
AC017060.1	Interval_140843	2.25818	0.374403	6.17421	1.25485e-07	6.77804e-05	7.27773	chr7	17742958	17744061	Intergenic
LINC00582	Interval_14664	2.25694	-0.436164	3.50584	0.000983121	0.0315823	-0.869855	chr1	231607548	231607721	intron (LINC00582. intron 1 of 1)
HS3ST1	Interval_113813	2.25663	0.235254	3.76547	0.000445378	0.0194709	-0.221913	chr4	11514671	11515224	Intergenic
FZD10-AS1	Interval_40170	2.25628	2.08989	7.53152	9.93231e-10	1.75785e-06	12.0218	chr12	130111864	130112559	Intergenic
LOC101927967	Interval_82861	2.2547	1.09363	5.42841	1.74827e-06	0.000465296	4.785	chr2	77768498	77769119	intron (LOC101927967. intron 3 of 3)
CADM1	Interval_30848	2.25122	-0.969221	3.32321	0.0016879	0.0437148	-1.35356	chr11	115527825	115528083	Intergenic
CDH2	Interval_69894	2.2496	0.58652	4.97747	8.33663e-06	0.00138067	3.31824	chr18	28725954	28726430	Intergenic
RNU6-34P	Interval_117120	2.2485	0.254159	4.7245	1.97184e-05	0.00249828	2.57957	chr4	96150013	96150593	Intergenic
LOC101928331	Interval_130992	2.24839	-0.838386	3.314	0.00173391	0.0443004	-1.36189	chr6	14421808	14422235	Intergenic
LOC101927995	Interval_103451	2.24802	-0.156746	3.98986	0.000220193	0.0125464	0.412308	chr3	30167589	30168067	Intergenic
TMEM117	Interval_34864	2.24695	-0.501808	3.4318	0.00122609	0.0361994	-1.06841	chr12	44286483	44286752	intron (TMEM117. intron 5 of 7)
SGCZ	Interval_149077	2.24666	-0.621766	3.25325	0.00206819	0.0487378	-1.53951	chr8	14953093	14953359	intron (SGCZ. intron 1 of 7)
GIF	Interval_27179	2.24472	0.39694	5.1558	4.51169e-06	0.000922149	3.94674	chr11	59848929	59849630	Intergenic
LINC00993	Interval_18116	2.24119	-1.27079	3.43983	0.00119721	0.0357272	-1.03479	chr10	37390962	37391374	Intergenic
ALDH1B1	Interval_157614	2.24118	-0.38326	3.39694	0.00135934	0.0384209	-1.17781	chr9	38244945	38245431	Intergenic
SLITRK4	Interval_166458	2.23847	0.39165	4.46737	4.66386e-05	0.00449413	1.81943	chrX	143580244	143580753	Intergenic
NPTX2	Interval_144682	2.23532	0.576713	5.89704	3.35739e-07	0.000139323	6.37705	chr7	98681945	98682547	Intergenic
LRRC3B	Interval_103332	2.23515	0.414922	4.49462	4.26042e-05	0.00423015	1.81495	chr3	26486524	26486886	Intergenic
LINC00595	Interval_20229	2.23503	0.682789	5.96452	2.64326e-07	0.000115587	6.50831	chr10	78397833	78398310	Intergenic
RYK	Interval_109000	2.23363	-1.40868	3.55411	0.000850265	0.0288748	-0.803766	chr3	134275323	134275561	Intergenic
C9orf170	Interval_158640	2.23262	-1.0841	3.92064	0.000274144	0.0143857	0.221428	chr9	87130561	87130894	Intergenic
RP11-474D1.3	Interval_40166	2.2317	0.52293	5.34668	2.3255e-06	0.000573997	4.51532	chr12	130068878	130069240	Intergenic
PCDHA7	Interval_127022	2.23062	-0.57433	5.06548	6.16151e-06	0.00113475	3.61625	chr5	140834158	140834882	exon (PCDHA7. exon 1 of 4)
LOC101927609	Interval_140808	2.22813	0.668523	4.95965	8.86138e-06	0.00144042	3.3911	chr7	17272610	17273206	Intergenic
RP11-510D19.1	Interval_71727	2.22572	0.572537	4.70075	2.13643e-05	0.00264448	2.61916	chr18	71252414	71252852	Intergenic
AFF3	Interval_83683	2.22439	0.47822	5.00593	7.56134e-06	0.0012974	3.46301	chr2	99673888	99674560	intron (AFF3. intron 10 of 23)
LOC102557615	Interval_128521	2.22291	0.152151	4.52363	3.8684e-05	0.00393712	1.92956	chr5	166399691	166400233	Intergenic
EYS	Interval_134494	2.22093	0.646537	5.26886	3.04884e-06	0.000698709	4.35817	chr6	64955302	64955994	intron (EYS. intron 14 of 42)
IPO8	Interval_34465	2.22036	-0.0843823	3.97255	0.000232631	0.0130149	0.336256	chr12	30357885	30358277	Intergenic
CASD1	Interval_144515	2.2162	0.0577993	4.38006	6.22423e-05	0.00547304	1.56318	chr7	94530028	94530378	intron (CASD1. intron 5 of 10)
F13A1	Interval_130348	2.21618	0.987084	6.27117	8.88504e-08	5.17601e-05	7.62482	chr6	6284229	6284898	intron (F13A1. intron 4 of 15)
LRRC30	Interval_68972	2.21432	0.244807	4.83232	1.36835e-05	0.0019452	2.85261	chr18	7193741	7194222	Intergenic
PCTP	Interval_65887	2.21402	-0.165386	4.40791	5.6781e-05	0.00511405	1.63309	chr17	55794674	55795251	intron (PCTP. intron 5 of 6)
MDFIC	Interval_145763	2.21291	-0.728045	3.70286	0.000540373	0.0219052	-0.355756	chr7	114966304	114966799	intron (MDFIC. intron 3 of 4)
PADI2	Interval_1722	2.21282	-0.133833	4.24506	9.68593e-05	0.00720454	1.10357	chr1	17109904	17110342	intron (PADI2. intron 1 of 15)
SEMA3A	Interval_144156	2.21161	-0.00279745	4.00742	0.000208231	0.0120985	0.469139	chr7	84092014	84092718	intron (SEMA3A. intron 5 of 17)
GYG2P1	Interval_166896	2.21131	2.10676	9.43199	1.33528e-12	8.55647e-09	18.4247	chrY	12421115	12421911	promoter-TSS (GYG2P1)
LOC102724139	Interval_43423	2.21002	-0.486193	3.81234	0.000385005	0.0176952	-0.0692129	chr13	81242503	81243003	Intergenic
SPATA31D5P	Interval_158394	2.2094	-0.521293	3.92569	0.000269818	0.0142516	0.217757	chr9	81821642	81821841	Intergenic
LOC102724463	Interval_131044	2.20891	0.152743	4.8754	1.18169e-05	0.00175315	3.01421	chr6	14824836	14825318	Intergenic
NDUFA5	Interval_146063	2.20797	-0.161159	3.7115	0.000526185	0.0215768	-0.341653	chr7	123563630	123563933	Intergenic
PTPRN2	Interval_148203	2.20683	-0.668537	3.25106	0.00208134	0.0488919	-1.54914	chr7	157926775	157926976	intron (PTPRN2. intron 11 of 17)
LOC101928714	Interval_134894	2.20435	1.64384	7.04891	5.53658e-09	6.83287e-06	10.3151	chr6	80967547	80968142	Intergenic
RP5-1112F19.2	Interval_95350	2.2042	-0.274139	3.58975	0.000763362	0.0271023	-0.659438	chr20	51871910	51872266	Intergenic
CT45A1	Interval_166310	2.20354	0.278329	4.93758	9.55681e-06	0.00152367	3.29412	chrX	135707937	135708202	Intergenic
DAPK1	Interval_158685	2.20088	1.25088	5.96895	2.60208e-07	0.000114994	6.61784	chr9	87622894	87623343	intron (DAPK1. intron 3 of 24)
GHITM	Interval_20597	2.20019	0.0692535	5.22102	3.59959e-06	0.000792232	4.12902	chr10	84125967	84126365	Intergenic
NR5A2	Interval_12183	2.19976	-0.304392	3.67246	0.000593237	0.0232944	-0.482571	chr1	200184308	200184467	Intergenic
IRX5	Interval_58529	2.19939	1.41508	6.46125	4.51162e-08	3.13197e-05	8.3448	chr16	54973784	54974805	Intergenic
CAND1.11	Interval_24871	2.19902	0.649829	5.36726	2.16447e-06	0.000544739	4.67148	chr11	10355260	10355720	intron (CAND1.11. intron 2 of 3)
GNG12-AS1	Interval_6220	2.19883	0.0594019	3.72837	0.000499523	0.020888	-0.285447	chr1	67888770	67889068	intron (GNG12-AS1. intron 1 of 9)
CHST9	Interval_69863	2.1984	1.41868	6.50932	3.80047e-08	2.74932e-05	8.38876	chr18	27372465	27373079	Intergenic
LINC00353	Interval_43526	2.19836	-0.231119	3.30077	0.001802	0.0453448	-1.38656	chr13	89324612	89324968	Intergenic
FAM184B	Interval_114112	2.19658	-0.73536	3.43351	0.00121989	0.0361304	-1.06186	chr4	17765970	17766280	intron (FAM184B. intron 1 of 17)
ETS1	Interval_31934	2.19451	-0.805701	3.2827	0.00189919	0.0466146	-1.43714	chr11	128319034	128319327	Intergenic
MIR1246	Interval_87665	2.1945	0.900935	4.43112	5.25891e-05	0.00487849	1.72068	chr2	176518874	176519192	Intergenic
CMTM8	Interval_103598	2.19385	0.351211	4.79175	1.57049e-05	0.00212039	2.79081	chr3	32194606	32194934	Intergenic
CALN1	Interval_143453	2.19262	0.984203	5.27451	2.98958e-06	0.00069179	4.37149	chr7	72223385	72223797	intron (CALN1. intron 1 of 3)
PLA2R1	Interval_86681	2.19201	-0.719933	3.8881	0.000303724	0.0152327	0.15516	chr2	159958934	159959554	intron (PLA2R1. intron 9 of 19)
MIR4636	Interval_121080	2.18853	-0.465396	4.01999	0.000200058	0.0117737	0.497512	chr5	8952926	8953298	Intergenic
DRD1	Interval_129227	2.18776	0.507256	5.24848	3.27243e-06	0.000734817	4.25201	chr5	175378242	175378946	Intergenic
LINC00485	Interval_38028	2.18548	0.348432	5.15334	4.55029e-06	0.000922757	3.89535	chr12	102675738	102676244	Intergenic
C8orf48	Interval_149061	2.18526	-0.120989	3.24647	0.00210908	0.0492918	-1.56162	chr8	13578897	13579103	Intergenic
ADRA1D	Interval_91931	2.18456	-0.829762	3.62925	0.000676991	0.025267	-0.573185	chr20	4411840	4412133	Intergenic
PDE4D	Interval_122977	2.18455	2.25906	8.02669	1.72411e-10	4.63308e-07	13.6691	chr5	59301660	59302572	intron (PDE4D. intron 3 of 16)
LOC100507548	Interval_32431	2.17964	-1.09098	3.78775	0.000415623	0.0186246	-0.132577	chr11	135036012	135036305	Intergenic
OR4X2	Interval_26963	2.1796	-1.25466	3.35507	0.00153763	0.0413349	-1.24409	chr11	48244406	48244641	promoter-TSS (OR4X2)
DCDC5	Interval_25879	2.17949	-0.954956	3.45333	0.00115011	0.034762	-1.00045	chr11	31149618	31149811	Intergenic
SYTL4	Interval_165380	2.17512	-0.186434	3.87656	0.000314937	0.015635	0.104758	chrX	100698534	100699060	intron (SYTL4. intron 5 of 16)
XCR1	Interval_104619	2.17493	-1.00101	3.36951	0.00147376	0.040279	-1.2106	chr3	46027461	46027633	promoter-TSS (XCR1)
TAB1	Interval_100522	2.17409	-0.318225	4.17605	0.000121182	0.00837756	0.961086	chr22	39422197	39422791	intron (TAB1. intron 8 of 10)
BTBD9	Interval_133188	2.17363	0.84095	4.90548	1.06645e-05	0.00163307	3.11264	chr6	38261882	38262420	intron (BTBD9. intron 9 of 11)
ITCH	Interval_93639	2.17217	0.0755359	5.03465	6.85085e-06	0.00120784	3.55086	chr20	34476202	34476498	intron (ITCH. intron 16 of 18)
STK3	Interval_153152	2.17098	0.0365606	4.08843	0.000160726	0.0101548	0.666255	chr8	98733979	98734408	intron (STK3. intron 4 of 10)
SLC39A10	Interval_88444	2.17064	0.948814	6.60595	2.6917e-08	2.20501e-05	8.77137	chr2	195472402	195473352	Intergenic
RYR3	Interval_50594	2.17031	-1.08203	3.30625	0.0017735	0.0448989	-1.33478	chr15	33657679	33658145	intron (RYR3. intron 32 of 102)
GPR101	Interval_166386	2.16983	0.281573	4.24245	9.76859e-05	0.00723988	1.14868	chrX	137234810	137235271	Intergenic
LOC100507165	Interval_31491	2.16844	-0.262438	3.85958	0.000332168	0.0160831	0.0568904	chr11	122050338	122050565	Intergenic
ANTXR2	Interval_116431	2.16805	0.0442236	3.75334	0.000462437	0.019929	-0.168437	chr4	80061011	80061219	intron (ANTXR2. intron 3 of 16)
RP11-778H2.1	Interval_34125	2.16793	0.424037	4.18692	0.000116993	0.00816587	1.01982	chr12	24230143	24230515	intron (RP11-778H2.1. intron 3 of 5)
ZNF503	Interval_19983	2.16767	0.918135	5.40572	1.89254e-06	0.000493448	4.83355	chr10	75366964	75368024	Intergenic
HSD3B1	Interval_8622	2.16631	-0.790683	3.73164	0.00049451	0.0207634	-0.333767	chr1	119507962	119508206	intron (HSD3B1. intron 2 of 3)
LOC102724520	Interval_131172	2.16582	-0.478286	3.64431	0.000646581	0.0245277	-0.496182	chr6	15829256	15829493	Intergenic
SCARNA18	Interval_124344	2.16278	-0.260932	4.6326	2.687e-05	0.00308515	2.28247	chr5	82991691	82991921	Intergenic
VEGFC	Interval_120182	2.16182	-0.583422	3.36199	0.00150671	0.0408235	-1.20029	chr4	177001445	177001784	Intergenic
RP11-1080G15.1	Interval_149214	2.15714	-0.888081	3.24897	0.0020939	0.049073	-1.52925	chr8	19048636	19048886	Intergenic
MIR1587	Interval_164028	2.15637	-0.341673	3.88672	0.000305052	0.0152854	0.10871	chrX	39830458	39830732	Intergenic
POTEE	Interval_85574	2.15494	0.711351	5.26673	3.07151e-06	0.000701972	4.30021	chr2	131209390	131209913	Intergenic
SC5D	Interval_31433	2.15451	0.300516	4.64514	2.57622e-05	0.00299525	2.37244	chr11	121268420	121268888	Intergenic
TGFBR2	Interval_103479	2.15437	-0.514613	4.18864	0.000116341	0.00813785	0.986641	chr3	30618473	30618813	intron (TGFBR2. intron 1 of 6)
PLEKHM3	Interval_89210	2.15425	0.877921	5.04216	6.67626e-06	0.0011922	3.63445	chr2	208012463	208012895	intron (PLEKHM3. intron 1 of 7)
MIR5186	Interval_109937	2.15414	-0.0728929	3.78889	0.000414156	0.018576	-0.12397	chr3	151580345	151580856	Intergenic
MPP7	Interval_17481	2.15335	-0.459959	3.29936	0.0018094	0.0454856	-1.41631	chr10	28399188	28399387	Intergenic
MEIS1	Interval_82043	2.15292	1.09761	5.68031	7.22046e-07	0.00024601	5.73555	chr2	66527218	66527606	intron (MEIS1. intron 5 of 8)
LINC00378	Interval_42861	2.1528	-0.195212	4.01468	0.000203473	0.0118782	0.550108	chr13	60689084	60689457	intron (LINC00378. intron 2 of 4)
ZNF618	Interval_160407	2.15247	-0.842878	3.31885	0.00170955	0.0439613	-1.3773	chr9	113781598	113782030	Intergenic
LOC102724644	Interval_32300	2.15204	-0.0151494	4.3653	6.53424e-05	0.00563806	1.52936	chr11	133331199	133331430	intron (LOC102724644. intron 1 of 2)
NOX4	Interval_29771	2.15082	-0.0549594	3.83897	0.000354297	0.01676	0.00809042	chr11	89590173	89590462	promoter-TSS (NOX4)
CPM	Interval_36696	2.15054	-0.782928	3.38502	0.00140801	0.0392022	-1.18122	chr12	69048213	69048381	Intergenic
GAP43	Interval_107663	2.15019	-0.200705	3.32194	0.0016942	0.0437624	-1.32491	chr3	115792165	115792502	Intergenic
RBM19	Interval_39004	2.14959	-0.484715	3.24575	0.00211345	0.0493425	-1.51363	chr12	114045442	114045651	Intergenic
AP000469.2	Interval_96588	2.1495	0.559804	5.14454	4.69073e-06	0.000946142	3.9049	chr21	24228636	24229183	Intergenic
LOC102724817	Interval_106493	2.14875	1.41823	6.19802	1.1529e-07	6.38147e-05	7.40683	chr3	72535859	72536139	Intergenic
LINC01216	Interval_117272	2.14831	-0.2126	4.59723	3.02535e-05	0.00333643	2.15817	chr4	100786434	100786988	Intergenic
FASLG	Interval_10919	2.14762	-0.0400929	4.3382	7.14284e-05	0.00593615	1.4342	chr1	172703824	172704229	Intergenic
PSD3	Interval_149206	2.14744	1.97357	7.59655	7.88541e-10	1.44371e-06	12.1915	chr8	18957402	18958104	intron (PSD3. intron 1 of 9)
LINC00540	Interval_40655	2.14724	-0.293937	4.03872	0.000188452	0.0113185	0.533572	chr13	22357229	22357464	Intergenic
SDK1	Interval_140180	2.14706	-0.414754	3.36224	0.00150561	0.0408079	-1.23972	chr7	3558397	3558642	intron (SDK1. intron 1 of 44)
SAMD9	Interval_144452	2.14521	1.6006	6.97438	7.22338e-09	8.35745e-06	10.0351	chr7	93017036	93017513	Intergenic
SKAP1	Interval_65312	2.14513	0.593962	4.80652	1.49368e-05	0.00205021	2.85948	chr17	48255002	48255328	intron (SKAP1. intron 4 of 11)
RP11-115J16.1	Interval_148760	2.1447	-0.41181	3.31829	0.00171231	0.0440185	-1.35981	chr8	9434636	9434803	Intergenic
TBC1D1	Interval_114671	2.14433	-0.056656	3.5163	0.00095275	0.030997	-0.837581	chr4	38050984	38051167	intron (TBC1D1. intron 2 of 10)
LOC101927375	Interval_40771	2.14391	0.0909571	4.65225	2.51538e-05	0.00293475	2.45316	chr13	24559789	24560251	TTS (LOC101927375)
CCDC179	Interval_25695	2.14206	-0.265381	3.34386	0.00158901	0.0421496	-1.27677	chr11	23123818	23124018	Intergenic
PDGFRA	Interval_115396	2.14204	-0.331505	3.66405	0.000608713	0.0235762	-0.450462	chr4	54409330	54409741	Intergenic
ABCA8	Interval_67030	2.14183	1.38971	6.18329	1.21495e-07	6.63202e-05	7.37802	chr17	68812954	68813643	Intergenic
FAM84B	Interval_154685	2.14156	0.142218	3.87687	0.000314632	0.0156292	0.159517	chr8	126622692	126623116	Intergenic
ZNF326	Interval_7009	2.14155	-0.848529	3.43337	0.00122038	0.0361338	-1.02779	chr1	90174279	90174512	Intergenic
NR3C1	Interval_127285	2.14092	0.526139	4.5332	3.74703e-05	0.00385837	2.11491	chr5	143606269	143606638	intron (NR3C1. intron 1 of 8)
MME	Interval_110109	2.14009	1.09808	6.64961	2.30318e-08	1.93339e-05	8.90041	chr3	154888092	154888846	Intergenic
C2orf27B	Interval_85593	2.13924	-0.362808	3.29409	0.00183738	0.0457924	-1.3852	chr2	131776009	131776278	Intergenic
LZTS1	Interval_149330	2.13689	2.32161	7.85921	3.11206e-10	7.00667e-07	13.1709	chr8	20452131	20453183	Intergenic
NT5E	Interval_135031	2.13554	0.685209	5.11837	5.13448e-06	0.00100169	3.84884	chr6	85455553	85455890	intron (NT5E. intron 1 of 8)
LOC102723875	Interval_42704	2.13522	0.968113	4.58361	3.16645e-05	0.00343909	2.17097	chr13	53191069	53191447	Intergenic
RP11-101E14.2	Interval_94207	2.13483	1.00944	5.50494	1.33737e-06	0.000381536	5.11949	chr20	40006312	40006969	intron (RP11-101E14.2. intron 2 of 2)
LOC100505853	Interval_71891	2.13325	0.797959	5.22141	3.59478e-06	0.000792222	4.21505	chr18	75805180	75805587	Intergenic
GUCY1A3	Interval_119447	2.12874	-0.358844	3.71832	0.000515259	0.0213177	-0.309362	chr4	155543487	155543760	Intergenic
NRIP1	Interval_96411	2.12841	-0.116368	4.44436	5.0335e-05	0.0047558	1.7788	chr21	15106621	15106921	Intergenic
LOC101927483	Interval_46058	2.12808	-0.257102	4.07362	0.000168545	0.0104819	0.640793	chr14	48096980	48097273	Intergenic
LINC01057	Interval_7355	2.12787	0.60536	5.91247	3.17886e-07	0.000133406	6.38963	chr1	94783394	94784096	intron (LINC01057. intron 1 of 4)
LOC102724165	Interval_30894	2.12764	-0.832415	3.45538	0.0011431	0.0346147	-1.01835	chr11	116144452	116144708	Intergenic
BBOX1	Interval_25747	2.12486	0.153021	4.09872	0.000155503	0.00995698	0.761424	chr11	27116556	27116963	intron (BBOX1. intron 5 of 7)
MACROD2	Interval_92488	2.12233	-0.169827	3.95763	0.000243901	0.0133407	0.358869	chr20	14350087	14350437	intron (MACROD2. intron 3 of 17)
LOC100996681	Interval_75210	2.12211	0.259075	4.85974	1.24647e-05	0.00182009	3.0191	chr19	33560932	33561438	Intergenic
RP11-770E5.1	Interval_150984	2.1221	1.94637	6.79208	1.38482e-08	1.33366e-05	9.47414	chr8	48298302	48299129	Intergenic
GRM5	Interval_29762	2.12103	-0.121093	4.19304	0.000114697	0.00805694	0.981625	chr11	88886921	88887091	intron (GRM5. intron 2 of 8)
LOC101928819	Interval_123441	2.12002	-0.0166415	4.27674	8.73531e-05	0.00676289	1.23114	chr5	67632836	67633272	Intergenic
PLD5	Interval_15295	2.11817	-0.623162	4.088	0.00016095	0.0101613	0.723258	chr1	242784020	242784439	Intergenic
FKBP1A-SDCBP2	Interval_91583	2.1165	1.06034	4.77352	1.67056e-05	0.00221248	2.80717	chr20	1323015	1323140	intron (FKBP1A-SDCBP2. intron 2 of 9)
MARCO	Interval_84824	2.11587	-0.413643	3.74665	0.000472095	0.0201731	-0.256466	chr2	119005136	119005449	Intergenic
IL1RAPL2	Interval_165514	2.115	-0.533475	3.3874	0.00139815	0.0390557	-1.11797	chrX	104432422	104432770	Intergenic
CASC6	Interval_135342	2.11442	0.753853	5.27131	3.02302e-06	0.000696623	4.34399	chr6	92090131	92091106	Intergenic
MAPK4	Interval_70904	2.11346	0.268699	4.50851	4.0681e-05	0.00408054	2.00042	chr18	50526185	50527076	Intergenic
LOC101927397	Interval_125791	2.11319	-1.00994	3.31996	0.00170399	0.0438657	-1.27982	chr5	123976541	123976914	Intergenic
SLC22A4	Interval_126227	2.11293	0.299257	4.68309	2.26744e-05	0.00275747	2.46948	chr5	132334863	132335314	intron (SLC22A4. intron 6 of 8)
SLC24A3	Interval_92725	2.11276	1.34514	6.00467	2.29232e-07	0.000106681	6.79239	chr20	19453952	19454242	intron (SLC24A3. intron 2 of 16)
MIR1471	Interval_90505	2.11189	0.573336	4.29626	8.19528e-05	0.00649571	1.38453	chr2	231883333	231884044	Intergenic
LINC01132	Interval_14878	2.11149	0.975531	6.43674	4.924e-08	3.34848e-05	8.16676	chr1	234716403	234717031	Intergenic
C7orf33	Interval_147496	2.11129	1.08266	5.97772	2.52237e-07	0.000112366	6.68137	chr7	148535197	148535673	Intergenic
SHROOM3	Interval_116186	2.1111	0.609734	4.293	8.28307e-05	0.00652685	1.27464	chr4	76590312	76590486	intron (SHROOM3. intron 1 of 9)
FCRL2	Interval_9876	2.11088	-0.670857	3.47344	0.00108319	0.0335629	-0.94805	chr1	157771692	157771984	intron (FCRL2. intron 2 of 7)
FRK	Interval_136379	2.11014	1.98622	6.47234	4.33655e-08	3.03573e-05	8.36148	chr6	116008545	116009295	intron (FRK. intron 3 of 9)
EDIL3	Interval_124410	2.10964	0.434118	3.54366	0.000877482	0.0294512	-0.761524	chr5	84425447	84425753	Intergenic
ZBTB21	Interval_97652	2.10893	0.875251	5.76294	5.39495e-07	0.000197632	5.94156	chr21	41968420	41969043	Intergenic
SEMA3C	Interval_144067	2.10766	-0.659797	3.56882	0.000813307	0.0281872	-0.716808	chr7	80924197	80924628	Intergenic
CDH13	Interval_60254	2.10531	0.560039	5.07507	5.96124e-06	0.001106	3.68106	chr16	82749942	82750475	intron (CDH13. intron 2 of 14)
SALL1	Interval_58372	2.10528	-0.369086	3.30028	0.0018046	0.0454033	-1.37346	chr16	51184573	51184890	Intergenic
GOLGA8B	Interval_50640	2.10367	-0.408613	3.42731	0.00124253	0.0364609	-1.02793	chr15	34594488	34594602	Intergenic
TTR	Interval_69968	2.1019	0.518379	3.91246	0.000281307	0.0145799	0.253596	chr18	31581614	31582166	Intergenic
MPP7	Interval_17474	2.09953	0.817011	5.04079	6.7078e-06	0.00119525	3.66126	chr10	28333194	28333641	Intergenic
LOC102723805	Interval_67843	2.099	-0.269672	4.2889	8.39487e-05	0.00657833	1.31611	chr17	77628071	77628389	Intergenic
MIR3679	Interval_85648	2.09875	-0.125034	3.29276	0.00184446	0.0459003	-1.41262	chr2	133818220	133818464	Intergenic
AHCTF1P1	Interval_86790	2.0983	-0.798502	3.88309	0.000308545	0.0154095	0.143266	chr2	161505174	161505756	exon (AHCTF1P1. exon 1 of 1)
RNF150	Interval_118788	2.09785	-0.128303	3.63103	0.000673315	0.025206	-0.500463	chr4	141002367	141002802	intron (RNF150. intron 1 of 6)
DPP6	Interval_147967	2.09667	-0.0957667	3.86434	0.00032725	0.016003	0.0775083	chr7	154832705	154832871	intron (DPP6. intron 17 of 26)
PTPRF	Interval_4496	2.09522	-1.14736	3.29914	0.00181058	0.0454856	-1.38009	chr1	43500676	43500867	Intergenic
ADAMTS6	Interval_123290	2.09138	0.224066	4.22781	0.000102453	0.0074735	1.15418	chr5	65158133	65158698	intron (ADAMTS6. intron 24 of 24)
FBN2	Interval_126057	2.09133	-0.595643	3.5622	0.00082974	0.028521	-0.715289	chr5	128687969	128688376	Intergenic
KLHL29	Interval_79267	2.09067	-0.242344	3.84795	0.00034449	0.0164689	0.0350439	chr2	23551929	23552215	intron (KLHL29. intron 1 of 12)
DUSP26	Interval_150290	2.08534	-0.411122	3.42732	0.00124247	0.0364609	-0.986438	chr8	33691543	33692138	Intergenic
NSUN3	Interval_106891	2.08409	1.36942	5.96558	2.63332e-07	0.000115456	6.64682	chr3	94362516	94363266	Intergenic
PCAT5	Interval_18093	2.08303	0.795677	4.32492	7.46108e-05	0.00609351	1.37857	chr10	35875308	35875684	Intergenic
ESRRB	Interval_47935	2.08096	1.30434	6.31683	7.55115e-08	4.6253e-05	7.81826	chr14	76480242	76481088	intron (ESRRB. intron 4 of 7)
FBN2	Interval_126048	2.08075	-0.451303	3.52745	0.00092136	0.0303984	-0.792338	chr5	128453727	128453935	intron (FBN2. intron 6 of 64)
USP54	Interval_19798	2.08018	2.05543	6.59299	2.81918e-08	2.26907e-05	8.84382	chr10	73586809	73587559	intron (USP54. intron 1 of 24)
RXFP1	Interval_119567	2.07945	1.88059	7.09308	4.72937e-09	6.06117e-06	10.4972	chr4	158590017	158591335	intron (RXFP1. intron 2 of 17)
ASIC2	Interval_63812	2.07912	-0.635476	3.90731	0.000285916	0.0147076	0.203656	chr17	33412257	33412501	intron (ASIC2. intron 1 of 9)
LOC101927664	Interval_136286	2.07744	0.79685	5.58108	1.02377e-06	0.000314701	5.34671	chr6	112688582	112689144	Intergenic
LOC101927346	Interval_106592	2.07693	-0.440433	3.40544	0.00132562	0.0378768	-1.10004	chr3	74051975	74052221	Intergenic
RP11-1134I14.8	Interval_150878	2.07467	-0.122853	4.16567	0.000125321	0.00857823	0.955263	chr8	47176418	47176784	Intergenic
LOC101928948	Interval_113675	2.0732	1.19591	5.47304	1.49553e-06	0.000415278	5.06004	chr4	9529062	9529295	Intergenic
TTTY14	Interval_166969	2.07258	1.32887	5.29662	2.76834e-06	0.000654555	4.50664	chrY	19232313	19232909	Intergenic
TEX29	Interval_44567	2.07178	-0.316347	3.60004	0.000739905	0.0266423	-0.62212	chr13	111372761	111372960	Intergenic
LOC101928978	Interval_116678	2.07166	0.258688	3.96283	0.000239912	0.013218	0.360598	chr4	84366220	84366569	Intergenic
MIR4453	Interval_119272	2.07133	1.9076	6.93222	8.39643e-09	9.45211e-06	9.97561	chr4	152540456	152540551	Intergenic
GAB1	Interval_118868	2.07096	-0.0305752	3.95116	0.000248945	0.0135146	0.36533	chr4	143403112	143403631	intron (GAB1. intron 1 of 11)
FTMT	Interval_125669	2.0704	0.191136	3.30416	0.00178433	0.0450691	-1.34592	chr5	121748761	121749031	Intergenic
TFPI	Interval_88120	2.06921	0.523041	4.45693	4.82816e-05	0.00461508	1.84686	chr2	187566775	187567352	Intergenic
LOC101927999	Interval_61184	2.06919	0.180741	4.45667	4.83234e-05	0.00461643	1.80737	chr16	90168268	90168574	exon (LOC101927999. exon 2 of 2)
NHS	Interval_163566	2.06882	-0.0585008	3.79567	0.00040552	0.0183395	-0.0701641	chrX	17635255	17635503	promoter-TSS (NHS)
HAPLN1	Interval_124379	2.0682	-0.769939	3.40748	0.00131766	0.037755	-1.09646	chr5	83779921	83780422	Intergenic
FAM174B	Interval_54978	2.06797	-0.316952	3.39807	0.00135482	0.0383427	-1.11444	chr15	92681495	92681723	Intergenic
LOC101928970	Interval_17138	2.06703	0.136689	3.67437	0.000589781	0.0232188	-0.44036	chr10	22503704	22504011	Intergenic
CCNG1	Interval_128425	2.06597	0.834933	4.7555	1.77569e-05	0.0023131	2.7477	chr5	162883314	162883808	Intergenic
ZNF831	Interval_95776	2.06384	-0.691324	3.26239	0.0020143	0.0481213	-1.47271	chr20	59214210	59214484	intron (ZNF831. intron 4 of 5)
UXS1	Interval_84139	2.06149	0.161057	4.71552	2.03258e-05	0.00254428	2.57631	chr2	106110014	106110466	intron (UXS1. intron 9 of 13)
RP4-723E3.1	Interval_95383	2.06054	1.83094	6.55538	3.22427e-08	2.50907e-05	8.67689	chr20	52493124	52493853	Intergenic
MIR3146	Interval_140913	2.05997	0.74168	5.39042	1.9964e-06	0.000515743	4.74449	chr7	19549020	19549777	Intergenic
LOC101927878	Interval_47062	2.05924	-0.721904	3.60999	0.000717866	0.0261483	-0.568699	chr14	66000820	66001294	Intergenic
GRIK1-AS2	Interval_96768	2.05816	0.284312	4.6853	2.25063e-05	0.00274705	2.52149	chr21	29482561	29482947	Intergenic
TEX10	Interval_159709	2.0565	0.351634	4.68162	2.27871e-05	0.00276627	2.49619	chr9	100377019	100377350	Intergenic
TMEM182	Interval_83985	2.05608	-0.603765	3.50082	0.000998046	0.0319205	-0.834467	chr2	103132486	103132797	Intergenic
LOC102724966	Interval_160689	2.05344	-0.326879	3.50461	0.000986769	0.0316648	-0.81372	chr9	119861968	119862373	Intergenic
METTL25	Interval_37156	2.05318	0.685794	4.68116	2.28222e-05	0.00276737	2.48026	chr12	82461862	82462280	intron (METTL25. intron 9 of 11)
ABCE1	Interval_118935	2.0531	0.877881	5.27949	2.93827e-06	0.000686592	4.43247	chr4	144901054	144901621	Intergenic
RP11-460N16.1	Interval_106305	2.05215	-0.850383	3.52454	0.00092946	0.0305797	-0.805424	chr3	70501707	70501851	Intergenic
LINC00692	Interval_103327	2.05211	0.0804737	5.09038	5.65496e-06	0.00107186	3.74063	chr3	26236812	26237881	Intergenic
CXorf27	Interval_163936	2.05066	0.65711	4.6886	2.22573e-05	0.00272264	2.52658	chrX	37989338	37989563	Intergenic
CEP135	Interval_115513	2.05054	-0.28606	4.24644	9.64236e-05	0.00719252	1.17466	chr4	55938594	55938868	Intergenic
LOC440173	Interval_158638	2.04845	0.702215	5.85592	3.88354e-07	0.000154422	6.24424	chr9	87041867	87042417	promoter-TSS (LOC440173)
CDK6	Interval_144420	2.04764	-1.24084	3.33	0.00165477	0.0432183	-1.27796	chr7	92721165	92721380	intron (CDK6. intron 3 of 3)
MIR873	Interval_157050	2.04618	-0.252701	3.30081	0.00180178	0.0453448	-1.33435	chr9	29625335	29625495	Intergenic
THEG5	Interval_75082	2.0457	-0.821444	3.85116	0.000341044	0.0163731	0.0737013	chr19	31500264	31500538	Intergenic
RAB31	Interval_69101	2.04528	1.18468	6.09149	1.68404e-07	8.55409e-05	7.06355	chr18	9665246	9665977	Intergenic
LINC00378	Interval_42871	2.04465	-0.401824	3.48994	0.00103107	0.0324858	-0.893843	chr13	60887803	60888128	Intergenic
NCALD	Interval_153362	2.04429	-0.930222	3.43531	0.00121338	0.0360098	-0.9958	chr8	101809786	101810176	intron (NCALD. intron 3 of 6)
CLNK	Interval_113762	2.04392	0.232791	4.44446	5.03183e-05	0.0047558	1.76375	chr4	10587765	10588079	intron (CLNK. intron 3 of 18)
AC079586.1	Interval_85469	2.04373	0.237751	4.98502	8.12363e-06	0.00136438	3.47306	chr2	129329499	129329975	Intergenic
WBSCR17	Interval_143422	2.04316	1.28095	5.63393	8.50144e-07	0.000277727	5.52246	chr7	71329125	71329856	intron (WBSCR17. intron 1 of 10)
OPCML	Interval_32307	2.04286	-1.14655	3.76623	0.000444332	0.0194405	-0.148469	chr11	133425289	133425558	intron (OPCML. intron 1 of 7)
TNR	Interval_11084	2.04251	0.0171807	4.18933	0.000116083	0.00812618	1.03559	chr1	175573271	175573867	intron (TNR. intron 1 of 22)
FAM174B	Interval_54977	2.04235	0.221973	4.24096	9.8161e-05	0.00725216	1.17365	chr15	92675425	92675989	Intergenic
POU3F4	Interval_165244	2.04221	-0.248878	3.84633	0.000346235	0.0165133	0.0670259	chrX	82961196	82961523	Intergenic
USP46	Interval_115285	2.042	0.0476818	3.77154	0.00043707	0.0192338	-0.108067	chr4	52408683	52409188	Intergenic
KCTD3	Interval_13601	2.04195	1.03527	6.41491	5.32271e-08	3.56147e-05	8.14942	chr1	215569307	215569727	intron (KCTD3. intron 1 of 17)
ATP6AP2	Interval_164118	2.04167	-0.14097	4.08043	0.000164906	0.010323	0.698632	chrX	40531026	40531365	Intergenic
C18orf42	Interval_68891	2.04122	-0.133998	4.50412	4.12795e-05	0.00412073	1.97052	chr18	5167739	5168334	intron (C18orf42. intron 1 of 1)
IRX5	Interval_58528	2.03989	-0.37036	3.28084	0.00190944	0.0467628	-1.35575	chr16	54968082	54968484	Intergenic
FAM134B	Interval_121452	2.03903	-0.847564	3.28812	0.00186954	0.0462356	-1.40163	chr5	16528517	16528856	intron (FAM134B. intron 3 of 8)
ROR2	Interval_158988	2.03801	-1.07023	3.46448	0.00111252	0.0340746	-0.969886	chr9	91747039	91747183	intron (ROR2. intron 4 of 8)
SCFD2	Interval_115315	2.03772	0.832418	5.47663	1.47687e-06	0.000411175	4.99455	chr4	53012816	53013194	intron (SCFD2. intron 5 of 8)
LOC283788	Interval_162896	2.03723	2.04168	6.83416	1.1916e-08	1.20322e-05	9.69785	chrUn_GL000219v1	42469	42783	Intergenic
PRMT6	Interval_7701	2.03698	-0.192057	3.81065	0.00038704	0.0177495	-0.0460286	chr1	106926840	106927140	Intergenic
KCTD12	Interval_43173	2.03542	1.9388	6.8607	1.08388e-08	1.14293e-05	9.71956	chr13	76455933	76456582	Intergenic
GPR98	Interval_124623	2.03508	0.382978	3.66636	0.00060443	0.0235287	-0.371875	chr5	91095159	91095638	intron (GPR98. intron 86 of 89)
CNTLN	Interval_156581	2.03255	-0.460979	3.38932	0.00139025	0.038929	-1.11387	chr9	17445569	17445931	intron (CNTLN. intron 18 of 25)
FRG1B	Interval_93243	2.03206	0.181196	4.40772	5.68166e-05	0.00511405	1.68032	chr20	30376858	30377645	promoter-TSS (FRG1B)
RARB	Interval_103277	2.03185	-0.1456	3.44425	0.00118159	0.0354387	-0.96399	chr3	25291584	25291843	Intergenic
CNTN4	Interval_101760	2.0314	0.0352565	4.33846	7.13686e-05	0.00593615	1.46827	chr3	2653646	2654163	intron (CNTN4. intron 4 of 17)
ITPR1	Interval_101906	2.03112	0.306113	3.59249	0.000757046	0.026997	-0.571926	chr3	4777056	4777435	intron (ITPR1. intron 45 of 58)
GHITM	Interval_20593	2.02995	-0.0558985	4.29237	8.30014e-05	0.00652913	1.29687	chr10	84054907	84055005	Intergenic
RP11-171A24.2	Interval_158036	2.02911	0.690996	4.74731	1.82559e-05	0.00236214	2.71269	chr9	74333398	74334000	Intergenic
CNTNAP2	Interval_147454	2.02562	0.966957	5.57848	1.03318e-06	0.000316427	5.37475	chr7	146709294	146710299	intron (CNTNAP2. intron 1 of 23)
GTSF1	Interval_35864	2.02493	0.477636	4.28634	8.46555e-05	0.00659807	1.35848	chr12	54448277	54448798	Intergenic
SNORA11	Interval_164661	2.02232	0.606592	3.90524	0.000287786	0.0147597	0.249968	chrX	54841294	54841679	Intergenic
LOC102724051	Interval_40285	2.02026	2.23846	7.70379	5.39212e-10	1.12296e-06	12.6103	chr12	131537162	131538062	Intergenic
TTC29	Interval_119037	2.02016	2.31082	7.35479	1.86153e-09	2.79411e-06	11.426	chr4	146974921	146976085	Intergenic
ALK	Interval_79819	2.01803	-0.361673	3.50738	0.000978613	0.0315121	-0.792419	chr2	29448442	29448602	intron (ALK. intron 4 of 28)
TMEM114	Interval_56304	2.0161	1.06794	5.83418	4.19406e-07	0.000163263	6.24121	chr16	8182704	8183329	Intergenic
CDH7	Interval_71605	2.01609	0.669398	4.86907	1.20745e-05	0.00177713	3.0863	chr18	65415039	65415676	Intergenic
LOC101928923	Interval_138545	2.01572	3.19855	8.56613	2.61095e-11	1.01164e-07	15.6239	chr6	156279034	156279766	intron (LOC101928923. intron 1 of 3)
MIR4447	Interval_107687	2.01488	1.18912	5.83013	4.25461e-07	0.000165234	6.18236	chr3	116864069	116864636	Intergenic
DAZL	Interval_102923	2.0138	0.00281446	3.68837	0.000564979	0.0226003	-0.347535	chr3	16720757	16721048	Intergenic
RP11-260E18.1	Interval_121462	2.01076	-0.469144	3.31446	0.00173154	0.0442643	-1.31548	chr5	16660186	16660526	Intergenic
SLC24A2	Interval_156694	2.01013	1.30454	5.44478	1.65099e-06	0.000445173	5.00989	chr9	19999249	20000050	Intergenic
RUNX1T1	Interval_152751	2.00951	1.54971	6.49794	3.95802e-08	2.8302e-05	8.46224	chr8	91811640	91812141	Intergenic
ARSJ	Interval_117849	2.00924	-1.18051	3.32125	0.00169758	0.0437908	-1.32635	chr4	114147800	114147987	Intergenic
MIR3927	Interval_160097	2.0087	-0.207973	3.76876	0.000440866	0.0193447	-0.153152	chr9	109556049	109556366	Intergenic
HMGA2	Interval_36489	2.00863	2.15518	7.28588	2.37901e-09	3.359e-06	11.1947	chr12	65892777	65893333	intron (HMGA2. intron 3 of 4)
ARHGAP26	Interval_127256	2.00858	-1.05824	3.25978	0.00202951	0.0482978	-1.47094	chr5	143113717	143113984	intron (ARHGAP26. intron 17 of 20)
RP11-572M11.3	Interval_107541	2.00857	3.17748	9.56738	8.44886e-13	5.63059e-09	18.915	chr3	113151375	113152131	intron (RP11-572M11.3. intron 3 of 3)
HEPH	Interval_164808	2.00779	-0.920444	3.27004	0.00197018	0.0475722	-1.39756	chrX	66141294	66141636	Intergenic
RDH14	Interval_79010	2.00705	0.495985	3.40368	0.00133254	0.0379701	-1.09013	chr2	18299471	18299828	Intergenic
ZFYVE16	Interval_124198	2.00647	-0.756976	3.26498	0.00199925	0.047962	-1.42755	chr5	80389225	80389792	Intergenic
UNC5D	Interval_150308	2.00272	0.640291	5.06078	6.26199e-06	0.00114648	3.69119	chr8	35367576	35368148	intron (UNC5D. intron 1 of 16)
ASTN2	Interval_160589	2.00231	2.88611	8.83324	1.03505e-11	4.92705e-08	16.4654	chr9	116447837	116448460	intron (ASTN2. intron 5 of 8)
ARHGAP26	Interval_127263	2.00041	-0.0982068	3.43931	0.00119906	0.0357569	-0.993795	chr5	143147712	143148311	intron (ARHGAP26. intron 20 of 21)
SLC35F1	Interval_136483	1.99982	0.328565	3.88795	0.000303875	0.0152356	0.194207	chr6	118101972	118102304	intron (SLC35F1. intron 1 of 8)
OR6C4	Interval_35912	1.99895	-0.210971	4.23744	9.92936e-05	0.00731026	1.16274	chr12	55548338	55549189	Intergenic
EEF1DP3	Interval_41344	1.99761	-0.430709	3.68726	0.00056691	0.0226532	-0.383174	chr13	31814615	31814811	Intergenic
CCDC93	Interval_84771	1.99647	-0.87775	3.30666	0.00177137	0.0448653	-1.33226	chr2	117982972	117983431	intron (CCDC93. intron 7 of 13)
NF1	Interval_63617	1.99608	-0.527411	3.69394	0.000555391	0.0223509	-0.354841	chr17	31269704	31269954	intron (NF1. intron 37 of 59)
TRABD2B	Interval_4959	1.99549	1.75082	6.52285	3.62126e-08	2.69344e-05	8.59204	chr1	47968040	47968891	intron (TRABD2B. intron 2 of 8)
C15orf43	Interval_51322	1.99536	0.247852	3.27317	0.00195236	0.0473383	-1.37988	chr15	44913073	44913430	Intergenic
FAM65B	Interval_131668	1.9948	-0.143537	4.25014	9.527e-05	0.00713603	1.19971	chr6	24960994	24961473	intron (FAM65B. intron 1 of 13)
LOC101927878	Interval_47063	1.99448	-0.0504709	3.38408	0.0014119	0.0392974	-1.15187	chr14	66006024	66006300	Intergenic
C10orf11	Interval_20060	1.99048	3.03784	6.9328	8.37894e-09	9.45211e-06	10.0548	chr10	76251536	76252667	intron (C10orf11. intron 5 of 6)
SLC25A28	Interval_21624	1.99029	0.296868	3.89405	0.000298102	0.0150663	0.259	chr10	99610262	99610648	TTS (SLC25A28)
LSM8	Interval_145933	1.98922	1.88494	6.353	6.63754e-08	4.23704e-05	8.03512	chr7	118128764	118129544	Intergenic
SDK1	Interval_140186	1.98868	1.55278	6.72103	1.78473e-08	1.6102e-05	9.23182	chr7	3747339	3747872	intron (SDK1. intron 4 of 44)
MTNR1B	Interval_29842	1.98851	-0.318097	3.33345	0.00163813	0.0429872	-1.26455	chr11	93020670	93020900	Intergenic
SPECC1	Interval_63047	1.98787	-0.415223	3.91259	0.000281195	0.0145799	0.253441	chr17	20254244	20254363	intron (SPECC1. intron 11 of 15)
LOC283585	Interval_48353	1.9869	-0.479811	3.61511	0.00070678	0.0258911	-0.509995	chr14	86994489	86994852	Intergenic
LOC101927259	Interval_118319	1.98625	0.383379	4.97619	8.37317e-06	0.00138534	3.41553	chr4	128573001	128573393	Intergenic
GLS	Interval_88283	1.98586	1.36511	5.73356	5.98442e-07	0.000211688	5.90006	chr2	190809150	190809630	Intergenic
DNAH8	Interval_133209	1.98514	-1.00686	3.44988	0.00116197	0.0349699	-0.978406	chr6	38725481	38725728	intron (DNAH8. intron 3 of 92)
FAM114A2	Interval_127955	1.98487	0.99037	4.37374	6.35532e-05	0.00553791	1.61699	chr5	153883791	153884305	Intergenic
EDIL3	Interval_124408	1.98405	-0.214985	3.74179	0.000479255	0.0203581	-0.221247	chr5	84394010	84394331	Intergenic
B3GALTL	Interval_41329	1.98405	-1.01102	3.54349	0.000877939	0.0294546	-0.728351	chr13	31365656	31365998	Intergenic
TENM2	Interval_128532	1.98359	0.570582	4.02728	0.000195463	0.0115892	0.566165	chr5	167294926	167295431	intron (TENM2. intron 3 of 29)
NR4A2	Interval_86467	1.98294	0.171586	3.62739	0.000680825	0.0253456	-0.506171	chr2	156229504	156230137	Intergenic
LOC101928735	Interval_34411	1.98278	-0.120244	3.66429	0.000608262	0.0235762	-0.432157	chr12	29041510	29042163	TTS (LOC101928735)
AC104820.2	Interval_87877	1.98228	-0.2227	4.15725	0.000128777	0.00873583	0.91915	chr2	181081162	181081525	Intergenic
HAS2	Interval_154292	1.98175	-0.44066	3.72207	0.000509323	0.0211487	-0.244367	chr8	122106410	122106847	Intergenic
SYTL5	Interval_163942	1.98036	0.06722	4.09379	0.000157983	0.0100617	0.749756	chrX	38109309	38109691	intron (SYTL5. intron 12 of 16)
METTL24	Interval_136064	1.98034	1.03863	5.69768	6.79174e-07	0.000234763	5.76345	chr6	110295756	110296840	intron (METTL24. intron 4 of 4)
EYA1	Interval_152057	1.97973	0.118517	3.26321	0.00200951	0.0480368	-1.39602	chr8	71232266	71232547	intron (EYA1. intron 10 of 15)
RNASEH2B	Interval_42532	1.97973	-1.04865	3.36927	0.00147481	0.040301	-1.16896	chr13	50982101	50982576	Intergenic
AP000469.2	Interval_96594	1.97957	0.790627	5.95075	2.77555e-07	0.000120299	6.59234	chr21	24549542	24550335	Intergenic
LINC00923	Interval_55206	1.97934	0.386689	4.83797	1.34233e-05	0.00191639	2.96897	chr15	97786486	97786907	intron (LINC00923. intron 1 of 2)
RP11-576E20.1	Interval_114077	1.97822	-0.140159	3.30931	0.00175775	0.0446697	-1.32274	chr4	17115692	17115899	Intergenic
LOC102724714	Interval_89184	1.97809	0.0998825	3.97026	0.000234331	0.0130748	0.439515	chr2	207683740	207684482	Intergenic
AC011518.1	Interval_75104	1.97769	3.07507	8.37091	5.15538e-11	1.71786e-07	14.9432	chr19	32104286	32105059	exon (AC011518.1. exon 1 of 4)
WWOX	Interval_59971	1.97659	0.34015	5.24847	3.27256e-06	0.000734817	4.30794	chr16	78290152	78290939	intron (WWOX. intron 5 of 9)
KAZN	Interval_1417	1.9762	1.95794	6.92233	8.69812e-09	9.5972e-06	9.94676	chr1	14810414	14811266	intron (KAZN. intron 3 of 9)
PIK3C2G	Interval_33929	1.9733	-1.10214	3.79247	0.00040957	0.0184626	-0.0928026	chr12	18176461	18176750	Intergenic
C12orf50	Interval_37240	1.97149	-0.0996795	3.4989	0.0010038	0.032017	-0.826706	chr12	87942890	87943375	Intergenic
LOC100288637	Interval_50427	1.96969	-0.374601	4.0372	0.000189369	0.0113388	0.604459	chr15	30718158	30718552	intron (LOC100288637. intron 2 of 3)
THY1	Interval_31275	1.96877	0.240864	4.02546	0.000196598	0.0116399	0.609547	chr11	119550223	119550781	Intergenic
TMEM233	Interval_39412	1.96825	0.806884	5.37343	2.1184e-06	0.000534761	4.7056	chr12	119632355	119632860	TTS (TMEM233)
AFF2	Interval_166481	1.96821	-0.13362	3.49431	0.00101769	0.0322515	-0.860283	chrX	148567375	148567539	intron (AFF2. intron 1 of 20)
GALNT18	Interval_25011	1.96768	1.53722	7.1735	3.55046e-09	4.80922e-06	10.8003	chr11	11565676	11566040	intron (GALNT18. intron 1 of 6)
LOC102724756	Interval_111959	1.96714	1.84811	7.15207	3.83234e-09	5.10799e-06	10.7283	chr3	188974859	188975685	Intergenic
SHISA9	Interval_56721	1.96629	-0.430242	3.43562	0.00121226	0.036002	-0.964045	chr16	12994375	12994727	intron (SHISA9. intron 2 of 3)
RAG2	Interval_26319	1.96522	-0.294006	3.72949	0.000497804	0.0208387	-0.24013	chr11	36735880	36736302	Intergenic
LDLRAD4	Interval_69396	1.96453	1.13297	6.15026	1.36648e-07	7.18269e-05	7.30275	chr18	13302734	13303203	intron (LDLRAD4. intron 3 of 7)
DOCK4	Interval_145642	1.96432	1.10674	5.29062	2.82675e-06	0.000665196	4.47641	chr7	111841555	111842528	intron (DOCK4. intron 25 of 51)
CCDC148	Interval_86560	1.96398	0.391497	4.76036	1.74668e-05	0.00228602	2.80331	chr2	158228853	158229394	intron (CCDC148. intron 7 of 10)
LOC101929462	Interval_49440	1.96371	-1.09306	3.26844	0.0019793	0.047692	-1.41965	chr14	101350770	101350951	intron (LOC101929462. intron 3 of 3)
RP11-454C18.2	Interval_109959	1.96352	1.09696	5.04704	6.56515e-06	0.00118122	3.67857	chr3	151976136	151976553	Intergenic
LOC101927141	Interval_152500	1.96261	0.542019	3.72314	0.000507647	0.0211181	-0.253796	chr8	82862694	82863065	Intergenic
PDE4D	Interval_123015	1.96124	0.686572	5.20233	3.84053e-06	0.000824565	4.14691	chr5	59645069	59645682	intron (PDE4D. intron 3 of 16)
DPP10-AS1	Interval_84736	1.96105	-0.19088	3.28848	0.00186756	0.0462216	-1.37584	chr2	116435670	116435871	Intergenic
DKFZp434J0226	Interval_76454	1.96031	-0.12653	3.4319	0.00122573	0.0361994	-0.998259	chr19	46211385	46211745	intron (DKFZp434J0226. intron 1 of 5)
ADAMTS9-AS2	Interval_106042	1.96021	0.742976	3.31351	0.00173637	0.0443293	-1.28297	chr3	64909996	64910462	intron (ADAMTS9-AS2. intron 4 of 5)
KCNMA1	Interval_20121	1.95933	0.136092	4.43247	5.23545e-05	0.00486335	1.74616	chr10	77274285	77275009	intron (KCNMA1. intron 1 of 27)
UGT3A1	Interval_122042	1.95907	-0.444873	3.68706	0.00056726	0.0226534	-0.362763	chr5	35979690	35980207	intron (UGT3A1. intron 2 of 6)
LOC283854	Interval_58402	1.95773	-0.927106	3.31251	0.00174146	0.0444157	-1.30071	chr16	52393117	52393326	Intergenic
RSPO3	Interval_136794	1.95738	-0.0235476	3.8636	0.000328008	0.016003	0.163675	chr6	126880884	126881283	Intergenic
LOC102724417	Interval_70281	1.95728	-1.0257	3.56556	0.000821359	0.0283206	-0.681209	chr18	38269258	38269692	Intergenic
ANTXR2	Interval_116418	1.95621	0.440387	4.43745	5.14994e-05	0.00482273	1.76221	chr4	79906884	79907290	exon (ANTXR2. exon 17 of 17)
HCG23	Interval_132441	1.95605	-0.07472	4.25971	9.23424e-05	0.00699954	1.24184	chr6	32382791	32383079	Intergenic
RP11-230G5.2	Interval_36474	1.9559	1.24015	4.89201	1.11664e-05	0.00168452	3.18167	chr12	65585695	65586480	Intergenic
DLG2	Interval_29543	1.95432	0.956664	5.60684	9.35168e-07	0.00029859	5.49687	chr11	85530678	85531110	intron (DLG2. intron 3 of 27)
TENM3	Interval_120275	1.95393	0.387852	3.66716	0.000602946	0.0235191	-0.38872	chr4	182189516	182189813	intron (TENM3. intron 1 of 29)
KCNK10	Interval_48406	1.9535	0.165129	3.98692	0.000222258	0.0126331	0.446653	chr14	88232714	88233065	intron (KCNK10. intron 3 of 6)
EIF4G3	Interval_2093	1.95122	-0.61238	3.55976	0.000835873	0.028655	-0.694309	chr1	21089540	21090070	intron (EIF4G3. intron 2 of 34)
LOC646736	Interval_90143	1.9512	-0.395921	3.53209	0.000908597	0.0301253	-0.737858	chr2	226079728	226079997	Intergenic
FAM181B	Interval_29445	1.95013	0.831792	4.87285	1.19202e-05	0.00176063	3.15568	chr11	82631833	82632599	Intergenic
G3BP1	Interval_127908	1.94917	0.299751	5.11863	5.12983e-06	0.00100169	3.90446	chr5	151780438	151780816	intron (G3BP1. intron 1 of 11)
NKAIN3	Interval_151694	1.9477	0.736376	4.67013	2.36855e-05	0.00282476	2.50363	chr8	62197304	62198010	Intergenic
SNURF	Interval_50114	1.94596	-0.0906758	4.69274	2.19493e-05	0.00269884	2.53302	chr15	24960140	24960432	intron (SNURF. intron 1 of 3)
LOC101929143	Interval_114090	1.94536	0.783525	4.7573	1.76491e-05	0.00230343	2.74942	chr4	17448493	17449068	Intergenic
LOC101927229	Interval_71057	1.94451	0.375373	4.10709	0.000151373	0.00979103	0.784538	chr18	55190062	55190399	Intergenic
ACKR3	Interval_90903	1.94427	1.05526	5.40364	1.90635e-06	0.000496271	4.88142	chr2	236546561	236547180	Intergenic
SLC9A9	Interval_109572	1.94399	1.73391	5.93767	2.90721e-07	0.000124196	6.62993	chr3	143600690	143601470	intron (SLC9A9. intron 6 of 15)
PDE1C	Interval_141746	1.94333	-0.21193	3.75581	0.000458914	0.0198388	-0.159544	chr7	32275562	32275915	intron (PDE1C. intron 1 of 17)
PCNX	Interval_47465	1.94318	0.245164	4.53493	3.72548e-05	0.00384331	2.06523	chr14	70981753	70982457	intron (PCNX. intron 1 of 26)
LOC101929491	Interval_117444	1.94256	-0.0346917	3.79416	0.000407425	0.0183908	-0.0581676	chr4	105050933	105051210	Intergenic
LOC101927881	Interval_85448	1.94241	0.900259	5.002	7.66392e-06	0.00130961	3.53921	chr2	128867193	128867959	intron (LOC101927881. intron 2 of 2)
RP11-12A2.3	Interval_137578	1.94042	-0.134392	4.21084	0.00010826	0.0077828	1.1277	chr6	139600685	139601266	Intergenic
NRG3	Interval_20555	1.9399	-0.838889	3.70702	0.0005335	0.0217751	-0.284755	chr10	81958054	81958313	intron (NRG3. intron 1 of 10)
GPR156	Interval_107839	1.93984	0.920052	4.74012	1.87048e-05	0.0024023	2.74636	chr3	120214889	120215827	intron (GPR156. intron 3 of 9)
LOC728805	Interval_95388	1.93856	-0.0906216	3.40031	0.00134589	0.0381938	-1.07938	chr20	52941855	52942283	Intergenic
LOC102723590	Interval_95570	1.93832	-0.171883	3.66938	0.00059886	0.0234323	-0.372978	chr20	57040991	57041285	Intergenic
LRRCC1	Interval_152541	1.93831	0.591806	4.08897	0.000160447	0.0101449	0.778819	chr8	85127806	85128291	intron (LRRCC1. intron 5 of 14)
SH3RF2	Interval_127352	1.9375	1.08962	4.81647	1.44406e-05	0.00200355	2.98588	chr5	146025207	146025677	intron (SH3RF2. intron 5 of 8)
LOC102724586	Interval_136071	1.93689	0.985152	6.06514	1.84936e-07	9.22512e-05	6.99245	chr6	110345097	110345712	intron (LOC102724586. intron 2 of 3)
OPCML	Interval_32322	1.93689	-0.810362	3.31096	0.00174933	0.0445509	-1.30098	chr11	133558103	133558578	Intergenic
KIAA0087	Interval_141336	1.93535	-0.372544	3.51664	0.000951786	0.0309778	-0.780542	chr7	26534835	26535357	exon (KIAA0087. exon 2 of 2)
EPB41L4B	Interval_160067	1.93249	0.18672	3.68575	0.000569536	0.0227062	-0.34864	chr9	109176589	109176790	exon (EPB41L4B. exon 25 of 26)
ATP8A2	Interval_40853	1.93131	0.099017	3.56134	0.000831912	0.0285673	-0.630558	chr13	25415194	25415824	intron (ATP8A2. intron 1 of 36)
LINC00445	Interval_41535	1.93023	0.230191	4.32606	7.43319e-05	0.0060917	1.46391	chr13	35744785	35745241	Intergenic
IL15	Interval_118806	1.92963	2.04776	6.5176	3.68986e-08	2.7172e-05	8.60848	chr4	141604563	141605174	Intergenic
MYCN	Interval_78839	1.92868	2.34574	6.70594	1.88355e-08	1.67815e-05	9.25723	chr2	15818218	15818750	Intergenic
STRN3	Interval_45503	1.9278	2.77761	8.80486	1.14162e-11	5.14064e-08	16.3872	chr14	30966365	30967062	intron (STRN3. intron 1 of 16)
SAMD5	Interval_137954	1.9278	1.23203	5.79795	4.76727e-07	0.000178786	6.14828	chr6	147467383	147468392	Intergenic
LOC102723536	Interval_57499	1.92727	0.420989	3.95394	0.000246766	0.0134466	0.39812	chr16	26175722	26176362	Intergenic
HSPA12A	Interval_22704	1.92714	0.123129	4.12789	0.000141573	0.00938671	0.855319	chr10	116711701	116712153	intron (HSPA12A. intron 2 of 12)
LOC102723561	Interval_121576	1.92678	0.267807	4.25556	9.36005e-05	0.00706435	1.23097	chr5	21219895	21220371	Intergenic
ESYT3	Interval_109203	1.92669	-0.542952	4.17948	0.000119846	0.00831972	1.00146	chr3	138429739	138429975	Intergenic
LINC00114	Interval_97439	1.92613	-0.248608	4.27532	8.7757e-05	0.00678011	1.30966	chr21	38709919	38710190	Intergenic
EPC2	Interval_86190	1.92527	-0.648939	3.43199	0.0012254	0.0361994	-0.994239	chr2	148623052	148623356	Intergenic
TPTE2P1	Interval_40805	1.9251	1.58466	6.92426	8.63839e-09	9.59483e-06	9.96892	chr13	24938749	24939606	intron (TPTE2P1. intron 4 of 4)
SUPT3H	Interval_133919	1.92446	0.539596	4.38053	6.21468e-05	0.0054726	1.63519	chr6	45590288	45591134	Intergenic
LOC101928569	Interval_122915	1.92439	-0.21825	3.41739	0.00127958	0.037102	-1.04481	chr5	58244761	58245043	Intergenic
TRNAM9	Interval_59596	1.92436	0.51619	4.00605	0.000209145	0.0121201	0.572352	chr16	71404077	71404514	Intergenic
ROBO1	Interval_106694	1.92332	0.521747	3.66649	0.000604188	0.0235287	-0.375744	chr3	78951530	78951935	promoter-TSS (ROBO1)
FIGNL2	Interval_35482	1.92321	-0.107679	3.50626	0.000981899	0.0315571	-0.788169	chr12	51836200	51836497	intron (FIGNL2. intron 1 of 1)
PGRMC2	Interval_118301	1.92187	0.774667	4.76971	1.69229e-05	0.00223592	2.8394	chr4	128315608	128316320	Intergenic
ZNF423	Interval_58236	1.92152	0.473151	4.71287	2.05083e-05	0.00256373	2.63866	chr16	49806322	49806799	intron (ZNF423. intron 1 of 7)
LINC00841	Interval_18242	1.92102	0.644503	5.07735	5.91462e-06	0.0011035	3.79009	chr10	43944290	43944990	intron (LINC00841. intron 4 of 7)
TFAP2C	Interval_95551	1.92097	0.308004	4.09355	0.000158104	0.0100655	0.801666	chr20	56766413	56766981	Intergenic
RP11-466A17.1	Interval_158178	1.92092	-0.717099	3.96453	0.000238628	0.0131892	0.4058	chr9	77489709	77489983	intron (RP11-466A17.1. intron 1 of 3)
CXADR	Interval_96493	1.91978	0.142184	3.77823	0.000428092	0.0189791	-0.0939629	chr21	17536454	17536845	intron (CXADR. intron 1 of 6)
LOC283585	Interval_48348	1.91872	1.29071	5.87046	3.68872e-07	0.000149167	6.38581	chr14	86796144	86796808	Intergenic
STL	Interval_136681	1.91843	0.128913	3.89561	0.000296643	0.0150268	0.238319	chr6	124882914	124883517	Intergenic
SEMA3A	Interval_144157	1.91789	0.376537	3.73214	0.000493742	0.0207416	-0.23045	chr7	84100944	84101080	intron (SEMA3A. intron 5 of 17)
LOC101929328	Interval_20086	1.91294	1.14824	6.03431	2.06335e-07	9.93559e-05	6.90703	chr10	76733397	76734006	Intergenic
RP11-492A10.1	Interval_125432	1.91279	0.487794	4.67261	2.34889e-05	0.00280937	2.53311	chr5	114929633	114930197	Intergenic
MIR3687	Interval_96297	1.91271	3.58784	9.79148	3.97901e-13	3.68297e-09	19.6787	chr21	8989782	8991792	Intergenic
KIAA1217	Interval_17273	1.91244	-0.816527	3.31199	0.00174409	0.0444457	-1.30736	chr10	24460886	24461076	intron (KIAA1217. intron 1 of 17)
LINC00211	Interval_80258	1.91095	-0.764617	3.26754	0.00198448	0.0477376	-1.37824	chr2	37790203	37790571	Intergenic
ZNF83	Interval_77284	1.91073	-1.00411	3.36467	0.00149488	0.0406826	-1.15031	chr19	52675244	52675507	intron (ZNF83. intron 1 of 5)
LOC102724253	Interval_50808	1.91002	-0.321472	3.60293	0.000733423	0.0264833	-0.565697	chr15	38860289	38860526	Intergenic
GABRB1	Interval_115112	1.90998	0.48812	3.46855	0.00109912	0.0338234	-0.893882	chr4	47214069	47214480	intron (GABRB1. intron 4 of 8)
GABRG1	Interval_115087	1.90962	0.100187	3.87234	0.000319135	0.0157682	0.177802	chr4	45688257	45688628	Intergenic
RP11-730N24.1	Interval_121655	1.90954	-0.574513	3.2857	0.00188272	0.0464087	-1.36508	chr5	25439121	25439449	Intergenic
GNAI1	Interval_144017	1.90928	0.541364	5.05812	6.31945e-06	0.00115446	3.72667	chr7	80113869	80114529	Intergenic
SAMD12	Interval_154108	1.90905	-0.911469	3.36243	0.00150477	0.0408049	-1.18044	chr8	118396929	118397200	intron (SAMD12. intron 3 of 4)
TNFAIP8	Interval_125603	1.90815	-0.256961	3.32199	0.00169391	0.0437624	-1.26998	chr5	119400373	119400588	Intergenic
PTPN20B	Interval_18429	1.90802	1.80847	4.40316	5.76781e-05	0.00516092	1.74617	chr10	47038996	47039712	Intergenic
LOC101929191	Interval_148814	1.90782	0.704051	5.05035	6.49091e-06	0.00117165	3.67015	chr8	10482446	10482945	Intergenic
PRTG	Interval_51862	1.90733	0.636299	3.78734	0.000416149	0.0186331	-0.062967	chr15	55694803	55695014	intron (PRTG. intron 2 of 20)
CHRM3	Interval_15172	1.9046	1.27475	5.57061	1.06214e-06	0.000323513	5.43095	chr1	239457604	239458512	intron (CHRM3. intron 1 of 4)
HMGA2	Interval_36488	1.90387	0.385259	4.64108	2.61157e-05	0.00301949	2.44914	chr12	65891265	65891597	intron (HMGA2. intron 3 of 4)
PHB	Interval_65485	1.90291	-0.644199	3.36337	0.00150059	0.0407715	-1.161	chr17	49403710	49403953	TTS (PHB)
KIF26B	Interval_15501	1.90252	0.995427	4.45695	4.82787e-05	0.00461508	1.86089	chr1	245654598	245655051	intron (KIF26B. intron 10 of 14)
B3GALT1	Interval_86980	1.90207	1.89045	5.37968	2.07266e-06	0.000527208	4.78652	chr2	167509436	167510154	intron (B3GALT1. intron 1 of 3)
FLJ44087	Interval_70475	1.90178	0.67048	4.6856	2.24837e-05	0.00274631	2.5548	chr18	45467339	45467755	intron (FLJ44087. intron 5 of 6)
LGR5	Interval_36830	1.90124	0.417698	4.47702	4.51696e-05	0.00439158	1.90737	chr12	71503820	71504681	intron (LGR5. intron 1 of 17)
RP11-492A10.1	Interval_125425	1.90011	0.531926	4.48515	4.39655e-05	0.00431023	1.95625	chr5	114636376	114636609	intron (RP11-492A10.1. intron 3 of 12)
SPATA31C2	Interval_158721	1.89962	-0.214594	3.9436	0.000254975	0.0137124	0.362451	chr9	88163496	88163874	Intergenic
MIR4422	Interval_5490	1.8987	1.01735	4.47406	4.56143e-05	0.00442805	1.94078	chr1	55712114	55712694	Intergenic
FLJ41278	Interval_36449	1.89859	0.406394	3.96264	0.000240061	0.0132219	0.456759	chr12	64943647	64944188	intron (FLJ41278. intron 2 of 2)
SCFD2	Interval_115308	1.89751	-0.345333	3.29967	0.00180779	0.0454698	-1.3159	chr4	52891768	52892013	intron (SCFD2. intron 7 of 8)
RP4-723E3.1	Interval_95386	1.89688	-0.375109	3.72677	0.000501993	0.0209509	-0.245196	chr20	52682266	52682460	Intergenic
LOC101927664	Interval_136284	1.89528	0.550077	4.41607	5.52704e-05	0.00504575	1.75287	chr6	112466632	112467397	Intergenic
SERINC5	Interval_124162	1.89509	-0.644439	3.68449	0.000571743	0.022767	-0.35344	chr5	80117358	80117818	intron (SERINC5. intron 11 of 12)
GREB1L	Interval_69508	1.89432	-0.45401	3.24986	0.00208856	0.0489962	-1.43754	chr18	21361434	21361777	intron (GREB1L. intron 1 of 32)
LOC392232	Interval_152102	1.89398	-0.461301	3.37381	0.00145525	0.0400226	-1.13562	chr8	72479523	72479976	Intergenic
GALNT9-2	Interval_40371	1.89352	0.154599	3.99695	0.000215289	0.0123603	0.543903	chr12	132248547	132248807	intron (GALNT9-2. intron 5 of 7)
ARHGAP26	Interval_127252	1.89269	0.0547906	3.32889	0.00166013	0.043285	-1.24857	chr5	143064169	143064824	intron (ARHGAP26. intron 17 of 20)
GPR39	Interval_85619	1.88987	1.30638	5.33764	2.39996e-06	0.000588251	4.63807	chr2	132543110	132543843	intron (GPR39. intron 1 of 1)
FLJ20712	Interval_141818	1.88881	0.796203	5.19447	3.9465e-06	0.000837957	4.14492	chr7	33707291	33707831	Intergenic
RP11-1338A24.1	Interval_113647	1.88837	-0.442647	3.81202	0.000385394	0.0177033	0.0154385	chr4	8795164	8795453	Intergenic
MIR3194	Interval_95276	1.88827	-0.144516	4.18504	0.000117707	0.00819512	1.08411	chr20	51303941	51304100	Intergenic
SOX5	Interval_34117	1.88822	-1.13817	3.29415	0.00183707	0.0457915	-1.34512	chr12	24027520	24027755	intron (SOX5. intron 4 of 17)
ELAC2	Interval_62439	1.88805	-0.530903	3.58401	0.000776763	0.0274057	-0.616848	chr17	13078751	13078911	Intergenic
FRMD4B	Interval_106231	1.88783	1.152	4.30637	7.9287e-05	0.00632959	1.43323	chr3	69231893	69232255	intron (FRMD4B. intron 7 of 22)
TSPAN18	Interval_26533	1.88766	-0.396877	3.75844	0.000455187	0.0197391	-0.130599	chr11	44673558	44674080	Intergenic
SKAP1	Interval_65308	1.88762	-0.176181	3.96794	0.000236062	0.0131143	0.42516	chr17	48225950	48226330	intron (SKAP1. intron 4 of 11)
SNX24	Interval_125732	1.88734	0.946053	5.27708	2.96298e-06	0.000687912	4.42835	chr5	122839049	122839636	Intergenic
NUP210	Interval_102537	1.88703	-0.129693	3.78158	0.000423666	0.018833	-0.0492141	chr3	13292525	13292776	Intergenic
DPH6	Interval_50675	1.88698	-0.028807	3.61429	0.000708542	0.0259195	-0.498657	chr15	35427074	35427615	intron (DPH6. intron 5 of 8)
RP11-513O17.2-2	Interval_151404	1.88656	0.418207	4.26669	9.02659e-05	0.00691071	1.28536	chr8	57222630	57223221	intron (RP11-513O17.2-2. intron 6 of 7)
SLC22A25	Interval_27552	1.88488	-0.188246	3.57679	0.000793918	0.0277722	-0.61096	chr11	63180636	63180960	intron (SLC22A25. intron 6 of 8)
TNFSF11	Interval_41898	1.88423	-0.805142	3.60713	0.000724119	0.0262955	-0.538397	chr13	42581644	42581888	intron (TNFSF11. intron 4 of 6)
LOC101928387	Interval_33974	1.88412	0.764763	4.67453	2.33372e-05	0.00280734	2.52041	chr12	19648059	19648504	intron (LOC101928387. intron 1 of 2)
JAKMIP3	Interval_23714	1.88386	0.399578	4.32878	7.36728e-05	0.00606147	1.49668	chr10	132096170	132096483	intron (JAKMIP3. intron 1 of 23)
CNR1	Interval_135145	1.88369	0.413356	4.33922	7.11898e-05	0.0059331	1.49988	chr6	88268489	88269009	Intergenic
ADAMTS15	Interval_32151	1.88329	3.18646	7.96383	2.15145e-10	5.53969e-07	13.5787	chr11	130513073	130513619	Intergenic
GFRA1	Interval_22670	1.88321	0.688287	4.08677	0.000161585	0.0101743	0.809162	chr10	116043936	116044303	Intergenic
HS3ST4	Interval_57486	1.88317	0.447508	4.56242	3.39891e-05	0.00361914	2.15045	chr16	25607905	25608222	Intergenic
ELAVL2	Interval_156874	1.88308	2.62952	7.66587	6.16741e-10	1.22011e-06	12.5389	chr9	24035237	24035999	Intergenic
RP11-146N18.1	Interval_71585	1.88283	0.707767	4.37534	6.32185e-05	0.0055174	1.65217	chr18	64330271	64331201	intron (RP11-146N18.1. intron 5 of 9)
LOC101929766	Interval_11827	1.88136	-0.00431354	3.24073	0.0021443	0.0497089	-1.46422	chr1	188652777	188653055	Intergenic
PCGEM1	Interval_88409	1.87988	2.03471	6.33193	7.15541e-08	4.46497e-05	7.93155	chr2	193170699	193171409	Intergenic
DLG2	Interval_29544	1.87954	-0.810443	3.47121	0.00109042	0.0337094	-0.897074	chr11	85531273	85531747	intron (DLG2. intron 3 of 27)
LOC102724763	Interval_106059	1.8795	0.969333	5.00091	7.69268e-06	0.00131183	3.54609	chr3	65350725	65351240	Intergenic
C10orf11	Interval_20053	1.8793	1.82676	6.84694	1.13847e-08	1.17532e-05	9.73146	chr10	76150020	76151004	intron (C10orf11. intron 5 of 6)
MIR3687	Interval_96296	1.8792	0.278702	4.13938	0.000136423	0.00912087	0.956701	chr21	8989335	8989596	Intergenic
APOL5	Interval_99941	1.87737	-0.170751	4.21283	0.000107564	0.00774794	1.13838	chr22	35681754	35682103	Intergenic
VAT1L	Interval_59949	1.87733	0.546919	3.74537	0.000473977	0.0202275	-0.160316	chr16	77918838	77919306	intron (VAT1L. intron 7 of 8)
NTRK2	Interval_158532	1.8769	0.840343	4.66852	2.38144e-05	0.00282903	2.49562	chr9	85008879	85009505	intron (NTRK2. intron 17 of 18)
MAML3	Interval_118682	1.87514	-0.394501	3.77652	0.000430378	0.01904	-0.103712	chr4	139964325	139964494	intron (MAML3. intron 1 of 4)
C16orf97	Interval_58396	1.87484	-0.315894	3.3945	0.00136916	0.0386052	-1.08115	chr16	51952000	51952240	Intergenic
DACH1	Interval_43028	1.87483	0.327788	4.22333	0.000103956	0.00756325	1.16013	chr13	71576680	71577063	intron (DACH1. intron 3 of 10)
SEL1L3	Interval_114346	1.87435	0.932858	3.87921	0.000312326	0.0155471	0.182856	chr4	25796126	25796377	intron (SEL1L3. intron 11 of 23)
MIR4790	Interval_101991	1.87429	3.38991	8.14691	1.12978e-10	3.3023e-07	14.2147	chr3	5431704	5432182	Intergenic
ADAMTS17	Interval_55410	1.87418	-0.572571	3.51887	0.000945427	0.0308733	-0.754153	chr15	100330411	100330885	intron (ADAMTS17. intron 3 of 22)
ARHGEF10L	Interval_1787	1.87386	-0.368721	3.38661	0.00140141	0.0391229	-1.11088	chr1	17580415	17580571	promoter-TSS (ARHGEF10L)
PTPRG	Interval_105920	1.87346	-0.293512	3.24251	0.00213333	0.0495874	-1.43373	chr3	62209219	62209507	intron (PTPRG. intron 12 of 28)
LINC00702	Interval_16015	1.87333	0.290941	4.03771	0.000189062	0.0113371	0.662735	chr10	4196846	4197312	Intergenic
LINC01153	Interval_23039	1.87245	0.161782	4.13387	0.000138871	0.00926589	0.944456	chr10	121244814	121245224	Intergenic
C8orf86	Interval_150525	1.87192	0.801379	4.01661	0.000202229	0.0118387	0.610954	chr8	38510928	38511305	exon (C8orf86. exon 3 of 3)
ERCC6	Interval_18601	1.87165	0.710365	3.91474	0.000279293	0.0145187	0.329968	chr10	49488168	49488533	intron (ERCC6. intron 8 of 20)
CRBN	Interval_101801	1.86912	1.15608	4.62661	2.74159e-05	0.00313071	2.42465	chr3	3307348	3307862	Intergenic
LINC00299	Interval_78214	1.86856	-0.0744617	3.62372	0.000688482	0.025496	-0.486913	chr2	8134526	8134809	intron (LINC00299. intron 7 of 8)
ADAMTSL1	Interval_156621	1.86817	0.683738	3.78971	0.000413104	0.0185467	-0.0224723	chr9	18907150	18907284	intron (ADAMTSL1. intron 28 of 28)
GJA5	Interval_8946	1.86686	-0.182093	3.74599	0.000473066	0.0202025	-0.153683	chr1	147834100	147834739	Intergenic
DTWD2	Interval_125567	1.86676	0.445034	4.2416	9.79564e-05	0.00724381	1.24932	chr5	118894697	118895157	intron (DTWD2. intron 4 of 5)
DIRC3	Interval_89613	1.86661	-0.0673004	3.5834	0.000778185	0.0274279	-0.610166	chr2	217606440	217606735	intron (DIRC3. intron 1 of 12)
LINC01125	Interval_83553	1.86633	2.21939	6.32829	7.24889e-08	4.48591e-05	7.99253	chr2	97673121	97674327	intron (LINC01125. intron 2 of 9)
SEC61G	Interval_143024	1.86614	0.225128	4.60472	2.95034e-05	0.00328148	2.2961	chr7	54675579	54676092	Intergenic
EFEMP1	Interval_81429	1.86572	0.913073	3.90266	0.000290126	0.0148245	0.259052	chr2	55843186	55843604	Intergenic
ATP1A1	Interval_8426	1.86543	0.425183	3.87398	0.000317504	0.0157156	0.172916	chr1	116258774	116259015	Intergenic
DIP2C	Interval_15751	1.8647	-0.228281	3.44347	0.00118433	0.0355082	-0.97664	chr10	455037	455155	intron (DIP2C. intron 4 of 38)
RYBP	Interval_106457	1.86462	1.72084	5.38427	2.03976e-06	0.000522831	4.8368	chr3	72307106	72307424	Intergenic
LOC102724142	Interval_81563	1.86408	0.0378202	4.43038	5.27175e-05	0.00487954	1.75688	chr2	60413645	60414150	Intergenic
LOC285762	Interval_136574	1.86391	0.380883	4.27646	8.74306e-05	0.00676369	1.33677	chr6	119442664	119443080	Intergenic
RP11-243E13.1	Interval_69193	1.86366	0.452282	4.40772	5.6816e-05	0.00511405	1.72256	chr18	10374600	10374930	Intergenic
RP5-887A10.1	Interval_6568	1.86317	-0.996161	3.33678	0.00162226	0.0427712	-1.21985	chr1	80531265	80531485	Intergenic
ATP8A2	Interval_40851	1.86297	2.70321	7.94596	2.29134e-10	5.69785e-07	13.511	chr13	25400581	25401245	intron (ATP8A2. intron 1 of 36)
COX10	Interval_62489	1.86273	0.497363	4.84493	1.31093e-05	0.00188774	3.02866	chr17	14080894	14081399	intron (COX10. intron 3 of 5)
CEP192	Interval_69380	1.8626	-0.134507	3.49149	0.00102632	0.0323871	-0.846685	chr18	13125165	13125483	TTS (CEP192)
LOC101929214	Interval_120974	1.8622	0.699201	4.31584	7.68646e-05	0.0062196	1.46147	chr5	5787111	5787734	Intergenic
BCL2	Interval_71511	1.86144	1.29787	5.46725	1.52613e-06	0.000420968	5.03417	chr18	63111993	63112749	Intergenic
MLPH	Interval_91004	1.86139	1.62796	5.24266	3.33928e-06	0.00074879	4.36964	chr2	237532152	237532719	intron (MLPH. intron 8 of 13)
LOC102724495	Interval_145950	1.8601	0.279553	4.7572	1.76551e-05	0.00230343	2.76779	chr7	118614649	118615065	Intergenic
FAM99B	Interval_24156	1.85888	1.27818	4.53459	3.72966e-05	0.00384524	2.13504	chr11	1682223	1682862	TTS (FAM99B)
AL022476.2	Interval_100993	1.8586	0.831141	4.72999	1.93563e-05	0.0024708	2.70487	chr22	43036288	43036585	Intergenic
DEPTOR	Interval_154197	1.85714	0.759152	4.65428	2.49827e-05	0.00291683	2.45839	chr8	120036195	120036607	intron (DEPTOR. intron 8 of 8)
LINC00560	Interval_43516	1.85688	1.94631	5.9401	2.88237e-07	0.000123451	6.6807	chr13	88622318	88623712	Intergenic
ZNF703	Interval_150420	1.85677	1.59482	6.18735	1.19753e-07	6.5977e-05	7.426	chr8	37703381	37703872	Intergenic
PLXNA2	Interval_13179	1.85667	0.373487	3.9647	0.000238493	0.0131878	0.43225	chr1	208250985	208251300	Intergenic
SEC14L1	Interval_67759	1.85635	1.30311	5.38703	2.02016e-06	0.000519406	4.82365	chr17	77190400	77191033	intron (SEC14L1. intron 1 of 14)
LOC102467224	Interval_125556	1.85583	0.476192	4.00616	0.000209067	0.0121198	0.564298	chr5	118239550	118240061	intron (LOC102467224. intron 1 of 1)
RP11-614F17.2	Interval_118390	1.8558	0.601567	4.24109	9.81194e-05	0.00725216	1.24222	chr4	131192203	131192729	Intergenic
C5orf30	Interval_125044	1.85569	0.898683	4.41838	5.48515e-05	0.00501887	1.76882	chr5	103211997	103212532	Intergenic
LINC00676	Interval_44397	1.85567	0.121883	4.028	0.000195016	0.0115751	0.61995	chr13	109708194	109708510	Intergenic
LOC101929457	Interval_53767	1.85547	2.87786	7.63141	6.96845e-10	1.31932e-06	12.4406	chr15	77550638	77551216	Intergenic
TMEM181	Interval_138814	1.8554	1.0539	4.31239	7.77373e-05	0.00626724	1.42764	chr6	158611301	158612005	intron (TMEM181. intron 7 of 13)
MIR5702	Interval_90151	1.85528	0.130952	3.70312	0.000539934	0.0218981	-0.292639	chr2	226407210	226407503	Intergenic
AC007879.2	Interval_89145	1.85513	0.227956	4.20742	0.000109467	0.00783599	1.16065	chr2	207240744	207240981	intron (AC007879.2. intron 1 of 3)
LOC102724549	Interval_141555	1.85417	-0.41521	3.92262	0.000272442	0.0143325	0.33476	chr7	29611183	29611419	Intergenic
ZNF295-AS1	Interval_97659	1.85398	1.21648	5.17821	4.17509e-06	0.000874973	4.12881	chr21	42028982	42029349	Intergenic
MYO3A	Interval_17341	1.85323	0.5769	4.16198	0.000126827	0.00863873	1.0045	chr10	26089933	26090329	intron (MYO3A. intron 15 of 34)
CNTN5	Interval_30120	1.85319	0.683913	4.17577	0.000121293	0.00838175	1.06424	chr11	98633346	98634046	Intergenic
ADAMTS19	Interval_126080	1.85318	0.270883	3.90276	0.000290037	0.0148245	0.278937	chr5	129474390	129475034	intron (ADAMTS19. intron 2 of 22)
LOC101928586	Interval_30461	1.8527	0.509624	4.43802	5.14013e-05	0.00481929	1.83825	chr11	108922976	108923827	intron (LOC101928586. intron 1 of 2)
NPY	Interval_141160	1.85244	0.940892	4.93677	9.58302e-06	0.00152639	3.36397	chr7	24207235	24207918	Intergenic
LOC101927439	Interval_106765	1.85232	-0.38645	3.73102	0.000495465	0.0207889	-0.22168	chr3	83455669	83455983	Intergenic
B3GALTL	Interval_41331	1.85215	1.139	4.66463	2.41285e-05	0.00284904	2.53232	chr13	31380770	31381248	Intergenic
LOC101929786	Interval_8684	1.85185	0.392096	4.72076	1.99696e-05	0.00251671	2.65841	chr1	120356241	120356460	Intergenic
LINC00703	Interval_16025	1.85053	2.11289	6.31144	7.69762e-08	4.66358e-05	7.93401	chr10	4372598	4373192	Intergenic
ZNF611	Interval_77296	1.85022	0.104741	4.18775	0.00011668	0.00815428	1.07969	chr19	52749879	52750465	Intergenic
MYO7B	Interval_85306	1.84911	0.505712	4.84182	1.32487e-05	0.00190124	3.06531	chr2	127615506	127616326	intron (MYO7B. intron 26 of 47)
SMOC1	Interval_47400	1.84869	-0.0636192	3.8084	0.000389767	0.0178059	0.00607624	chr14	69849041	69849488	Intergenic
LOC643486	Interval_165330	1.84843	0.0688334	3.80256	0.000396913	0.0180483	-0.0110596	chrX	96472885	96473401	Intergenic
CAB39L	Interval_42421	1.84719	0.776004	4.80517	1.50056e-05	0.00205495	2.91894	chr13	49424119	49424615	intron (CAB39L. intron 3 of 11)
PRR16	Interval_125634	1.847	-0.277697	3.43346	0.00122005	0.0361304	-0.968804	chr5	120304806	120305174	Intergenic
PAQR8	Interval_134153	1.8458	0.516447	4.41213	5.59954e-05	0.00508408	1.75791	chr6	52328158	52328740	Intergenic
LINC00535	Interval_152814	1.84551	1.40598	5.13381	4.86798e-06	0.000970149	4.02624	chr8	93584186	93584847	intron (LINC00535. intron 5 of 10)
LOC102724810	Interval_124941	1.84533	1.06482	4.78667	1.59774e-05	0.00215195	2.87725	chr5	99020151	99020724	Intergenic
LOC728755	Interval_45434	1.8452	0.212682	4.75589	1.77335e-05	0.00231185	2.76756	chr14	27673019	27673716	promoter-TSS (LOC728755)
SNX29	Interval_56654	1.84518	1.68813	6.42809	5.07815e-08	3.42379e-05	8.29108	chr16	12113372	12114143	intron (SNX29. intron 11 of 20)
ADCY1	Interval_142611	1.84514	1.24411	5.53827	1.18985e-06	0.000352111	5.28599	chr7	45451442	45451884	Intergenic
LOC101927026	Interval_56392	1.84417	-0.339294	3.64925	0.000636909	0.0242742	-0.414505	chr16	9489946	9490257	Intergenic
NBEA	Interval_41508	1.84397	0.909964	4.91375	1.03676e-05	0.00160382	3.28169	chr13	34842223	34842863	Intergenic
RGMB	Interval_124922	1.84392	1.56331	5.88035	3.56191e-07	0.000145096	6.43998	chr5	98570670	98571146	Intergenic
LOC101927824	Interval_15884	1.84262	0.392033	4.3642	6.55804e-05	0.00564954	1.58775	chr10	2792102	2792371	Intergenic
CSMD1	Interval_148485	1.84235	-0.124898	3.40695	0.00131975	0.0377738	-1.03801	chr8	3818675	3819276	intron (CSMD1. intron 5 of 69)
DCAF4L2	Interval_152651	1.84164	-0.0600424	3.4951	0.00101527	0.0322319	-0.82656	chr8	88000973	88001392	Intergenic
ARPP21	Interval_103801	1.84128	1.46789	5.46296	1.54922e-06	0.000425928	5.0562	chr3	35705910	35706440	intron (ARPP21. intron 9 of 18)
MCC	Interval_125383	1.84109	-0.114322	3.31606	0.00172349	0.0441366	-1.26967	chr5	113367703	113368001	intron (MCC. intron 2 of 19)
LOC339862	Interval_102986	1.84108	2.51016	7.67312	6.01094e-10	1.22011e-06	12.5589	chr3	17860803	17861386	Intergenic
OR2L13	Interval_15697	1.83963	3.38417	6.8053	1.32094e-08	1.28701e-05	9.59088	chr1	247936966	247937516	promoter-TSS (OR2L13)
LOC102724331	Interval_60688	1.83901	0.913089	4.57419	3.26777e-05	0.00351703	2.24301	chr16	86449378	86449919	Intergenic
SLC39A10	Interval_88435	1.83866	0.286671	3.41789	0.00127772	0.0370674	-0.999331	chr2	195322370	195322699	Intergenic
DNM3	Interval_10878	1.83782	2.9546	8.95729	6.75108e-12	3.30819e-08	16.9009	chr1	172286175	172287445	intron (DNM3. intron 15 of 20)
HIVEP3	Interval_4329	1.83771	1.18343	5.58556	1.00779e-06	0.000311513	5.46355	chr1	41762350	41762604	intron (HIVEP3. intron 1 of 8)
LOC101928918	Interval_116414	1.8377	1.45784	6.21248	1.09507e-07	6.1224e-05	7.54425	chr4	79673557	79674282	Intergenic
TFAP2B	Interval_134111	1.83748	-0.436231	3.49133	0.00102679	0.032389	-0.835437	chr6	50961630	50962002	Intergenic
DSC1	Interval_69949	1.83738	3.24849	9.33484	1.85672e-12	1.0667e-08	18.163	chr18	31206838	31207244	Intergenic
MIR3687	Interval_96299	1.83663	1.83156	6.06299	1.86353e-07	9.24045e-05	7.03672	chr21	8992635	8993029	Intergenic
CABLES1	Interval_69629	1.83318	0.561838	3.92603	0.000269526	0.0142466	0.335677	chr18	23106619	23106995	Intergenic
LOC102724165	Interval_30893	1.83298	1.71707	6.06657	1.83999e-07	9.20594e-05	7.07291	chr11	116114867	116115489	Intergenic
ARPP21	Interval_103802	1.83293	0.727957	5.09511	5.56344e-06	0.00106357	3.87005	chr3	35708500	35709291	intron (ARPP21. intron 10 of 18)
MIR4473	Interval_156706	1.83275	0.641332	4.57946	3.21067e-05	0.00346902	2.2528	chr9	20143966	20144661	Intergenic
ETAA1	Interval_82072	1.82986	1.34618	4.93484	9.64664e-06	0.00153359	3.38724	chr2	67463879	67464354	Intergenic
RP11-215E13.1	Interval_63851	1.82954	0.572546	4.4304	5.27148e-05	0.00487954	1.78929	chr17	34177749	34178389	intron (RP11-215E13.1. intron 4 of 5)
RINL	Interval_75656	1.82882	0.203681	4.72255	1.98493e-05	0.00250767	2.69705	chr19	38865314	38865596	Intergenic
NTN1	Interval_62253	1.82865	3.25834	8.63077	2.08586e-11	8.47611e-08	15.8585	chr17	9232603	9233716	intron (NTN1. intron 6 of 6)
SNTG2	Interval_77847	1.82759	1.62515	5.81085	4.55467e-07	0.000174047	6.18681	chr2	1010483	1010992	intron (SNTG2. intron 1 of 14)
JAKMIP2	Interval_127442	1.82649	0.683823	5.2805	2.92797e-06	0.000685144	4.45281	chr5	147721319	147721827	intron (JAKMIP2. intron 1 of 20)
LOC101927397	Interval_125800	1.82522	0.315313	4.0846	0.000162714	0.0102222	0.766238	chr5	124309362	124309936	Intergenic
LOC101928257	Interval_142995	1.82316	0.725186	4.62554	2.75141e-05	0.00313395	2.38635	chr7	52301963	52302884	Intergenic
BCAT1	Interval_34151	1.82289	0.61983	4.46382	4.71916e-05	0.00453886	1.90989	chr12	24803352	24804135	Intergenic
FLJ34503	Interval_136339	1.82267	1.15287	4.02424	0.000197366	0.0116721	0.633107	chr6	113903904	113904220	promoter-TSS (FLJ34503)
RBFOX3	Interval_68065	1.82195	-0.959435	3.48786	0.00103751	0.0326128	-0.831243	chr17	79564667	79565013	intron (RBFOX3. intron 1 of 13)
LINC00676	Interval_44402	1.82126	1.78626	6.02813	2.10913e-07	0.000100687	6.95339	chr13	109731662	109732313	Intergenic
MYO3B	Interval_87178	1.82098	1.94464	7.2483	2.71974e-09	3.71419e-06	11.0703	chr2	170214350	170215121	exon (MYO3B. exon 5 of 34)
LOC101928384	Interval_162362	1.82088	0.435515	3.81976	0.000376198	0.0174319	0.0433342	chr9	134287457	134287828	Intergenic
LOC102723561	Interval_121575	1.82077	1.24073	4.40933	5.65149e-05	0.00510343	1.75445	chr5	21181562	21182136	Intergenic
KCNIP4	Interval_114184	1.82025	1.65497	5.73758	5.90004e-07	0.000209594	5.99616	chr4	21089909	21090552	intron (KCNIP4. intron 1 of 8)
LOC100506474	Interval_78765	1.81981	0.536627	4.8198	1.42782e-05	0.00199234	2.97353	chr2	13650572	13651027	Intergenic
OR5K3	Interval_106962	1.81933	0.881662	4.88577	1.14065e-05	0.00170136	3.20342	chr3	98421719	98422299	Intergenic
VANGL2	Interval_10079	1.81894	-0.63675	3.5835	0.000777949	0.0274279	-0.596578	chr1	160432453	160432698	Intergenic
LINC00922	Interval_59052	1.81798	1.32797	5.29746	2.76023e-06	0.000654163	4.52378	chr16	65624451	65625304	Intergenic
GUCY1A3	Interval_119448	1.8168	-0.00699789	3.71353	0.00052292	0.0214894	-0.241522	chr4	155562338	155562521	Intergenic
HHAT	Interval_13286	1.81604	1.57684	5.91254	3.17805e-07	0.000133406	6.55462	chr1	210393541	210394079	intron (HHAT. intron 4 of 9)
APBA1	Interval_157856	1.81545	0.146526	4.14276	0.000134945	0.00904016	0.943927	chr9	69475898	69476424	intron (APBA1. intron 2 of 12)
LOC101927019	Interval_34694	1.81511	0.900406	3.39109	0.001383	0.0387927	-1.0726	chr12	39199147	39199764	Intergenic
LOC101927537	Interval_71730	1.81258	1.13848	5.62483	8.77828e-07	0.00028621	5.59605	chr18	71810180	71810801	Intergenic
LINC01139	Interval_15150	1.81257	0.0433009	3.77896	0.000427127	0.0189464	-0.0427614	chr1	238606819	238607230	Intergenic
KIAA1324L	Interval_144228	1.81255	0.535077	5.58118	1.02341e-06	0.000314701	5.42571	chr7	86980900	86981567	intron (KIAA1324L. intron 1 of 21)
GYPC	Interval_85200	1.81239	0.180899	3.59163	0.00075903	0.0270419	-0.553238	chr2	126038770	126039272	Intergenic
MEP1A	Interval_133980	1.8113	-0.327554	3.58921	0.000764604	0.0271293	-0.572754	chr6	46827049	46827323	intron (MEP1A. intron 9 of 13)
AFAP1L2	Interval_22616	1.81033	2.92946	8.56889	2.58594e-11	1.01164e-07	15.6025	chr10	114366958	114367955	intron (AFAP1L2. intron 1 of 19)
LOC101929028	Interval_149102	1.80946	0.325967	3.49492	0.00101581	0.0322428	-0.811108	chr8	16632247	16632604	intron (LOC101929028. intron 2 of 2)
RP11-513O17.3	Interval_151399	1.8094	-0.215324	3.93067	0.000265607	0.0141111	0.356981	chr8	57174139	57174568	Intergenic
GLT1D1	Interval_40145	1.80894	-0.13699	3.72164	0.000510012	0.0211637	-0.234156	chr12	128857253	128857558	intron (GLT1D1. intron 1 of 7)
SLC39A10	Interval_88445	1.80856	0.674542	5.27786	2.95493e-06	0.000687912	4.47869	chr2	195473865	195474224	Intergenic
LOC102723654	Interval_126077	1.80813	1.55598	5.61071	9.22529e-07	0.000295578	5.55504	chr5	129377342	129378126	Intergenic
RP9P	Interval_141785	1.80679	1.46849	5.99017	2.41331e-07	0.000109531	6.83543	chr7	32948060	32948681	Intergenic
CLIC5	Interval_133937	1.80602	1.54549	6.33882	6.98167e-08	4.37294e-05	7.99641	chr6	45822084	45822985	Intergenic
CELF4	Interval_70248	1.80585	0.793647	5.15319	4.55264e-06	0.000922757	4.04663	chr18	37498902	37499360	intron (CELF4. intron 1 of 12)
LPAR1	Interval_160205	1.80542	0.924945	4.93443	9.6601e-06	0.00153427	3.3464	chr9	111144734	111145130	Intergenic
LOC102723742	Interval_46607	1.80519	0.237512	3.85832	0.000333475	0.0161323	0.154335	chr14	58977284	58977622	Intergenic
COL25A1	Interval_117620	1.80484	0.442641	4.79853	1.53477e-05	0.0020907	2.9187	chr4	109013286	109013804	intron (COL25A1. intron 5 of 36)
LOC100505835	Interval_74946	1.80459	0.309283	3.78567	0.000418316	0.0187059	-0.0495173	chr19	28990558	28990904	Intergenic
C4orf51	Interval_118970	1.80421	1.13952	3.98685	0.000222308	0.0126331	0.527122	chr4	145679506	145680222	promoter-TSS (C4orf51)
LOC102724001	Interval_54150	1.804	0.209804	3.9952	0.000216489	0.0124119	0.520111	chr15	81797981	81798689	intron (LOC102724001. intron 2 of 2)
ATP8A2	Interval_40849	1.80305	3.31247	8.37319	5.11441e-11	1.71786e-07	14.9892	chr13	25394216	25395188	intron (ATP8A2. intron 1 of 36)
MIR548AJ1	Interval_137021	1.80291	0.101673	3.87872	0.000312813	0.015562	0.205113	chr6	132067376	132067744	Intergenic
FANCC	Interval_159292	1.80286	-0.00855102	4.04918	0.000182261	0.0110543	0.677219	chr9	95216488	95216813	intron (FANCC. intron 4 of 11)
TFPI	Interval_88123	1.80204	1.28715	5.62063	8.90892e-07	0.00028858	5.5879	chr2	187576879	187577733	Intergenic
PCDHA12	Interval_127026	1.80113	1.13612	4.92511	9.97303e-06	0.00155879	3.3248	chr5	140875216	140875967	exon (PCDHA12. exon 1 of 4)
ARL4C	Interval_90749	1.80111	0.0539373	3.35752	0.00152663	0.0411641	-1.14377	chr2	234363023	234363443	Intergenic
FLRT2	Interval_48319	1.8009	-0.243981	3.4606	0.00112547	0.0342821	-0.897867	chr14	85546315	85546627	intron (FLRT2. intron 1 of 1)
PLEKHA4	Interval_76822	1.80045	-0.116933	4.21598	0.000106468	0.00768229	1.14832	chr19	48844564	48844796	intron (PLEKHA4. intron 16 of 16)
C11orf44	Interval_32171	1.80023	0.201279	3.50952	0.000972331	0.0314013	-0.752467	chr11	130766131	130766667	Intergenic
C14orf166B	Interval_47977	1.80012	0.220031	4.58537	3.14788e-05	0.00342338	2.2584	chr14	76849030	76849210	intron (C14orf166B. intron 4 of 10)
NOG	Interval_65903	1.79996	-0.0221982	3.83544	0.000358233	0.0168754	0.0822331	chr17	56615150	56615442	Intergenic
CHRM3	Interval_15193	1.79806	0.358982	3.86855	0.000322956	0.0158846	0.19492	chr1	239803797	239804091	intron (CHRM3. intron 4 of 4)
LOC101927439	Interval_106762	1.79783	1.08156	4.67322	2.34404e-05	0.00280937	2.5495	chr3	82978356	82978713	Intergenic
LINC00618	Interval_49107	1.79713	1.96988	6.00902	2.25718e-07	0.000105636	6.89698	chr14	96917450	96918148	Intergenic
CXCR4	Interval_85804	1.79645	0.317359	3.48399	0.00104958	0.0328718	-0.839863	chr2	136162475	136162752	Intergenic
PABPC4L	Interval_118447	1.79638	2.09449	6.0254	2.12972e-07	0.00010138	6.9545	chr4	134544285	134544835	Intergenic
CPNE5	Interval_132996	1.7941	0.0412059	3.71206	0.000525287	0.0215506	-0.239751	chr6	36740595	36740714	TTS (CPNE5)
FOXP1	Interval_106336	1.7925	1.06334	4.60636	2.93418e-05	0.00327102	2.33173	chr3	71245023	71245325	promoter-TSS (FOXP1)
TACR3	Interval_117418	1.7925	0.785608	3.5661	0.000820018	0.0283153	-0.628087	chr4	103996741	103996915	Intergenic
GABRG2	Interval_128414	1.79182	0.492717	3.41001	0.00130786	0.0375495	-1.03428	chr5	162192530	162192940	Intergenic
FAM157C	Interval_61182	1.79148	0.367317	4.16681	0.000124859	0.00855895	1.02183	chr16	90100206	90100798	Intergenic
RASGEF1A	Interval_18177	1.79147	1.06659	4.88988	1.12477e-05	0.0016913	3.22924	chr10	43251218	43251642	intron (RASGEF1A. intron 1 of 12)
STXBP4	Interval_65822	1.79019	0.0463749	4.20818	0.000109198	0.00782173	1.16237	chr17	55067842	55068276	intron (STXBP4. intron 12 of 17)
C10orf11	Interval_20068	1.78952	2.49472	6.50914	3.80293e-08	2.74932e-05	8.6063	chr10	76381962	76383124	intron (C10orf11. intron 6 of 6)
TSHZ2	Interval_95409	1.78901	0.420012	4.1753	0.000121477	0.00839099	1.04255	chr20	53405227	53405495	intron (TSHZ2. intron 1 of 1)
GRID1	Interval_20698	1.78901	0.37389	4.66338	2.42298e-05	0.00285898	2.49998	chr10	86312854	86313167	intron (GRID1. intron 2 of 16)
OTUD4	Interval_118948	1.78891	-0.156236	3.83325	0.000360689	0.0169469	0.101472	chr4	145190921	145191355	Intergenic
LOC102557615	Interval_128515	1.78735	-0.18485	3.56293	0.000827915	0.0284935	-0.635984	chr5	166063136	166063568	Intergenic
KCNU1	Interval_150328	1.78639	1.03053	4.5364	3.70719e-05	0.00382919	2.14261	chr8	36453658	36454223	Intergenic
RP11-290F20.1	Interval_95174	1.7863	1.74931	6.84165	1.16016e-08	1.18504e-05	9.70283	chr20	50412991	50413677	Intergenic
TENM4	Interval_29408	1.78593	-0.502044	3.44658	0.00117343	0.0352575	-0.932699	chr11	79762363	79762642	Intergenic
RNU6-34P	Interval_117123	1.78466	0.444975	3.48905	0.00103382	0.0325599	-0.825245	chr4	96260086	96260408	Intergenic
TNFRSF19	Interval_40701	1.78461	-0.0857727	3.65421	0.000627313	0.0239879	-0.39087	chr13	23632088	23632466	intron (TNFRSF19. intron 5 of 8)
IL12A-AS1	Interval_110431	1.78293	2.54859	7.10773	4.48875e-09	5.86832e-06	10.6312	chr3	160180404	160181480	intron (IL12A-AS1. intron 3 of 9)
GYG2P1	Interval_166897	1.78227	-0.557597	3.40156	0.00134091	0.0381241	-1.05362	chrY	12479561	12479712	Intergenic
LOC646588	Interval_141252	1.78225	0.310801	3.48208	0.00105561	0.0329778	-0.825271	chr7	25670139	25670707	Intergenic
MDGA2	Interval_46038	1.78178	-0.224128	3.91646	0.000277788	0.014492	0.315877	chr14	47252784	47253166	intron (MDGA2. intron 2 of 16)
ASTN2	Interval_160617	1.78115	0.275583	4.12802	0.000141512	0.00938671	0.92396	chr9	116992815	116993318	intron (ASTN2. intron 6 of 21)
FAR1	Interval_25198	1.78043	0.136849	3.9562	0.000245008	0.0133749	0.419627	chr11	13776273	13776449	Intergenic
LINC00265	Interval_142231	1.78035	1.50814	5.09268	5.61028e-06	0.0010667	3.87042	chr7	39754328	39755412	intron (LINC00265. intron 1 of 11)
LOC102724556	Interval_65292	1.77886	2.65237	7.1065	4.50846e-09	5.86832e-06	10.636	chr17	48054273	48054630	intron (LOC102724556. intron 1 of 2)
SAMD9	Interval_144451	1.77876	2.66066	7.03344	5.85076e-09	7.16752e-06	10.3862	chr7	93015896	93016818	Intergenic
ARL4C	Interval_90771	1.77867	0.112167	4.11728	0.000146492	0.00958258	0.866822	chr2	234690533	234691041	Intergenic
CCDC125	Interval_123536	1.77851	-0.0244477	3.66718	0.000602909	0.0235191	-0.376053	chr5	69285660	69286070	intron (CCDC125. intron 9 of 10)
HACE1	Interval_135628	1.77697	-0.0992928	3.55215	0.000855316	0.0289757	-0.664163	chr6	104697145	104697626	Intergenic
ARHGAP15	Interval_85976	1.77646	-0.589893	3.65022	0.00063502	0.024227	-0.417661	chr2	143230126	143230719	intron (ARHGAP15. intron 5 of 13)
EDIL3	Interval_124409	1.77582	0.966949	5.12864	4.95571e-06	0.000979305	3.98364	chr5	84404812	84405578	Intergenic
LOC101928469	Interval_165161	1.77571	0.960691	4.70861	2.08053e-05	0.00259068	2.6469	chrX	77070276	77071036	Intergenic
LOC102724808	Interval_112159	1.77561	0.584161	4.75037	1.80677e-05	0.00234441	2.75878	chr3	193680287	193680556	intron (LOC102724808. intron 1 of 2)
HOMER2	Interval_54221	1.77555	0.92499	4.64022	2.61909e-05	0.00302399	2.44728	chr15	82852096	82852330	exon (HOMER2. exon 7 of 9)
KIRREL3	Interval_31864	1.77517	0.027375	3.56898	0.000812899	0.0281872	-0.602368	chr11	126620508	126620996	intron (KIRREL3. intron 1 of 15)
LOC102724146	Interval_33870	1.77502	0.992195	4.50947	4.05518e-05	0.00407771	2.06125	chr12	15875097	15875871	Intergenic
CCDC81	Interval_29626	1.77452	0.790474	4.29802	8.14828e-05	0.0064677	1.43682	chr11	86438796	86439162	Intergenic
LOC101928199	Interval_39080	1.77448	0.308164	4.05652	0.000178032	0.0109009	0.696355	chr12	115307703	115308410	Intergenic
LOC101928819	Interval_123436	1.77388	0.123705	4.16821	0.000124298	0.00853978	1.01823	chr5	67494473	67495241	Intergenic
ARHGEF28	Interval_123710	1.77373	0.93199	5.22938	3.49677e-06	0.000775752	4.30419	chr5	73668332	73668814	intron (ARHGEF28. intron 1 of 35)
DUSP6	Interval_37288	1.7729	-0.123713	3.63081	0.000673767	0.0252088	-0.4686	chr12	89216771	89217406	Intergenic
PRPF18	Interval_16619	1.77268	0.273084	3.80225	0.000397296	0.0180513	0.00729165	chr10	13615690	13616011	intron (PRPF18. intron 8 of 9)
SS18	Interval_69804	1.7717	0.437062	4.39001	6.02353e-05	0.00533245	1.69002	chr18	25727727	25728440	Intergenic
RRAGB	Interval_164675	1.77154	4.21464	5.2342	3.4387e-06	0.000766375	4.13068	chrX	55717428	55718361	exon (RRAGB. exon 1 of 10)
KIAA1217	Interval_17237	1.77153	-0.770791	3.70194	0.000541902	0.0219442	-0.265456	chr10	23968363	23968653	intron (KIAA1217. intron 1 of 18)
CNTNAP2	Interval_147457	1.77043	0.389641	3.678	0.000583239	0.0230703	-0.336821	chr7	146948749	146949070	intron (CNTNAP2. intron 3 of 23)
CSMD1	Interval_148482	1.76931	0.479611	5.1473	4.64627e-06	0.000939449	4.03207	chr8	3720230	3720762	intron (CSMD1. intron 6 of 69)
MMP16	Interval_152655	1.76843	0.590714	4.33984	7.10467e-05	0.0059244	1.55735	chr8	88072249	88073292	intron (MMP16. intron 7 of 9)
LINC00353	Interval_43529	1.76825	1.44052	5.1603	4.44202e-06	0.000915935	4.09388	chr13	89755675	89756261	Intergenic
MTUS1	Interval_149147	1.76772	2.00989	5.2593	3.15181e-06	0.000715417	4.41068	chr8	17661679	17662173	intron (MTUS1. intron 7 of 10)
HTR7	Interval_21006	1.76679	0.390221	4.22153	0.000104565	0.00758729	1.196	chr10	90816698	90817455	intron (HTR7. intron 1 of 2)
DDX18	Interval_84758	1.76677	0.118291	3.82727	0.00036749	0.0171593	0.0970483	chr2	117623266	117623872	Intergenic
SH3RF3	Interval_84315	1.76649	1.4476	6.26125	9.20481e-08	5.34354e-05	7.72203	chr2	109382016	109382523	intron (SH3RF3. intron 3 of 4)
LOC102724347	Interval_44334	1.76647	0.533705	3.82991	0.000364465	0.0170714	0.0661717	chr13	108360246	108360456	Intergenic
LOC101927745	Interval_96421	1.76628	0.0969362	4.19913	0.000112453	0.00796239	1.12151	chr21	15243330	15243792	Intergenic
NPY5R	Interval_119707	1.76555	-0.0460363	3.39853	0.00135298	0.0383108	-1.06186	chr4	163392253	163392885	Intergenic
MIR4302	Interval_34236	1.7654	-0.27338	4.03386	0.0001914	0.0114297	0.653763	chr12	25897074	25897344	Intergenic
RPS2P32	Interval_141122	1.76516	2.15236	6.01762	2.18934e-07	0.000103348	6.93311	chr7	23490180	23491174	exon (RPS2P32. exon 1 of 1)
KIAA0195	Interval_67505	1.76465	1.38335	6.09807	1.64509e-07	8.43338e-05	7.18303	chr17	75454183	75454487	Intergenic
LOC102723663	Interval_102323	1.76418	0.0583919	3.79752	0.000403192	0.018259	-0.00747415	chr3	11195251	11195783	intron (LOC102723663. intron 1 of 2)
SH2D6	Interval_83065	1.76362	-0.469531	3.38248	0.00141857	0.0393841	-1.10025	chr2	85453644	85453856	Intergenic
RP11-279F6.1	Interval_53037	1.76215	-0.0474057	3.66426	0.000608331	0.0235762	-0.374201	chr15	69566726	69567070	intron (RP11-279F6.1. intron 4 of 4)
LOC101928859	Interval_19157	1.7614	0.0789815	3.56838	0.000814378	0.0282141	-0.61471	chr10	63799240	63799801	Intergenic
CDK15	Interval_88822	1.761	0.0194775	3.24305	0.00213	0.0495568	-1.42993	chr2	201866622	201867124	intron (CDK15. intron 10 of 13)
PALLD	Interval_119874	1.75904	1.44022	4.87185	1.19609e-05	0.00176352	3.19324	chr4	168611009	168611760	intron (PALLD. intron 2 of 18)
PDE1C	Interval_141736	1.75891	-0.179051	3.56063	0.000833691	0.0286155	-0.64457	chr7	32092195	32092574	intron (PDE1C. intron 3 of 17)
LINC00587	Interval_159772	1.75861	-0.147726	3.44114	0.00119256	0.0356587	-0.959348	chr9	102223342	102223641	Intergenic
PTH2R	Interval_89235	1.75821	-0.232454	3.47835	0.00106742	0.0331943	-0.857938	chr2	208366704	208367051	intron (PTH2R. intron 1 of 12)
KYNU	Interval_85949	1.75793	0.686402	3.58411	0.000776521	0.0274057	-0.569277	chr2	142531340	142531817	Intergenic
KIF16B	Interval_92545	1.75777	0.149214	3.97574	0.00023029	0.0129317	0.506617	chr20	16483564	16483980	intron (KIF16B. intron 12 of 25)
LOC283585	Interval_48352	1.75731	1.04792	4.7433	1.85046e-05	0.00238808	2.7809	chr14	86955595	86956261	Intergenic
LOC102723818	Interval_78083	1.75696	0.229825	3.50825	0.000976041	0.031466	-0.78172	chr2	5479462	5479766	Intergenic
RP11-138B4.1	Interval_120572	1.7567	0.185572	3.24515	0.00211711	0.0494011	-1.4339	chr4	187478611	187479135	intron (RP11-138B4.1. intron 1 of 4)
GALNT15	Interval_102863	1.75596	0.113257	3.58177	0.000782046	0.0275116	-0.575927	chr3	16229615	16230290	TTS (GALNT15)
LINC00380	Interval_43557	1.75457	-0.30563	3.41307	0.00129606	0.0373346	-1.01497	chr13	91087449	91087726	intron (LINC00380. intron 2 of 2)
LGALS14	Interval_75756	1.75441	-0.150418	3.75749	0.000456526	0.019792	-0.103793	chr19	39692445	39693128	Intergenic
PLEKHA2	Interval_150575	1.75416	0.578867	4.86197	1.23705e-05	0.00181109	3.11514	chr8	38865568	38866098	Intergenic
LOC100507277	Interval_49456	1.75356	0.704382	4.16293	0.000126436	0.00862759	1.01318	chr14	101477063	101477437	Intergenic
ISX	Interval_99844	1.75159	-0.565112	3.84335	0.000349478	0.0166028	0.113985	chr22	34592204	34592544	Intergenic
CALCRL	Interval_88092	1.75157	0.50987	4.36581	6.52334e-05	0.00563422	1.63649	chr2	187338601	187339193	Intergenic
C10orf11	Interval_20080	1.75015	1.65311	4.87632	1.178e-05	0.00174924	3.19328	chr10	76550406	76551219	intron (C10orf11. intron 6 of 6)
STXBP4	Interval_65821	1.75011	0.253575	3.91686	0.000277438	0.0144855	0.344732	chr17	55063755	55064491	intron (STXBP4. intron 12 of 17)
PES1	Interval_99550	1.74945	1.71244	5.94289	2.85393e-07	0.000122549	6.65684	chr22	30582726	30583374	intron (PES1. intron 6 of 14)
SLC47A2	Interval_63005	1.748	1.03068	3.9998	0.000213344	0.012278	0.571477	chr17	19703683	19704305	TTS (SLC47A2)
SLC7A8	Interval_45210	1.74786	-0.37931	3.27867	0.00192152	0.0469476	-1.35181	chr14	23177288	23177534	intron (SLC7A8. intron 1 of 10)
STC1	Interval_149659	1.74769	1.03912	4.24299	9.75156e-05	0.00723047	1.27806	chr8	23827805	23828322	Intergenic
SLC26A2	Interval_127653	1.74754	0.0495063	4.35314	6.80073e-05	0.0057681	1.56585	chr5	149954660	149954999	Intergenic
AC104820.2	Interval_87884	1.74633	-0.516741	3.25303	0.0020695	0.0487479	-1.41032	chr2	181190823	181191128	intron (AC104820.2. intron 1 of 5)
OPTC	Interval_12571	1.74625	-0.349909	3.32334	0.00168726	0.0437081	-1.24799	chr1	203556560	203556745	Intergenic
CCDC140	Interval_89940	1.74456	0.716634	4.04736	0.000183324	0.0111046	0.691649	chr2	222193486	222194043	Intergenic
LINC00670	Interval_62416	1.74423	0.555176	4.24403	9.71862e-05	0.00720926	1.24879	chr17	12522504	12523201	Intergenic
NDST4	Interval_117865	1.74416	-0.42429	3.37693	0.00144193	0.0397677	-1.09889	chr4	115165600	115165817	Intergenic
XDH	Interval_79971	1.74365	0.850413	4.09301	0.000158381	0.0100754	0.821544	chr2	31489369	31489688	Intergenic
CHRM3	Interval_15181	1.74334	0.366086	3.86167	0.000329994	0.0160337	0.174688	chr1	239630771	239631347	intron (CHRM3. intron 1 of 4)
PRKG1	Interval_18710	1.7425	-0.0937217	3.91216	0.00028158	0.0145799	0.295224	chr10	51904950	51905349	intron (PRKG1. intron 4 of 17)
LOC102724968	Interval_94228	1.74247	0.0215796	3.68373	0.000573088	0.0227878	-0.301731	chr20	40464726	40465063	Intergenic
DNAJC17	Interval_50977	1.74221	-0.745708	3.49097	0.0010279	0.0324166	-0.820448	chr15	40795379	40795642	intron (DNAJC17. intron 1 of 10)
DYSF	Interval_82484	1.74162	1.55004	4.84204	1.32386e-05	0.00190124	3.0994	chr2	71742916	71743414	Intergenic
AC007463.2	Interval_78200	1.74138	0.168863	3.54352	0.000877845	0.0294546	-0.662074	chr2	7900635	7900874	Intergenic
RP11-168E17.1	Interval_113828	1.74092	-0.0102813	3.58762	0.000768296	0.0272002	-0.569594	chr4	12110752	12111097	Intergenic
LINC00423	Interval_41422	1.74035	0.820098	4.35743	6.70561e-05	0.00571593	1.60808	chr13	32881120	32881647	intron (LINC00423. intron 3 of 4)
BAZ2B	Interval_86641	1.73971	2.77556	7.48554	1.16941e-09	1.96802e-06	11.9173	chr2	159362731	159363414	intron (BAZ2B. intron 28 of 34)
IFIT2	Interval_20929	1.7389	0.018813	3.64666	0.000641971	0.0243972	-0.414414	chr10	89283150	89283682	Intergenic
DLGAP2	Interval_148365	1.738	1.76134	5.70168	6.69669e-07	0.000231959	5.86956	chr8	987338	988047	intron (DLGAP2. intron 1 of 13)
SPATA8	Interval_55181	1.73757	0.872931	4.78611	1.60077e-05	0.00215429	2.88991	chr15	96887698	96888229	Intergenic
RAB9BP1	Interval_125077	1.73727	2.83472	8.43568	4.11224e-11	1.45773e-07	15.1771	chr5	104843603	104844498	Intergenic
VAV3	Interval_7739	1.73723	-0.350982	3.50466	0.00098661	0.0316648	-0.776658	chr1	107838079	107838514	intron (VAV3. intron 2 of 19)
RP11-243E13.1	Interval_69188	1.73618	-0.259487	3.65178	0.000632001	0.0241506	-0.386176	chr18	10349496	10349892	Intergenic
RP1-249H1.4	Interval_136337	1.73606	0.863033	4.06007	0.000176022	0.0108123	0.744565	chr6	113881386	113881952	Intergenic
CA6	Interval_903	1.73492	1.20836	5.25358	3.21501e-06	0.000727781	4.40089	chr1	8938179	8939069	Intergenic
LOC101926953	Interval_107697	1.73419	0.341205	4.5064	4.09669e-05	0.00409934	2.03097	chr3	117411776	117412286	Intergenic
RP11-555F9.2	Interval_158904	1.73399	-0.12038	3.38256	0.00141824	0.0393818	-1.07813	chr9	90586742	90587081	Intergenic
GJA10	Interval_135256	1.73118	0.325215	3.59906	0.000742099	0.0266637	-0.53205	chr6	89891047	89891421	Intergenic
MIR4465	Interval_137624	1.72959	0.0521803	3.8618	0.000329865	0.0160337	0.169301	chr6	140636714	140637183	Intergenic
MLPH	Interval_91005	1.72892	0.306652	3.6148	0.000707433	0.0259042	-0.492151	chr2	237534057	237534310	intron (MLPH. intron 8 of 13)
ZNF793	Interval_75496	1.7289	0.162945	4.05551	0.000178608	0.0109076	0.733706	chr19	37513303	37513739	intron (ZNF793. intron 2 of 6)
LOC102477328	Interval_123657	1.72852	0.606849	3.57774	0.000791646	0.0277251	-0.594291	chr5	72653652	72653986	intron (LOC102477328. intron 1 of 2)
FAM175B	Interval_23297	1.72724	-0.266264	3.81111	0.000386479	0.0177384	0.0403298	chr10	124815241	124815947	intron (FAM175B. intron 2 of 8)
PARD3	Interval_17938	1.72628	0.00502618	3.45164	0.00115591	0.0348756	-0.915433	chr10	34294932	34295603	intron (PARD3. intron 18 of 22)
C3orf55	Interval_110301	1.72605	2.77992	6.22337	1.0534e-07	5.93152e-05	7.624	chr3	157607819	157608372	intron (C3orf55. intron 3 of 3)
TSPAN18	Interval_26561	1.72568	1.84155	5.60429	9.4359e-07	0.000300018	5.5615	chr11	44822773	44823565	intron (TSPAN18. intron 2 of 9)
MIR4475	Interval_157483	1.72541	0.702928	4.71949	2.00551e-05	0.00252176	2.7144	chr9	36808125	36808769	Intergenic
TARS	Interval_121893	1.72495	0.186413	3.66011	0.000616106	0.0237118	-0.357629	chr5	33367401	33367718	Intergenic
SNAP25	Interval_92288	1.72431	0.603007	4.24649	9.6408e-05	0.00719252	1.27867	chr20	10253871	10254412	intron (SNAP25. intron 1 of 7)
VAPA	Interval_69156	1.7243	2.20712	6.67332	2.11625e-08	1.80163e-05	9.16212	chr18	10006303	10006927	Intergenic
BTBD3	Interval_92399	1.72396	-0.0589332	3.53745	0.000894061	0.0298154	-0.682156	chr20	11901218	11901455	intron (BTBD3. intron 1 of 4)
NSF	Interval_65142	1.7231	2.07304	6.1678	1.28379e-07	6.87748e-05	7.43882	chr17	46726141	46726836	intron (NSF. intron 14 of 19)
COBL	Interval_142955	1.723	0.030806	3.91785	0.00027657	0.0144538	0.316909	chr7	51194405	51194665	intron (COBL. intron 2 of 13)
FBXW11	Interval_128867	1.72246	0.353138	4.21788	0.000105813	0.00765158	1.18688	chr5	171924615	171925107	intron (FBXW11. intron 1 of 12)
SOX5	Interval_34112	1.72198	0.134557	3.83343	0.000360481	0.0169419	0.10179	chr12	23810410	23811029	intron (SOX5. intron 3 of 14)
LOC102723550	Interval_58990	1.72178	0.864351	4.05999	0.000176065	0.0108123	0.739182	chr16	62408740	62409181	Intergenic
MIS18BP1	Interval_46016	1.72131	1.17855	4.51105	4.03383e-05	0.00406575	2.05788	chr14	45810234	45810751	Intergenic
LOC102723336	Interval_11955	1.72037	0.285131	3.7546	0.000460629	0.0198717	-0.112814	chr1	194289610	194289939	Intergenic
IL1RAPL2	Interval_165531	1.71919	-0.330407	3.54741	0.000867619	0.0292269	-0.678746	chrX	105564694	105564993	intron (IL1RAPL2. intron 6 of 10)
LINC00911	Interval_48306	1.71914	0.650296	4.71282	2.0512e-05	0.00256373	2.67175	chr14	85320062	85320762	Intergenic
KCNE4	Interval_90018	1.71902	0.875712	3.92382	0.000271411	0.0142955	0.355594	chr2	223262750	223263456	Intergenic
ENOX1	Interval_41958	1.71871	0.906745	4.55825	3.4465e-05	0.00364581	2.21144	chr13	43516308	43517082	intron (ENOX1. intron 2 of 16)
LOC102723854	Interval_80612	1.71814	0.854064	4.98806	8.03944e-06	0.0013557	3.55647	chr2	42949104	42949566	Intergenic
MIR4422	Interval_5481	1.71778	1.22618	3.91534	0.000278773	0.0145052	0.322307	chr1	55428984	55429548	Intergenic
EGFL6	Interval_163449	1.71759	0.31225	3.45423	0.00114703	0.0347021	-0.904371	chrX	13463625	13463879	Intergenic
STAM	Interval_16921	1.71753	0.236917	4.77591	1.65712e-05	0.00219991	2.86069	chr10	17650575	17651054	intron (STAM. intron 1 of 11)
TMEM38B	Interval_159872	1.71744	-0.262832	3.8716	0.000319885	0.0157912	0.208322	chr9	105700876	105701324	exon (TMEM38B. exon 1 of 6)
TRIM14	Interval_159532	1.71725	0.864437	4.47353	4.5695e-05	0.00442883	1.95945	chr9	98049461	98050147	intron (TRIM14. intron 6 of 6)
MECOM	Interval_110668	1.71694	1.0319	5.20854	3.75874e-06	0.000811712	4.23754	chr3	169213845	169214317	intron (MECOM. intron 1 of 15)
CPA6	Interval_151919	1.71685	1.59842	4.86029	1.24415e-05	0.00181829	3.15448	chr8	67602302	67602875	intron (CPA6. intron 2 of 10)
LUM	Interval_37382	1.71668	0.577966	3.2537	0.00206553	0.0487018	-1.39553	chr12	91099004	91099413	Intergenic
MTX2	Interval_87658	1.71641	1.32163	5.12833	4.96095e-06	0.000979305	3.99765	chr2	176297068	176297472	intron (MTX2. intron 3 of 10)
ITIH6	Interval_164651	1.71555	1.58894	4.79445	1.55613e-05	0.00211051	2.92321	chrX	54774419	54775157	intron (ITIH6. intron 5 of 12)
LOC101929750	Interval_13819	1.71543	0.278042	3.62636	0.000682967	0.0253756	-0.458481	chr1	221116093	221116405	Intergenic
CSTF3	Interval_25968	1.71476	0.402655	4.53756	3.69284e-05	0.00382147	2.14731	chr11	33159454	33159739	intron (CSTF3. intron 1 of 16)
B3GALTL	Interval_41332	1.71471	1.15128	4.98668	8.07743e-06	0.00135799	3.55276	chr13	31394339	31395133	Intergenic
LOC101927369	Interval_64006	1.71462	0.280555	4.07415	0.000168259	0.010468	0.786878	chr17	36125310	36125789	intron (LOC101927369. intron 2 of 2)
RP11-480C22.1	Interval_31896	1.71461	0.803964	3.82692	0.000367885	0.017164	0.0943198	chr11	127275513	127276081	intron (RP11-480C22.1. intron 1 of 2)
ENTPD7	Interval_21631	1.71436	0.384161	3.84145	0.000351558	0.0166731	0.120724	chr10	99682887	99683030	intron (ENTPD7. intron 5 of 12)
EML6	Interval_81350	1.71298	-0.550989	3.39133	0.00138203	0.0387768	-1.05827	chr2	54803149	54803466	intron (EML6. intron 1 of 40)
LOC100996756	Interval_8875	1.71276	4.43817	11.1012	5.51078e-15	1.36566e-10	23.9354	chr1	146409511	146410699	Intergenic
LOC339862	Interval_102997	1.71211	-0.278445	3.95307	0.000247447	0.0134683	0.420304	chr3	17949010	17949447	Intergenic
ANKRD33B	Interval_121195	1.71174	1.19082	3.97232	0.000232806	0.0130165	0.482048	chr5	10551378	10551694	Intergenic
LINC00443	Interval_44288	1.71005	0.179136	3.53825	0.00089191	0.0297854	-0.698965	chr13	106859424	106859832	Intergenic
ARFGAP3	Interval_100959	1.71005	0.204346	4.41582	5.53176e-05	0.00504729	1.77468	chr22	42814354	42814789	intron (ARFGAP3. intron 11 of 15)
LOC101927249	Interval_106582	1.70993	-0.178199	3.24746	0.00210306	0.0492048	-1.41624	chr3	73685175	73685434	Intergenic
RP11-420A23.1	Interval_118306	1.70985	1.52164	4.92407	1.00085e-05	0.00156278	3.33672	chr4	128386549	128387399	Intergenic
EXT1	Interval_154067	1.70924	0.0819735	3.47494	0.00107835	0.0334504	-0.857828	chr8	117847657	117847953	intron (EXT1. intron 1 of 10)
ZNF326	Interval_7010	1.70897	-0.141439	3.3249	0.00167958	0.0435875	-1.22904	chr1	90175791	90176007	Intergenic
CNTNAP2	Interval_147453	1.7077	0.514408	3.84603	0.000346563	0.0165161	0.14029	chr7	146655979	146656426	intron (CNTNAP2. intron 1 of 23)
LOC102467074	Interval_120917	1.70755	0.448643	3.9605	0.00024169	0.0132809	0.451028	chr5	3153369	3154031	Intergenic
RP11-756H20.1	Interval_125888	1.7075	2.46174	6.09813	1.64474e-07	8.43338e-05	7.21101	chr5	125484867	125485718	Intergenic
LOC101927537	Interval_71732	1.70727	-0.655697	3.38128	0.00142361	0.0394496	-1.09127	chr18	71878322	71878589	Intergenic
BLOC1S5-TXNDC5	Interval_130548	1.70586	0.248032	3.66382	0.000609148	0.0235801	-0.366185	chr6	7939998	7940218	intron (BLOC1S5-TXNDC5. intron 4 of 12)
NF1	Interval_63615	1.70582	1.12071	4.10135	0.000154195	0.00990181	0.862259	chr17	31113324	31113682	intron (NF1. intron 1 of 37)
USP2-AS1	Interval_31267	1.70311	0.316556	3.97338	0.000232024	0.0129974	0.494045	chr11	119447460	119447886	intron (USP2-AS1. intron 2 of 3)
CSMD2	Interval_3643	1.70275	1.76398	6.30418	7.89927e-08	4.7512e-05	7.87359	chr1	33727186	33727828	intron (CSMD2. intron 15 of 69)
SCN1B	Interval_75304	1.70268	2.70486	7.83411	3.40059e-10	7.4548e-07	13.1313	chr19	35038937	35039496	exon (SCN1B. exon 4 of 6)
LOXL2	Interval_149607	1.70232	0.892305	4.12339	0.000143641	0.00946667	0.914073	chr8	23354002	23354286	intron (LOXL2. intron 3 of 13)
MOBP	Interval_104121	1.70219	-0.246303	3.69721	0.000549838	0.0221863	-0.280344	chr3	39489659	39489886	intron (MOBP. intron 2 of 2)
CDK6	Interval_144408	1.70056	0.864997	4.08547	0.000162262	0.0102016	0.819275	chr7	92639386	92639881	intron (CDK6. intron 5 of 7)
DISC1FP1	Interval_29789	1.69903	0.17814	3.49799	0.00100652	0.03207	-0.788056	chr11	90593082	90593378	intron (DISC1FP1. intron 2 of 6)
LINC01158	Interval_84016	1.699	0.548773	4.01936	0.000200463	0.0117808	0.628349	chr2	104812365	104812914	intron (LINC01158. intron 2 of 3)
CHRM3	Interval_15169	1.69846	0.732515	4.33718	7.16696e-05	0.00594449	1.52804	chr1	239427008	239427525	intron (CHRM3. intron 1 of 4)
LOC101928062	Interval_36777	1.69845	0.438114	3.89012	0.000301806	0.0151821	0.255861	chr12	70070407	70070976	Intergenic
ASCL1	Interval_38043	1.6982	1.05372	4.58944	3.1053e-05	0.00339927	2.30035	chr12	102962109	102962292	Intergenic
CEP104	Interval_420	1.69817	-0.108204	3.54619	0.000870825	0.0293043	-0.665495	chr1	3844900	3845118	intron (CEP104. intron 5 of 21)
CCDC63	Interval_38686	1.69812	2.9942	7.53952	9.65426e-10	1.72954e-06	12.1344	chr12	110860789	110861465	intron (CCDC63. intron 4 of 8)
C11orf44	Interval_32172	1.69801	0.148972	4.01796	0.000201356	0.0118042	0.613934	chr11	130767049	130767587	Intergenic
LCLAT1	Interval_79899	1.69649	0.322506	3.85217	0.000339963	0.0163465	0.150885	chr2	30636234	30636563	intron (LCLAT1. intron 5 of 5)
SPRY2	Interval_43386	1.6963	-0.31369	3.38062	0.00142639	0.0394998	-1.08908	chr13	80386155	80386397	Intergenic
SMYD3	Interval_15519	1.696	0.873102	3.97292	0.000232363	0.0130042	0.480538	chr1	245969331	245969661	intron (SMYD3. intron 5 of 10)
NTRK2	Interval_158531	1.69588	0.248116	3.91888	0.000275671	0.0144159	0.341508	chr9	85006155	85006490	intron (NTRK2. intron 17 of 18)
NEBL	Interval_17031	1.69444	-0.0299525	3.36718	0.00148389	0.0404629	-1.12253	chr10	20954620	20955011	intron (NEBL. intron 4 of 6)
KIAA1199	Interval_54091	1.69322	0.666822	3.61627	0.000704272	0.0258306	-0.479923	chr15	80934810	80935111	intron (KIAA1199. intron 10 of 16)
GRIK1	Interval_96781	1.69228	0.601873	4.34026	7.09479e-05	0.00591912	1.56214	chr21	29864755	29865016	intron (GRIK1. intron 1 of 17)
CPO	Interval_89111	1.69102	-0.183794	3.33146	0.00164771	0.0431163	-1.2088	chr2	206958101	206958601	exon (CPO. exon 4 of 9)
SEMA5A	Interval_121089	1.69073	0.604868	3.29914	0.0018106	0.0454856	-1.28383	chr5	9265426	9265926	intron (SEMA5A. intron 4 of 21)
TBX3	Interval_39030	1.69067	1.27591	4.29569	8.21067e-05	0.00649887	1.42196	chr12	114656130	114656736	Intergenic
ADAMTS9-AS2	Interval_106046	1.69041	2.98948	6.53052	3.52345e-08	2.6559e-05	8.68127	chr3	64945100	64945856	intron (ADAMTS9-AS2. intron 4 of 5)
GLIS3	Interval_156062	1.69032	1.1854	3.97048	0.000234168	0.0130717	0.488179	chr9	3848641	3849051	intron (GLIS3. intron 7 of 8)
LINC00271	Interval_137232	1.69027	0.680678	4.58617	3.13943e-05	0.00341642	2.2844	chr6	135686994	135687627	intron (LINC00271. intron 3 of 3)
B3GALTL	Interval_41330	1.68978	1.20399	5.07359	5.99167e-06	0.00111041	3.82252	chr13	31377889	31378342	Intergenic
MCF2L	Interval_44698	1.68871	-0.29365	3.3705	0.00146947	0.0402343	-1.10666	chr13	112990875	112991083	intron (MCF2L. intron 1 of 27)
CAPN8-2	Interval_13956	1.68865	1.26858	4.41302	5.58308e-05	0.00507466	1.77749	chr1	223617735	223618158	intron (CAPN8-2. intron 9 of 11)
PIWIL3	Interval_98995	1.68772	0.184169	4.10973	0.000150095	0.00974504	0.884534	chr22	24753614	24754345	intron (PIWIL3. intron 9 of 21)
MIR548A1	Interval_131394	1.68587	0.591516	4.68895	2.22311e-05	0.00272144	2.6091	chr6	18544994	18545576	Intergenic
HCN1	Interval_122479	1.68561	0.201979	3.72193	0.000509546	0.0211496	-0.19269	chr5	45793896	45794492	Intergenic
VPREB1	Interval_98723	1.6855	-0.0781	3.4714	0.00108981	0.0337094	-0.856808	chr22	22242872	22243474	Intergenic
LINC01194	Interval_121286	1.68343	0.35718	3.56782	0.000815764	0.0282446	-0.607942	chr5	12851827	12852135	Intergenic
LOC100505938	Interval_140558	1.68336	0.680615	3.71262	0.000524387	0.0215243	-0.216417	chr7	8249187	8249531	intron (LOC100505938. intron 1 of 3)
RABGAP1L	Interval_11042	1.68315	0.40103	4.21266	0.000107621	0.00774874	1.17261	chr1	174968034	174968496	intron (RABGAP1L. intron 1 of 6)
DLG2	Interval_29501	1.68206	0.740427	4.54473	3.60566e-05	0.00375692	2.17168	chr11	83687869	83688527	intron (DLG2. intron 12 of 15)
CD82	Interval_26504	1.68202	2.04531	6.34593	6.80716e-08	4.27973e-05	8.02216	chr11	44520176	44520599	Intergenic
LOC102723883	Interval_134511	1.68117	0.587164	4.35674	6.72087e-05	0.00571593	1.60396	chr6	67433203	67433587	Intergenic
LOC102723525	Interval_113779	1.6804	1.48048	5.57925	1.03039e-06	0.000316154	5.46732	chr4	10973461	10974216	Intergenic
PLA2G4A	Interval_11800	1.68023	1.88371	6.16913	1.27772e-07	6.86706e-05	7.44035	chr1	187038749	187039476	Intergenic
KANK4	Interval_5834	1.67925	0.934288	5.09428	5.57942e-06	0.00106377	3.86746	chr1	62289064	62289552	intron (KANK4. intron 1 of 9)
LRBA	Interval_119172	1.67884	-0.422313	3.34033	0.00160552	0.0424322	-1.18844	chr4	150948027	150948323	intron (LRBA. intron 2 of 57)
RAB27B	Interval_71038	1.6783	-0.193494	4.3826	6.17241e-05	0.00544401	1.67581	chr18	54835958	54836468	intron (RAB27B. intron 1 of 5)
CDKL1	Interval_46151	1.67826	0.495292	4.61623	2.83872e-05	0.00321254	2.37712	chr14	50377487	50378026	intron (CDKL1. intron 9 of 19)
MIR4444-2	Interval_106610	1.67816	0.232424	3.63717	0.000660838	0.0248792	-0.427314	chr3	75285526	75285971	Intergenic
OPCML	Interval_32297	1.67799	0.026016	3.40815	0.00131507	0.0377306	-1.01398	chr11	133236678	133237087	intron (OPCML. intron 1 of 7)
FGF13	Interval_166404	1.67781	0.437572	3.42608	0.00124708	0.0365472	-0.96793	chrX	138858401	138858702	intron (FGF13. intron 2 of 6)
DLGAP2	Interval_148391	1.67611	0.220105	3.92356	0.000271635	0.014299	0.35732	chr8	1509498	1509780	intron (DLGAP2. intron 3 of 13)
LOC102723446	Interval_142649	1.67599	1.10706	4.6785	2.30276e-05	0.00278821	2.57332	chr7	46290361	46291275	Intergenic
RP11-295M18.2	Interval_13783	1.67595	0.731238	3.3203	0.0017023	0.0438559	-1.23067	chr1	220818758	220819180	Intergenic
LOC102546299	Interval_128491	1.67588	-0.0774214	3.40659	0.00132115	0.0377824	-1.01908	chr5	164968524	164968976	Intergenic
FSCB	Interval_45950	1.6756	1.46745	5.26625	3.07659e-06	0.000702171	4.43925	chr14	43729076	43729671	Intergenic
GPR98	Interval_124617	1.67546	0.9953	4.64981	2.53609e-05	0.00295271	2.49581	chr5	91053137	91054009	intron (GPR98. intron 85 of 89)
RASSF10	Interval_25159	1.67514	0.603808	4.04828	0.000182787	0.0110781	0.708575	chr11	13126298	13126900	Intergenic
RNF220	Interval_4591	1.6751	3.45538	7.66325	6.22478e-10	1.22011e-06	12.5631	chr1	44421444	44422607	intron (RNF220. intron 2 of 6)
TRABD2B	Interval_4968	1.67504	0.172062	3.33059	0.0016519	0.0431854	-1.21238	chr1	48025012	48025486	Intergenic
RP11-661P17.1	Interval_54899	1.67444	1.39469	5.37908	2.07703e-06	0.000527516	4.80343	chr15	91603636	91604064	Intergenic
NALCN-AS1	Interval_44113	1.67287	0.178396	3.51846	0.000946601	0.0308859	-0.736145	chr13	100828356	100828489	intron (NALCN-AS1. intron 2 of 7)
DDX60L	Interval_119858	1.6726	0.658762	3.88519	0.000306523	0.0153453	0.255786	chr4	168380418	168380764	intron (DDX60L. intron 29 of 36)
CEACAM4	Interval_75961	1.67234	1.06159	5.31905	2.5605e-06	0.000614698	4.60012	chr19	41621392	41621925	exon (CEACAM4. exon 3 of 7)
CHST3	Interval_19677	1.67171	2.5583	6.08447	1.72659e-07	8.74357e-05	7.15554	chr10	72009217	72010233	exon (CHST3. exon 3 of 3)
RP11-789C1.1	Interval_119975	1.6717	1.88149	5.89797	3.34639e-07	0.000139323	6.53379	chr4	170420199	170420740	Intergenic
LOC100507403	Interval_150354	1.67029	1.00725	4.47976	4.47606e-05	0.0043611	1.96297	chr8	37302260	37302908	Intergenic
BLNK	Interval_21339	1.66998	-0.295904	3.33544	0.00162866	0.0428908	-1.20074	chr10	96252826	96253044	intron (BLNK. intron 1 of 14)
MTOR	Interval_1177	1.66964	1.13948	4.82151	1.41957e-05	0.00199199	3.02715	chr1	11236183	11237307	intron (MTOR. intron 13 of 52)
RBFOX1	Interval_56296	1.66858	0.803528	4.42971	5.28342e-05	0.00488349	1.82286	chr16	7419474	7420249	intron (RBFOX1. intron 1 of 11)
RP11-436K8.1	Interval_5750	1.66733	1.06569	4.59362	3.06207e-05	0.00336408	2.31923	chr1	60621389	60622037	Intergenic
HRH1	Interval_102328	1.66671	-0.655134	3.43531	0.00121337	0.0360098	-0.946891	chr3	11247387	11247830	intron (HRH1. intron 1 of 1)
TPO	Interval_77862	1.66551	0.841132	4.89869	1.09148e-05	0.00166308	3.25804	chr2	1518245	1518975	intron (TPO. intron 16 of 16)
GPRIN3	Interval_116963	1.66464	0.891056	4.40696	5.69585e-05	0.00511722	1.75921	chr4	89469783	89470374	Intergenic
LOC101927277	Interval_75087	1.66446	0.828308	4.44537	5.0166e-05	0.00474742	1.86986	chr19	31641699	31642017	Intergenic
FANCC	Interval_159293	1.66432	-0.148047	3.27264	0.00195537	0.0473685	-1.35085	chr9	95229332	95229655	intron (FANCC. intron 4 of 11)
TVP23C-CDRT4	Interval_62560	1.66372	1.44293	4.54744	3.57318e-05	0.00373711	2.18882	chr17	15444730	15445247	intron (TVP23C-CDRT4. intron 4 of 5)
MBL2	Interval_18752	1.66368	0.465386	3.3588	0.00152087	0.0410612	-1.13756	chr10	52864464	52864767	Intergenic
LOXHD1	Interval_70594	1.66335	0.310387	3.90233	0.000290431	0.0148339	0.297645	chr18	46601384	46601922	promoter-TSS (LOXHD1)
KRT19	Interval_64511	1.6628	0.83791	3.74932	0.00046822	0.0200744	-0.124249	chr17	41536065	41536430	Intergenic
GEMIN8	Interval_163473	1.66156	0.522064	3.97689	0.000229449	0.0129037	0.500228	chrX	13983721	13984191	Intergenic
PDE4D	Interval_123018	1.66139	1.79492	5.85296	3.92453e-07	0.000155311	6.379	chr5	59661710	59662362	intron (PDE4D. intron 3 of 16)
LOC101927245	Interval_153425	1.66089	0.187082	3.34043	0.00160501	0.0424283	-1.18842	chr8	102702502	102702974	Intergenic
MIR187	Interval_70152	1.66044	1.57529	5.15528	4.51984e-06	0.000922149	4.08623	chr18	35809564	35810323	Intergenic
ADCY5	Interval_108016	1.66026	-0.182342	3.41626	0.00128389	0.0371302	-0.99904	chr3	123338455	123338709	intron (ADCY5. intron 3 of 21)
FIGN	Interval_86863	1.66002	1.99824	5.4892	1.41321e-06	0.000398397	5.16526	chr2	163800938	163801626	Intergenic
LOC100287015	Interval_148544	1.65976	-0.0824307	3.45111	0.00115773	0.0349118	-0.91151	chr8	6388301	6388500	Intergenic
RP11-94H18.1	Interval_150077	1.65975	0.355766	3.84786	0.000344585	0.0164689	0.148274	chr8	29823645	29823877	intron (RP11-94H18.1. intron 1 of 2)
SLC24A2	Interval_156699	1.65961	1.3793	5.20623	3.78896e-06	0.000815596	4.24818	chr9	20049098	20050216	Intergenic
C10orf76	Interval_21848	1.6595	-0.0492713	3.27447	0.00194503	0.0472253	-1.35203	chr10	102040520	102040914	intron (C10orf76. intron 1 of 24)
ACTRT1	Interval_166050	1.65795	0.409917	3.86309	0.000328537	0.016003	0.192892	chrX	128471347	128471674	Intergenic
RERGL	Interval_33926	1.65759	-0.153854	3.46789	0.00110127	0.0338338	-0.860523	chr12	18101146	18101475	Intergenic
MIR874	Interval_126645	1.65759	1.51896	5.08487	5.7633e-06	0.00108254	3.86913	chr5	137581942	137582759	Intergenic
DEC1	Interval_160541	1.65737	-0.328378	3.6546	0.000626568	0.0239704	-0.37947	chr9	115151131	115151819	intron (DEC1. intron 1 of 7)
RP11-415C15.2	Interval_114465	1.65637	3.43825	7.77552	4.18314e-10	9.05124e-07	12.949	chr4	27154633	27155151	Intergenic
LINC00845	Interval_18975	1.65637	0.237916	4.1959	0.000113635	0.00801743	1.12894	chr10	61048813	61049172	Intergenic
AC104654.1	Interval_80481	1.65629	0.426031	3.86349	0.000328126	0.016003	0.192761	chr2	41724451	41724871	Intergenic
CREB3L2	Interval_146893	1.65602	2.50348	5.98623	2.44736e-07	0.00010961	6.83595	chr7	137904741	137905185	intron (CREB3L2. intron 6 of 11)
ZNF277	Interval_145668	1.65597	0.466874	3.52882	0.000917576	0.0303084	-0.706746	chr7	112280834	112281199	intron (ZNF277. intron 1 of 10)
C6orf118	Interval_139207	1.65589	1.08335	4.43484	5.19457e-05	0.00484308	1.84821	chr6	164507403	164508006	Intergenic
MED9	Interval_62762	1.65581	0.61383	4.38368	6.15059e-05	0.00543339	1.69453	chr17	17474341	17474784	Intergenic
TERF2	Interval_59433	1.65548	-0.155094	3.31689	0.00171933	0.0440962	-1.23715	chr16	69356680	69357273	exon (TERF2. exon 10 of 10)
C9orf92	Interval_156495	1.65467	0.291398	3.79805	0.000402528	0.0182339	0.00678212	chr9	16092506	16093070	Intergenic
CHODL	Interval_96511	1.65454	0.165026	3.49847	0.0010051	0.032037	-0.794482	chr21	18147661	18147981	intron (CHODL. intron 1 of 4)
MIR548AD	Interval_80125	1.65452	0.162914	3.5578	0.000840833	0.0287481	-0.628019	chr2	34849778	34850223	Intergenic
LOC102723871	Interval_140130	1.65407	1.04233	4.37236	6.38406e-05	0.00555133	1.65703	chr7	2878988	2879353	Intergenic
KRT81	Interval_35559	1.65404	0.697109	4.34822	6.91172e-05	0.00581883	1.58674	chr12	52288080	52288480	intron (KRT81. intron 4 of 8)
TENM4	Interval_29388	1.654	0.527764	3.32052	0.00170123	0.0438353	-1.22786	chr11	79413374	79413555	intron (TENM4. intron 1 of 33)
CCDC162P	Interval_135994	1.65381	3.61823	8.79556	1.1789e-11	5.1564e-08	16.4186	chr6	109299034	109300573	intron (CCDC162P. intron 2 of 3)
RRP8	Interval_24594	1.6537	1.08388	4.50829	4.0711e-05	0.0040811	2.06477	chr11	6586485	6587275	Intergenic
SC5D	Interval_31429	1.65351	1.41812	5.46156	1.55686e-06	0.000427323	5.07463	chr11	121226347	121227131	Intergenic
CXCL12	Interval_18273	1.65323	0.246618	3.49485	0.00101603	0.0322434	-0.798093	chr10	44465571	44465804	Intergenic
MIR802	Interval_97205	1.653	-0.0350714	3.63451	0.000666209	0.0250233	-0.433984	chr21	35699238	35699545	Intergenic
LINC00476	Interval_159344	1.65275	0.754142	3.26945	0.0019735	0.0476179	-1.35158	chr9	95857146	95857504	intron (LINC00476. intron 1 of 2)
MME	Interval_110108	1.65273	0.341847	3.52249	0.000935194	0.0306892	-0.716565	chr3	154871791	154872585	Intergenic
BCMO1	Interval_60117	1.65249	0.559763	3.44119	0.00119238	0.0356587	-0.931935	chr16	81251962	81252187	intron (BCMO1. intron 2 of 10)
C10orf11	Interval_20063	1.65213	0.439718	3.7855	0.000418536	0.0187059	-0.023604	chr10	76303045	76303421	intron (C10orf11. intron 5 of 6)
KLHL2	Interval_119772	1.65102	-0.0537902	3.42408	0.00125449	0.0366359	-0.980624	chr4	165248071	165248468	intron (KLHL2. intron 4 of 14)
HIVEP3	Interval_4354	1.65048	0.0734263	3.48253	0.00105419	0.0329648	-0.828938	chr1	41955479	41955764	intron (HIVEP3. intron 1 of 3)
MIR8079	Interval_41996	1.64908	0.315033	3.34106	0.0016021	0.0424038	-1.1843	chr13	44232112	44232353	Intergenic
FAM84B	Interval_154670	1.649	0.716435	3.54724	0.000868074	0.0292296	-0.661582	chr8	126449380	126449882	Intergenic
CDH4	Interval_95888	1.64851	0.917268	4.61379	2.86206e-05	0.00321974	2.38258	chr20	61830485	61831313	intron (CDH4. intron 4 of 15)
NOX3	Interval_138532	1.64849	0.0569969	3.69397	0.000555353	0.0223509	-0.278512	chr6	155595400	155595609	Intergenic
CDHR3	Interval_145378	1.64771	0.400938	4.2092	0.000108839	0.00780871	1.15889	chr7	106018523	106018984	intron (CDHR3. intron 9 of 15)
DPP10	Interval_84716	1.64705	-0.237714	3.53137	0.000910562	0.0301724	-0.696109	chr2	114659963	114660629	intron (DPP10. intron 2 of 26)
SP4	Interval_140978	1.64648	1.07944	4.43288	5.22843e-05	0.00486104	1.83612	chr7	21358580	21359057	Intergenic
LINC00379	Interval_43563	1.64641	2.99276	8.33944	5.75475e-11	1.84382e-07	14.8589	chr13	91154642	91155604	intron (LINC00379. intron 2 of 3)
SPRY1	Interval_118156	1.64529	0.953118	3.95088	0.000249165	0.0135221	0.440323	chr4	123343846	123344294	Intergenic
TARS	Interval_121892	1.64524	0.0296023	3.57923	0.000788079	0.0276596	-0.573137	chr5	33364383	33364856	Intergenic
RP4-544H6.2	Interval_6844	1.64503	0.839349	4.50469	4.1201e-05	0.00411783	2.05087	chr1	87545023	87545740	Intergenic
FGF10	Interval_122440	1.6449	0.400426	3.41255	0.00129805	0.0373711	-0.996569	chr5	44385273	44385689	intron (FGF10. intron 2 of 3)
CYTIP	Interval_86506	1.64488	-0.392049	3.26868	0.00197796	0.0476839	-1.35708	chr2	157413346	157413685	Intergenic
ADAM29	Interval_120139	1.64408	0.82612	4.12221	0.000144189	0.00948652	0.92233	chr4	175229371	175229870	Intergenic
MIR6130	Interval_96571	1.6438	0.0494022	4.20909	0.000108876	0.00780871	1.17329	chr21	23097442	23097965	Intergenic
FKBP5	Interval_132856	1.64318	0.314425	3.83434	0.00035946	0.0169082	0.10939	chr6	35597239	35597540	exon (FKBP5. exon 7 of 12)
DIAPH3	Interval_42829	1.64232	0.858787	4.36618	6.51528e-05	0.00563422	1.63726	chr13	59954374	59954927	intron (DIAPH3. intron 11 of 21)
CHRM3	Interval_15161	1.64166	1.37134	4.92768	9.88559e-06	0.00155379	3.36808	chr1	239263391	239264262	Intergenic
AGA	Interval_120195	1.64166	1.21736	4.85515	1.2661e-05	0.00183748	3.13648	chr4	177380988	177381356	Intergenic
PPFIBP1	Interval_34362	1.64146	0.266367	4.06828	0.000171451	0.0106091	0.766033	chr12	27601203	27601869	intron (PPFIBP1. intron 2 of 28)
SDK1	Interval_140203	1.63949	0.299104	3.59448	0.000752487	0.0269093	-0.541632	chr7	4091784	4092619	intron (SDK1. intron 22 of 44)
TF	Interval_108942	1.63916	2.28406	5.99516	2.37098e-07	0.0001092	6.8606	chr3	133703911	133704431	Intergenic
AHSP	Interval_58027	1.63883	0.0699999	3.50686	0.000980133	0.0315186	-0.758353	chr16	31535737	31536149	Intergenic
SHANK2	Interval_28539	1.63882	0.17035	3.46089	0.00112449	0.0342671	-0.874115	chr11	70699770	70700001	intron (SHANK2. intron 14 of 23)
UCK2	Interval_10484	1.63865	-0.318961	3.39371	0.00137238	0.0386364	-1.05528	chr1	165833460	165833693	intron (UCK2. intron 1 of 6)
RAPGEF4	Interval_87419	1.63842	1.09035	4.47064	4.61353e-05	0.00446112	1.9409	chr2	172783127	172783634	intron (RAPGEF4. intron 1 of 29)
LOC102724629	Interval_34672	1.63837	0.50786	4.69008	2.21469e-05	0.00271512	2.60836	chr12	34218405	34219042	Intergenic
SCHLAP1	Interval_87854	1.63812	1.35507	5.04256	6.66717e-06	0.0011922	3.7195	chr2	180559720	180560096	Intergenic
SC5D	Interval_31442	1.63784	0.579282	3.50939	0.000972716	0.0314013	-0.752506	chr11	121336188	121336823	Intergenic
LOC102723460	Interval_94901	1.63745	1.33805	4.69459	2.18126e-05	0.00268798	2.63394	chr20	48516355	48517335	Intergenic
KC6	Interval_70324	1.63717	0.16626	3.49475	0.00101633	0.032246	-0.794735	chr18	41389754	41390145	Intergenic
GALNTL6	Interval_120007	1.63704	0.72796	3.95905	0.000242802	0.0133112	0.454117	chr4	171947425	171947797	intron (GALNTL6. intron 2 of 12)
HS3ST4	Interval_57490	1.6367	-0.259521	3.41732	0.00127985	0.0371035	-0.9877	chr16	25709213	25709540	intron (HS3ST4. intron 1 of 1)
PODXL	Interval_146562	1.63625	0.953931	3.71063	0.000527611	0.0216147	-0.226995	chr7	131648551	131648849	Intergenic
LRRC70	Interval_123224	1.63565	0.0949257	3.24024	0.00214729	0.0497545	-1.42683	chr5	62737865	62738079	Intergenic
LOC101927458	Interval_6578	1.63488	0.568584	3.65886	0.000618459	0.0237749	-0.370972	chr1	81424115	81424632	Intergenic
LOC101928662	Interval_89896	1.63331	1.07684	4.11592	0.000147134	0.00962078	0.907216	chr2	220499304	220499627	Intergenic
PPP1R36	Interval_46894	1.63308	0.463258	4.14377	0.000134508	0.00901645	0.980115	chr14	64580947	64581521	intron (PPP1R36. intron 7 of 10)
DKK2	Interval_117516	1.63189	0.445982	3.81564	0.000381067	0.0176016	0.0523472	chr4	106996507	106996944	intron (DKK2. intron 1 of 3)
SYT17	Interval_57057	1.63136	-0.439997	3.33023	0.00165365	0.0432038	-1.20232	chr16	19190458	19190921	intron (SYT17. intron 4 of 6)
KCNK3	Interval_79535	1.63067	1.83593	5.21039	3.73471e-06	0.000809692	4.27079	chr2	26686326	26687063	Intergenic
NOS1AP	Interval_10283	1.63056	1.66179	5.26216	3.12067e-06	0.000711256	4.44044	chr1	162094107	162094953	intron (NOS1AP. intron 1 of 9)
ZFPM2	Interval_153622	1.62944	1.79443	5.02039	7.19502e-06	0.00125392	3.66333	chr8	105520392	105520966	intron (ZFPM2. intron 3 of 6)
ABCA4	Interval_7294	1.62929	0.424846	3.52925	0.000916377	0.0302836	-0.700916	chr1	94110039	94110359	intron (ABCA4. intron 3 of 49)
LOC440313	Interval_55441	1.62816	1.66504	5.47166	1.50278e-06	0.000416596	5.12179	chr15	100812836	100813722	Intergenic
CUBN	Interval_16875	1.6281	-0.200876	3.45136	0.00115686	0.0348917	-0.909228	chr10	17084891	17085269	intron (CUBN. intron 16 of 66)
PMFBP1	Interval_59658	1.62754	-0.104388	3.43155	0.00122701	0.0361994	-0.956683	chr16	72183101	72183349	Intergenic
LOC101929700	Interval_80457	1.62737	0.74413	3.23763	0.00216352	0.0499875	-1.43019	chr2	40668313	40668886	Intergenic
FAM160A1	Interval_119214	1.62721	0.869142	4.26872	8.9668e-05	0.00687818	1.34493	chr4	151667107	151667372	exon (FAM160A1. exon 13 of 13)
MIR4527	Interval_70638	1.62702	-0.0963282	3.64825	0.000638843	0.0243061	-0.38733	chr18	47558111	47558440	Intergenic
FLNB	Interval_105691	1.62685	1.88906	4.01885	0.00020079	0.0117876	0.629534	chr3	57969818	57970206	Intergenic
ESPN	Interval_580	1.62672	1.34538	5.06188	6.2383e-06	0.0011434	3.79287	chr1	6455089	6455663	intron (ESPN. intron 12 of 14)
DOCK1	Interval_23437	1.62658	1.33924	4.22869	0.00010216	0.00745537	1.23676	chr10	126776030	126776539	Intergenic
MAP3K7	Interval_135324	1.62591	0.584115	3.84878	0.000343596	0.01645	0.155926	chr6	90918185	90918817	Intergenic
CXorf28	Interval_163203	1.62582	1.08068	4.99699	7.79697e-06	0.00132555	3.5769	chrX	3271103	3272231	promoter-TSS (CXorf28)
LOC101927774	Interval_154833	1.62386	-0.479284	3.75983	0.000453225	0.0196848	-0.0915674	chr8	128486265	128486469	Intergenic
TBX15	Interval_8593	1.62355	-0.0888702	3.3625	0.00150447	0.0408049	-1.12595	chr1	118863586	118863978	Intergenic
NMNAT3	Interval_109319	1.62321	0.917715	3.42898	0.0012364	0.0363882	-0.956793	chr3	139774493	139774932	Intergenic
KIAA1549L	Interval_25992	1.62296	-0.0201069	3.51649	0.000952222	0.0309859	-0.737802	chr11	33457197	33457506	Intergenic
SAP30BP	Interval_67542	1.62105	1.18117	3.98582	0.000223036	0.0126479	0.53831	chr17	75691536	75691957	exon (SAP30BP. exon 5 of 5)
LINC00478	Interval_96451	1.62068	-0.223572	3.256	0.00205184	0.0485325	-1.38988	chr21	16025444	16025936	Intergenic
ROBO2	Interval_106662	1.62046	0.887034	4.03032	0.000193577	0.0115142	0.65886	chr3	76859571	76860062	intron (ROBO2. intron 2 of 23)
LOC101927141	Interval_152506	1.62022	1.2113	4.33127	7.30714e-05	0.00602687	1.52993	chr8	83139592	83140171	Intergenic
FOXG1	Interval_45442	1.62002	0.991644	4.4051	5.73095e-05	0.00513898	1.75236	chr14	28294862	28295500	Intergenic
TRNAN15	Interval_8790	1.61999	4.07954	8.49962	3.29075e-11	1.21837e-07	15.3966	chr1	144523474	144524418	Intergenic
DOK5	Interval_95503	1.61993	0.55522	4.0034	0.000210917	0.0121846	0.578594	chr20	54534900	54535435	intron (DOK5. intron 1 of 7)
DLG2	Interval_29535	1.61973	-0.118809	3.27802	0.00192514	0.0469629	-1.33113	chr11	85299253	85299756	intron (DLG2. intron 3 of 27)
HNRNPA3	Interval_87689	1.61965	0.840128	3.56531	0.000821976	0.0283242	-0.60466	chr2	177143372	177143688	Intergenic
C15orf39	Interval_53583	1.61957	2.97687	7.52896	1.00233e-09	1.75785e-06	12.1033	chr15	75145192	75146039	Intergenic
JADE2	Interval_126445	1.61952	2.17354	6.37952	6.03883e-08	3.93014e-05	8.15654	chr5	134544792	134545512	intron (JADE2. intron 3 of 10)
PRDM5	Interval_118024	1.61928	0.719822	3.34784	0.00157055	0.0418729	-1.1585	chr4	120801270	120801705	intron (PRDM5. intron 8 of 14)
SPAG17	Interval_8578	1.61901	1.37391	4.65485	2.49347e-05	0.00291558	2.51763	chr1	118217003	118217792	Intergenic
DOCK1	Interval_23451	1.61822	0.95798	4.53621	3.70955e-05	0.00382925	2.15072	chr10	126995497	126996094	intron (DOCK1. intron 6 of 27)
ASIC2	Interval_63808	1.61816	0.388884	3.97	0.000234524	0.0130812	0.488979	chr17	33302411	33302841	intron (ASIC2. intron 1 of 9)
YAE1D1	Interval_142207	1.61757	0.331844	3.50127	0.000996682	0.0318918	-0.774111	chr7	39541389	39541837	Intergenic
LOC101927823	Interval_158861	1.61738	2.31856	6.83039	1.20774e-08	1.21217e-05	9.70063	chr9	89808063	89808650	Intergenic
ATP6V1G3	Interval_12076	1.61732	-0.0637988	3.62735	0.000680922	0.0253456	-0.448046	chr1	198534904	198535463	intron (ATP6V1G3. intron 1 of 2)
FAM174B	Interval_54972	1.61732	0.00732568	3.23979	0.00215012	0.0498021	-1.43078	chr15	92630293	92630523	intron (FAM174B. intron 1 of 2)
CNDP2	Interval_71816	1.6158	2.36539	6.31993	7.46807e-08	4.59129e-05	7.95728	chr18	74524106	74524611	TTS (CNDP2)
LOC102724942	Interval_74918	1.61569	0.853375	4.09096	0.000159428	0.010115	0.836256	chr19	28405645	28406084	Intergenic
CHRM3	Interval_15197	1.61549	0.525207	3.84877	0.000343598	0.01645	0.156054	chr1	239831977	239832313	intron (CHRM3. intron 2 of 2)
PLCB1	Interval_92187	1.61536	0.00779477	3.55931	0.000837017	0.0286706	-0.631471	chr20	8154750	8155077	intron (PLCB1. intron 2 of 32)
FGFBP1	Interval_113997	1.61478	0.0622691	3.35597	0.00153355	0.0412898	-1.14204	chr4	15888544	15888805	Intergenic
CUL3	Interval_90092	1.61428	0.111555	3.68404	0.000572542	0.0227811	-0.299323	chr2	224714444	224714636	Intergenic
ZBED5-AS1	Interval_24972	1.61327	0.13226	3.49887	0.00100389	0.032017	-0.787891	chr11	11070098	11070773	Intergenic
VLDLR-AS1	Interval_156017	1.61288	0.713704	3.42743	0.00124207	0.0364609	-0.959478	chr9	2655471	2655921	Intergenic
LINGO1	Interval_53815	1.61202	0.497615	3.76053	0.000452246	0.0196577	-0.0878958	chr15	77869172	77869563	Intergenic
LOC102723784	Interval_7625	1.61148	1.21639	4.76054	1.74564e-05	0.00228602	2.84263	chr1	101276383	101277609	Intergenic
LINC01139	Interval_15146	1.61137	2.06702	5.50528	1.33578e-06	0.000381536	5.23385	chr1	238476733	238477374	Intergenic
SOX5	Interval_34115	1.61123	3.08192	6.28903	8.3373e-08	4.94328e-05	7.83877	chr12	23895739	23896353	intron (SOX5. intron 4 of 17)
SOX4	Interval_131522	1.61035	0.305977	3.86037	0.000331346	0.0160573	0.187169	chr6	21603354	21603878	Intergenic
SNTG1	Interval_151071	1.61004	2.2441	5.88569	3.49509e-07	0.000143426	6.49607	chr8	50056327	50056931	intron (SNTG1. intron 1 of 16)
LINC01060	Interval_120588	1.60978	0.217502	3.50804	0.000976654	0.0314736	-0.75306	chr4	188630062	188630707	Intergenic
PDE4D	Interval_123008	1.60957	0.249952	3.87239	0.00031909	0.0157682	0.211864	chr5	59593604	59594185	intron (PDE4D. intron 3 of 16)
CACNA1C	Interval_32706	1.60942	2.20198	5.59303	9.81672e-07	0.000306856	5.52421	chr12	2334974	2335812	intron (CACNA1C. intron 3 of 46)
LOC440292	Interval_53834	1.60939	-0.689639	3.51105	0.000967887	0.0313183	-0.747684	chr15	77964383	77964735	Intergenic
ADAM28	Interval_149683	1.60849	0.837356	3.55534	0.000847112	0.0288267	-0.631065	chr8	24218578	24219061	Intergenic
LOC101928955	Interval_52286	1.6083	-0.120335	3.40645	0.00132169	0.0377824	-1.01535	chr15	62902050	62902380	Intergenic
SSBP3	Interval_5353	1.6082	1.02863	4.2666	9.02911e-05	0.00691071	1.3478	chr1	54350213	54350922	intron (SSBP3. intron 4 of 15)
C3orf27	Interval_108542	1.60815	1.60148	5.32275	2.52772e-06	0.000608582	4.63522	chr3	128556533	128557362	Intergenic
LINC01122	Interval_81496	1.60724	1.74969	5.42347	1.77872e-06	0.000470124	4.96603	chr2	58757633	58758448	intron (LINC01122. intron 2 of 13)
ADARB2	Interval_15849	1.60692	0.334046	3.66684	0.00060354	0.0235214	-0.342782	chr10	1435277	1435651	intron (ADARB2. intron 1 of 9)
SEMA3A	Interval_144162	1.60581	2.65012	5.18838	4.03065e-06	0.000853289	4.19482	chr7	84150212	84150861	intron (SEMA3A. intron 2 of 17)
NR6A1	Interval_161144	1.60541	0.768424	3.38033	0.0014276	0.0395229	-1.08213	chr9	124574717	124575313	intron (NR6A1. intron 2 of 9)
GPR12	Interval_40944	1.60494	1.26032	4.75233	1.79481e-05	0.00233253	2.81946	chr13	26919424	26919654	Intergenic
LOC101928338	Interval_25866	1.60486	1.5154	4.48828	4.35107e-05	0.00428189	2.00924	chr11	30757433	30758722	intron (LOC101928338. intron 1 of 2)
GADD45A	Interval_6192	1.60368	2.25671	5.80377	4.67016e-07	0.000178052	6.22423	chr1	67674429	67675364	Intergenic
AC007463.2	Interval_78199	1.60362	1.01595	4.55436	3.49162e-05	0.00367606	2.20836	chr2	7899583	7900414	promoter-TSS (AC007463.2)
PRDM14	Interval_151998	1.60358	0.207973	3.667	0.000603234	0.0235206	-0.343283	chr8	69994681	69995079	Intergenic
SETBP1	Interval_70428	1.60247	0.97162	4.46224	4.74393e-05	0.00455549	1.93064	chr18	44827990	44828726	intron (SETBP1. intron 2 of 5)
OR5A2	Interval_27147	1.60213	2.06798	6.24931	9.60467e-08	5.53707e-05	7.72094	chr11	59413304	59414034	Intergenic
VAT1L	Interval_59946	1.60205	0.828591	4.04139	0.000186854	0.0112591	0.68867	chr16	77833970	77834335	intron (VAT1L. intron 3 of 8)
MEGF6	Interval_375	1.60157	0.343136	3.57576	0.000796418	0.0278067	-0.578937	chr1	3553463	3553648	intron (MEGF6. intron 4 of 36)
TRNAR9	Interval_132077	1.60157	0.348259	4.00294	0.000211222	0.0121938	0.580602	chr6	28884450	28884792	Intergenic
ITGA9	Interval_103931	1.60086	1.4802	4.37846	6.2573e-05	0.00548667	1.67869	chr3	37744984	37745679	intron (ITGA9. intron 22 of 27)
PLD1	Interval_110851	1.60001	1.34141	4.87307	1.19113e-05	0.00176063	3.19088	chr3	171776581	171777551	intron (PLD1. intron 1 of 26)
CTBS	Interval_6664	1.59929	0.909063	3.66849	0.000600488	0.023463	-0.332705	chr1	84583007	84583557	Intergenic
RAPGEF6	Interval_126157	1.59798	-0.50544	3.27021	0.00196919	0.0475551	-1.35025	chr5	131595215	131595748	intron (RAPGEF6. intron 3 of 27)
ZNF793	Interval_75497	1.59739	0.34308	3.31764	0.00171558	0.0440531	-1.23476	chr19	37519916	37520249	intron (ZNF793. intron 2 of 6)
WASF1	Interval_136057	1.59665	2.10135	6.50727	3.8284e-08	2.74932e-05	8.58616	chr6	110123875	110124241	intron (WASF1. intron 2 of 8)
GXYLT1	Interval_34768	1.59624	2.18932	6.01678	2.19589e-07	0.000103348	6.93566	chr12	42021499	42021948	Intergenic
SH3BP4	Interval_90801	1.59511	0.413087	4.17029	0.000123464	0.00849299	1.06133	chr2	235149209	235149604	Intergenic
LOC101930276	Interval_125064	1.59469	-0.0232734	3.30774	0.00176582	0.0447725	-1.25863	chr5	104095646	104095954	Intergenic
MIR4785	Interval_86742	1.59467	0.241045	3.84311	0.00034974	0.0166105	0.139244	chr2	160670487	160670926	Intergenic
C14orf64	Interval_49146	1.59462	-0.477652	3.2678	0.00198298	0.0477226	-1.35546	chr14	97857876	97858224	Intergenic
LINC00445	Interval_41534	1.59392	0.850058	4.57102	3.30259e-05	0.00353851	2.25372	chr13	35722322	35722940	Intergenic
PDE1C	Interval_141739	1.59361	-0.249328	3.87531	0.000316176	0.0156778	0.223229	chr7	32202708	32203009	intron (PDE1C. intron 2 of 17)
LOC101928775	Interval_160562	1.59319	0.463347	3.5573	0.000842123	0.0287568	-0.628541	chr9	115694082	115694440	Intergenic
GALNTL6	Interval_120018	1.59316	0.704159	3.66808	0.000601247	0.0234761	-0.333583	chr4	172320129	172320878	intron (GALNTL6. intron 4 of 12)
LOC102723621	Interval_46298	1.59303	1.0877	4.40488	5.73511e-05	0.00513994	1.74618	chr14	53564737	53565290	Intergenic
LOC102724605	Interval_158533	1.59269	0.638855	3.85544	0.000336502	0.0162222	0.173264	chr9	85030337	85030603	Intergenic
AOX1	Interval_88722	1.59221	0.366169	3.67689	0.000585239	0.023111	-0.3165	chr2	200626055	200626443	intron (AOX1. intron 19 of 34)
PDHA1	Interval_163612	1.59201	-0.00281682	3.49599	0.00101257	0.0321943	-0.791033	chrX	19350953	19351378	intron (PDHA1. intron 3 of 9)
ZNF250	Interval_155868	1.59163	1.50626	5.21824	3.63446e-06	0.00079354	4.29406	chr8	144878891	144879530	exon (ZNF250. exon 6 of 6)
CSPG4	Interval_53645	1.59131	0.551911	3.55118	0.000857808	0.0290306	-0.641784	chr15	75695414	75695511	intron (CSPG4. intron 1 of 9)
NCMAP	Interval_2530	1.59029	1.47642	5.51534	1.28952e-06	0.000374947	5.25378	chr1	24567868	24568421	intron (NCMAP. intron 1 of 3)
NXNL2	Interval_158740	1.58972	0.730773	4.00524	0.000209681	0.0121348	0.586158	chr9	88502593	88503255	Intergenic
CHST15	Interval_23218	1.5897	0.202939	4.17218	0.000122711	0.0084587	1.06716	chr10	124149792	124149946	Intergenic
EFNA5	Interval_125117	1.58748	1.84092	5.74416	5.76458e-07	0.00020682	6.01739	chr5	107476759	107477235	intron (EFNA5. intron 1 of 3)
GLI3	Interval_142356	1.58734	0.973221	4.42057	5.44554e-05	0.00499324	1.80288	chr7	42080829	42081344	intron (GLI3. intron 3 of 14)
RP11-5P22.3	Interval_123344	1.58704	0.228941	3.30303	0.00179019	0.0451361	-1.2734	chr5	66442925	66443290	Intergenic
CADM1	Interval_30854	1.587	-0.245078	3.4619	0.00112113	0.0342166	-0.874126	chr11	115598327	115598677	Intergenic
FAM84B	Interval_154689	1.587	-0.0294909	3.42755	0.00124163	0.0364609	-0.964467	chr8	126736090	126736397	Intergenic
RP11-191L9.4	Interval_101477	1.5864	0.189502	3.39798	0.0013552	0.038347	-1.03331	chr22	47802076	47802611	intron (RP11-191L9.4. intron 8 of 8)
FRMD4A	Interval_16634	1.58636	0.573622	3.70344	0.000539406	0.0218873	-0.239251	chr10	13739299	13739574	intron (FRMD4A. intron 11 of 24)
NNMT	Interval_30817	1.58604	1.6507	4.37308	6.36899e-05	0.00554692	1.66296	chr11	114294909	114295558	promoter-TSS (NNMT)
GADD45G	Interval_158834	1.58586	0.0975098	3.29801	0.00181655	0.0455511	-1.28229	chr9	89619092	89619340	Intergenic
KLF4	Interval_160002	1.58561	0.799787	3.99382	0.000217439	0.0124376	0.55493	chr9	108057426	108057989	Intergenic
MBNL1	Interval_110009	1.58558	0.952251	4.31865	7.61601e-05	0.00617464	1.49793	chr3	152406101	152406841	intron (MBNL1. intron 1 of 9)
HUS1	Interval_142768	1.58539	1.30936	4.17172	0.000122893	0.00846772	1.06984	chr7	47970113	47970614	intron (HUS1. intron 5 of 8)
HEATR2	Interval_139783	1.58524	1.34491	4.54487	3.6039e-05	0.00375692	2.18089	chr7	762952	763339	intron (HEATR2. intron 7 of 12)
FRMD3	Interval_158436	1.58498	0.567202	3.73009	0.000496879	0.0208124	-0.171325	chr9	83299693	83300016	intron (FRMD3. intron 9 of 12)
RDH10	Interval_152142	1.58498	0.5791	4.19541	0.000113818	0.00802494	1.13725	chr8	73317792	73318365	intron (RDH10. intron 2 of 5)
LOC101927508	Interval_58609	1.58491	0.798454	4.1221	0.000144237	0.00948652	0.920827	chr16	56041772	56042047	Intergenic
LOC102723320	Interval_55418	1.58446	-0.283431	3.33427	0.00163422	0.0429521	-1.1961	chr15	100383898	100384200	intron (LOC102723320. intron 1 of 2)
PABPC1	Interval_153258	1.5832	1.22104	4.46369	4.72117e-05	0.00453886	1.93179	chr8	100738377	100739091	Intergenic
CTNND2	Interval_121245	1.58267	0.375364	3.52095	0.000939528	0.0307873	-0.725356	chr5	10988724	10988947	intron (CTNND2. intron 18 of 21)
RAD51B	Interval_47149	1.58174	0.126406	3.33389	0.00163602	0.042957	-1.19444	chr14	67851817	67852199	intron (RAD51B. intron 4 of 10)
RP5-933E2.1	Interval_16370	1.58174	0.848659	3.29336	0.00184129	0.0458351	-1.29574	chr10	10209098	10209540	Intergenic
LOC101927558	Interval_140734	1.58174	-0.301071	3.2852	0.00188545	0.0464318	-1.31847	chr7	15905157	15905505	Intergenic
ASIC2	Interval_63823	1.58067	1.32822	4.08827	0.000160811	0.0101563	0.828458	chr17	33506860	33507526	intron (ASIC2. intron 1 of 9)
MIR3923	Interval_106713	1.57972	1.03413	3.99372	0.00021751	0.0124376	0.560709	chr3	80190029	80190453	Intergenic
PINX1	Interval_148855	1.57875	0.658633	4.33181	7.2944e-05	0.00601974	1.53557	chr8	10809015	10809577	intron (PINX1. intron 5 of 5)
LOC101927166	Interval_65337	1.57812	2.45036	5.97639	2.53426e-07	0.000112594	6.79771	chr17	48478244	48478765	Intergenic
ZNF703	Interval_150414	1.57739	1.87624	5.69649	6.82036e-07	0.000235264	5.85816	chr8	37675286	37675906	Intergenic
PLCB1	Interval_92195	1.57737	1.24668	4.97068	8.53293e-06	0.00140341	3.50536	chr20	8322562	8323099	intron (PLCB1. intron 2 of 32)
NR2F1-AS1	Interval_124669	1.57692	0.32502	3.94418	0.000254501	0.0137001	0.412713	chr5	92552208	92552554	Intergenic
LOC100507103	Interval_158947	1.57646	0.67625	3.53934	0.000888983	0.0297055	-0.676741	chr9	91131467	91131826	Intergenic
MIR297	Interval_117725	1.57555	0.428101	3.69731	0.000549669	0.0221849	-0.257991	chr4	110854231	110854658	Intergenic
PCDH15	Interval_18782	1.5755	1.02651	3.63449	0.000666256	0.0250233	-0.422863	chr10	54801087	54801514	promoter-TSS (PCDH15)
IKZF4	Interval_35953	1.5753	-0.00691205	3.36026	0.00151438	0.040959	-1.12759	chr12	56010168	56010342	intron (IKZF4. intron 1 of 9)
OR4E2	Interval_45063	1.5735	1.14495	4.56141	3.41033e-05	0.00362596	2.23072	chr14	21923892	21924422	Intergenic
LOC100126584	Interval_136692	1.57333	0.943999	4.08975	0.000160046	0.010138	0.834267	chr6	125194963	125195375	intron (LOC100126584. intron 1 of 3)
CASP4	Interval_30337	1.57312	0.698318	3.61777	0.000701083	0.0257736	-0.467068	chr11	104968265	104968985	promoter-TSS (CASP4)
TACR1	Interval_82806	1.57239	1.06645	3.93307	0.000263601	0.0140418	0.386277	chr2	75324617	75325449	Intergenic
ADAMTSL1	Interval_156623	1.57228	1.06769	3.91952	0.000275121	0.0144023	0.350054	chr9	18910928	18911342	TTS (ADAMTSL1)
SPEF2	Interval_122020	1.57207	2.00145	5.20826	3.7624e-06	0.000811712	4.26582	chr5	35672861	35673529	intron (SPEF2. intron 10 of 31)
PITPNC1	Interval_66908	1.57177	1.21798	4.31212	7.78077e-05	0.00626724	1.48099	chr17	67585081	67585523	intron (PITPNC1. intron 5 of 8)
LOC102723875	Interval_42711	1.57157	1.31061	4.54796	3.56699e-05	0.00373468	2.18665	chr13	53405453	53405998	Intergenic
LOC102724340	Interval_88010	1.57153	1.11188	4.48471	4.40309e-05	0.00431023	1.99287	chr2	184312988	184313343	intron (LOC102724340. intron 2 of 2)
MIR302F	Interval_69920	1.57065	0.779147	3.61643	0.000703942	0.0258289	-0.471312	chr18	30165082	30165696	Intergenic
LOC100506474	Interval_78763	1.57065	0.667494	3.55583	0.000845862	0.0288124	-0.6293	chr2	13607257	13607721	Intergenic
LOC101929918	Interval_26035	1.5704	0.402943	3.76992	0.000439276	0.0193012	-0.0633355	chr11	33991045	33991497	Intergenic
CRY1	Interval_38322	1.5696	0.822322	4.61322	2.86747e-05	0.00322361	2.38828	chr12	107126778	107127246	Intergenic
HINT1	Interval_126105	1.56942	0.403316	3.44934	0.00116382	0.0350129	-0.905774	chr5	130541850	130542247	Intergenic
MIR4715	Interval_50138	1.56793	0.659682	3.86838	0.000323127	0.0158846	0.21041	chr15	25671178	25671525	Intergenic
LOC102723906	Interval_120566	1.56725	0.667371	3.92239	0.00027264	0.0143384	0.360234	chr4	186948817	186949403	Intergenic
PLA2G4A	Interval_11809	1.56698	1.93463	5.32936	2.4702e-06	0.00059771	4.65865	chr1	187622011	187622520	Intergenic
LOC101928144	Interval_70849	1.56684	1.28124	5.16845	4.31847e-06	0.000896004	4.13016	chr18	49500130	49500721	exon (LOC101928144. exon 2 of 2)
NAA35	Interval_158568	1.56652	1.16056	4.49357	4.27527e-05	0.00423985	2.02368	chr9	85876275	85877249	Intergenic
OAT	Interval_23232	1.56559	-0.333249	3.31659	0.00172083	0.0441177	-1.23741	chr10	124315672	124315900	Intergenic
LOC201651	Interval_109946	1.56438	0.192581	3.45328	0.00115026	0.034762	-0.89449	chr3	151770923	151771328	intron (LOC201651. intron 1 of 2)
ITPR2	Interval_34295	1.56374	0.960267	4.70881	2.07912e-05	0.00259068	2.67924	chr12	26741523	26742150	intron (ITPR2. intron 2 of 40)
PAN3	Interval_41056	1.56348	1.93153	6.25635	9.36675e-08	5.41866e-05	7.7461	chr13	28268623	28269225	intron (PAN3. intron 7 of 13)
LOC100288911	Interval_80140	1.56273	1.62986	4.78528	1.60529e-05	0.00215863	2.92198	chr2	36013038	36013698	Intergenic
OR4E2	Interval_45067	1.56266	0.899676	3.83533	0.000358357	0.0168754	0.118286	chr14	21997421	21997597	Intergenic
MCM5	Interval_99907	1.56202	0.781752	3.23788	0.00216194	0.049958	-1.44495	chr22	35467790	35468249	Intergenic
AC018464.3	Interval_145711	1.56185	0.691559	3.46647	0.00110596	0.0339339	-0.859855	chr7	112985467	112986016	intron (AC018464.3. intron 2 of 5)
KCMF1	Interval_83005	1.56154	1.18163	3.92541	0.000270049	0.0142516	0.368167	chr2	84958037	84958490	Intergenic
KDR	Interval_115436	1.56136	2.69884	6.37293	6.18239e-08	3.99238e-05	8.14401	chr4	54941919	54943027	Intergenic
LOC102467224	Interval_125557	1.56015	-0.0605419	3.27275	0.00195478	0.0473685	-1.34361	chr5	118249251	118249743	intron (LOC102467224. intron 1 of 1)
RP11-527H14.2	Interval_69485	1.55991	0.178214	3.60365	0.000731816	0.0264705	-0.504195	chr18	14991917	14992408	Intergenic
KCNU1	Interval_150332	1.55956	0.697126	3.67189	0.000594268	0.0233239	-0.32363	chr8	36602032	36602618	Intergenic
UNC5C	Interval_117085	1.55855	0.932432	3.62145	0.000693258	0.0255932	-0.461129	chr4	95217135	95217666	intron (UNC5C. intron 10 of 16)
CHRM3	Interval_15180	1.55694	0.275208	3.52315	0.000933339	0.030671	-0.714327	chr1	239617416	239618156	intron (CHRM3. intron 2 of 4)
LOC440390	Interval_60737	1.5569	0.185159	3.25794	0.00204037	0.0484169	-1.38054	chr16	86989305	86989588	Intergenic
MIR3945	Interval_120454	1.55576	-0.300337	3.26621	0.00199211	0.0478506	-1.35898	chr4	184866930	184867569	Intergenic
OPCML	Interval_32294	1.55523	0.210115	3.70201	0.000541792	0.0219442	-0.243217	chr11	133174979	133175701	intron (OPCML. intron 1 of 7)
C15orf27	Interval_53680	1.55521	0.336104	3.98828	0.000221301	0.0125898	0.541328	chr15	76131692	76132076	intron (C15orf27. intron 1 of 10)
BACH2	Interval_135278	1.55521	0.222444	3.30377	0.00178635	0.0450691	-1.26777	chr6	90137606	90138087	intron (BACH2. intron 4 of 8)
LOC101929321	Interval_124420	1.55479	0.465684	3.41081	0.00130474	0.0374815	-1.00129	chr5	84961639	84962077	Intergenic
TMEM254	Interval_20443	1.55448	0.475459	3.29701	0.00182182	0.0456212	-1.28451	chr10	80104344	80104886	Intergenic
GIMD1	Interval_117505	1.55404	1.49849	5.016	7.30421e-06	0.00126633	3.64545	chr4	106680500	106681259	Intergenic
KCNV1	Interval_153857	1.554	1.23102	4.56532	3.36614e-05	0.00359077	2.2432	chr8	110132899	110133382	Intergenic
NBAS	Interval_78790	1.55179	0.751884	4.37979	6.2299e-05	0.00547304	1.67733	chr2	15178603	15179182	intron (NBAS. intron 50 of 50)
LOC102724139	Interval_43407	1.55178	0.86772	4.49907	4.19784e-05	0.00418015	2.04158	chr13	80823431	80824516	Intergenic
SHROOM3	Interval_116181	1.55168	1.70723	5.15181	4.57431e-06	0.000926022	4.0825	chr4	76545244	76545870	intron (SHROOM3. intron 1 of 10)
LOC102724598	Interval_115630	1.55152	0.687812	3.28667	0.0018774	0.0463496	-1.31159	chr4	58301369	58301830	Intergenic
LOC101927287	Interval_56733	1.55135	1.28493	4.53651	3.70582e-05	0.00382919	2.15516	chr16	13529308	13529990	intron (LOC101927287. intron 1 of 1)
OR13H1	Interval_166162	1.55133	1.123	4.29562	8.21249e-05	0.00649887	1.43085	chrX	131578660	131579307	Intergenic
LOC101929724	Interval_54501	1.55052	1.13208	4.29199	8.31068e-05	0.00653434	1.42216	chr15	87724366	87724756	Intergenic
LOC100130539	Interval_18258	1.55021	0.268951	3.25389	0.00206439	0.0487018	-1.3912	chr10	44278786	44279177	Intergenic
LOC101929755	Interval_45071	1.54985	1.37121	5.24008	3.36935e-06	0.000752494	4.36668	chr14	22159120	22159467	intron (LOC101929755. intron 2 of 2)
LZTS1	Interval_149343	1.54931	2.30661	5.88581	3.49367e-07	0.000143426	6.49862	chr8	20595422	20596611	Intergenic
LOC101926953	Interval_107699	1.54855	0.402489	3.32598	0.0016743	0.0434977	-1.21352	chr3	117439871	117440196	Intergenic
PRSS1	Interval_147321	1.54852	1.78258	5.6666	7.5777e-07	0.000255052	5.75984	chr7	142745541	142746568	Intergenic
LOC102723621	Interval_46285	1.54727	0.441605	3.46865	0.00109877	0.0338234	-0.854203	chr14	53231222	53231709	Intergenic
CDH20	Interval_71372	1.54694	0.781737	3.78485	0.000419384	0.0187276	-0.0201649	chr18	60978107	60978687	Intergenic
OAT	Interval_23233	1.54641	2.06583	5.64148	8.27861e-07	0.000272585	5.68435	chr10	124340919	124341516	Intergenic
LOC102723855	Interval_162248	1.54575	1.52462	5.08704	5.72038e-06	0.00107835	3.87526	chr9	133509146	133509881	Intergenic
COL24A1	Interval_6755	1.54513	0.666868	3.9437	0.000254893	0.0137124	0.419359	chr1	86233360	86233778	Intergenic
LOC101929322	Interval_143147	1.54482	2.52216	7.2734	2.48717e-09	3.45319e-06	11.2246	chr7	65475455	65476230	Intergenic
LINC00704	Interval_16032	1.54473	1.46901	4.03715	0.000189401	0.0113388	0.683173	chr10	4663053	4663840	intron (LINC00704. intron 1 of 3)
GUCY1A3	Interval_119449	1.54471	2.41671	6.31442	7.61628e-08	4.6481e-05	7.93874	chr4	155583000	155583523	Intergenic
PKN2	Interval_6889	1.54417	0.586803	3.77709	0.000429613	0.0190201	-0.0407033	chr1	88744262	88744532	intron (PKN2. intron 2 of 21)
TMEM114	Interval_56303	1.54403	0.799563	4.57977	3.2074e-05	0.00346902	2.28276	chr16	8178995	8179861	Intergenic
MAPK4	Interval_70905	1.54295	0.263634	3.48646	0.00104187	0.0326859	-0.811781	chr18	50544802	50545055	Intergenic
PDPK1	Interval_55935	1.54294	4.17739	8.53268	2.93306e-11	1.11062e-07	15.4939	chr16	2593406	2594111	intron (PDPK1. intron 11 of 11)
DHRSX	Interval_163152	1.5422	0.555028	3.77681	0.000429989	0.0190278	-0.0409396	chrX	2371094	2371651	intron (DHRSX. intron 3 of 6)
CDH3	Interval_59385	1.54181	0.862837	3.46837	0.00109972	0.0338234	-0.854893	chr16	68656782	68657158	intron (CDH3. intron 2 of 15)
KIT	Interval_115426	1.54162	2.56396	6.69994	1.92435e-08	1.69636e-05	9.25924	chr4	54818865	54819698	Intergenic
LOC101927660	Interval_14706	1.54091	0.668971	4.00089	0.000212604	0.0122439	0.579737	chr1	232272080	232272535	Intergenic
DDO	Interval_136076	1.54032	0.543834	3.75473	0.000460442	0.0198717	-0.101703	chr6	110398435	110399175	intron (DDO. intron 3 of 3)
NRG3	Interval_20545	1.54015	0.467268	3.35659	0.00153077	0.0412351	-1.13662	chr10	81564198	81564558	Intergenic
MIR3166	Interval_29726	1.5401	1.02754	3.47654	0.00107321	0.033322	-0.83408	chr11	88188557	88189202	Intergenic
CHRM3	Interval_15168	1.53943	0.379275	3.5567	0.000843632	0.0287742	-0.62708	chr1	239418213	239419142	intron (CHRM3. intron 1 of 4)
AP3S1	Interval_125485	1.53903	0.449612	3.82915	0.000365342	0.0171028	0.0994171	chr5	115891665	115892459	intron (AP3S1. intron 3 of 6)
LINC00351	Interval_43473	1.53872	0.81508	4.06802	0.000171596	0.0106101	0.76829	chr13	85465345	85465797	intron (LINC00351. intron 1 of 3)
LOC101928913	Interval_19188	1.53732	0.215569	3.55288	0.000853425	0.0289488	-0.637644	chr10	65825636	65825940	Intergenic
RALB	Interval_84924	1.53696	-0.449951	3.31438	0.00173196	0.0442643	-1.24155	chr2	120269407	120269649	intron (RALB. intron 1 of 4)
PROX1-AS1	Interval_13533	1.5366	1.77446	4.92705	9.90715e-06	0.00155571	3.36503	chr1	213899311	213899854	intron (PROX1-AS1. intron 2 of 3)
LOC101928176	Interval_129189	1.53611	1.56001	5.09612	5.54409e-06	0.00106171	3.90539	chr5	174608566	174609420	Intergenic
CASC8	Interval_154728	1.53597	2.11561	5.66148	7.7158e-07	0.000258655	5.7508	chr8	127585955	127586677	Intergenic
COPS8	Interval_90971	1.53568	0.467988	3.83738	0.000356063	0.0168115	0.123732	chr2	237221482	237221852	Intergenic
LOC101929204	Interval_38455	1.53524	2.04498	4.40329	5.76533e-05	0.00516092	1.75313	chr12	108802245	108802711	promoter-TSS (LOC101929204)
LOC102724753	Interval_45082	1.53305	0.54581	4.07271	0.000169036	0.0105006	0.785132	chr14	22281536	22282054	intron (LOC102724753. intron 2 of 2)
SKA3	Interval_40618	1.53296	0.695128	3.42521	0.00125029	0.0365821	-0.965016	chr13	21234645	21234986	Intergenic
ASTN2	Interval_160624	1.5327	0.821629	3.27525	0.00194063	0.0471786	-1.34867	chr9	117135448	117136036	intron (ASTN2. intron 3 of 21)
FLJ22447	Interval_46782	1.53163	0.356474	3.62305	0.000689897	0.0255144	-0.453038	chr14	61607601	61608125	intron (FLJ22447. intron 1 of 2)
TTLL7	Interval_6635	1.53156	-0.027935	3.25238	0.00207337	0.0487773	-1.39313	chr1	83882981	83883199	exon (TTLL7. exon 20 of 21)
RP11-83C7.2	Interval_114728	1.5309	0.224046	3.41664	0.00128242	0.0371177	-0.986707	chr4	38490211	38490584	intron (RP11-83C7.2. intron 2 of 7)
MIR6073	Interval_25343	1.53059	0.260142	3.36586	0.00148966	0.0405869	-1.11509	chr11	15838050	15838518	Intergenic
LOC101927147	Interval_91200	1.53004	1.90189	5.32457	2.5117e-06	0.000606476	4.63498	chr2	239911051	239912016	intron (LOC101927147. intron 1 of 2)
SLITRK6	Interval_43480	1.52952	1.85987	5.06705	6.12821e-06	0.00113069	3.8115	chr13	85694027	85694519	Intergenic
RP11-198M11.2	Interval_51436	1.52949	0.714249	3.43274	0.00122267	0.0361711	-0.946874	chr15	47818024	47818847	intron (RP11-198M11.2. intron 1 of 4)
FAM20C	Interval_139704	1.52917	0.473268	4.08677	0.000161583	0.0101743	0.821607	chr7	173464	174063	Intergenic
PKD1L1	Interval_142756	1.52826	0.18577	3.30821	0.00176338	0.0447413	-1.25626	chr7	47777935	47778479	intron (PKD1L1. intron 56 of 56)
CCNG1	Interval_128446	1.52794	2.56852	6.84587	1.14281e-08	1.17532e-05	9.7591	chr5	163438986	163439382	intron (CCNG1. intron 2 of 7)
LOC102724373	Interval_82078	1.52789	1.3416	5.07853	5.89064e-06	0.00110026	3.84692	chr2	67631495	67631955	Intergenic
FAM76B	Interval_30019	1.52783	1.4692	5.03715	6.79217e-06	0.00120386	3.71555	chr11	95715706	95716449	Intergenic
VGLL4	Interval_102360	1.52757	2.61386	5.0359	6.8216e-06	0.00120651	3.71103	chr3	11600481	11600888	intron (VGLL4. intron 3 of 5)
LOC101928132	Interval_25203	1.52757	3.54365	7.93646	2.36943e-10	5.80539e-07	13.5002	chr11	13873126	13873786	Intergenic
LOC102724309	Interval_118325	1.52642	1.57635	4.41349	5.57442e-05	0.00507232	1.78408	chr4	128653465	128654079	promoter-TSS (LOC102724309)
HNRNPKP3	Interval_26388	1.52584	0.834766	3.95329	0.000247277	0.0134635	0.446015	chr11	42802186	42802826	Intergenic
LOC101927072	Interval_42977	1.52495	0.349599	3.57283	0.000803509	0.0279835	-0.585114	chr13	68287798	68288172	Intergenic
LEPROT	Interval_6033	1.52459	1.50275	4.73394	1.90997e-05	0.00244782	2.76207	chr1	65429549	65430298	exon (LEPROT. exon 4 of 5)
AC007879.2	Interval_89144	1.52448	2.50802	6.10539	1.60288e-07	8.26788e-05	7.23398	chr2	207238874	207239701	intron (AC007879.2. intron 2 of 3)
ENOX1	Interval_41943	1.52447	1.23631	4.44718	4.98659e-05	0.00473036	1.88502	chr13	43243642	43244223	intron (ENOX1. intron 12 of 14)
DAPL1	Interval_86592	1.52409	0.641052	3.98148	0.000226136	0.0127802	0.523922	chr2	158783761	158784249	Intergenic
RP5-1004I9.1	Interval_92942	1.52408	0.918408	3.95958	0.000242395	0.0132976	0.464549	chr20	22414309	22414656	intron (RP5-1004I9.1. intron 1 of 3)
EBF2	Interval_149767	1.52406	0.359331	3.57733	0.000792641	0.0277379	-0.57354	chr8	26071275	26071649	Intergenic
RGS1	Interval_11876	1.52401	1.02133	3.80951	0.000388415	0.0177832	0.0484378	chr1	192539619	192540044	Intergenic
LOC101929538	Interval_31983	1.52389	1.27278	4.37615	6.30491e-05	0.00550838	1.67238	chr11	128658496	128658776	Intergenic
MIR4643	Interval_135329	1.52314	1.25505	4.69544	2.17505e-05	0.00268374	2.64091	chr6	91141066	91141829	Intergenic
ADCY4	Interval_45334	1.52258	2.84034	5.85082	3.95433e-07	0.000155383	6.3694	chr14	24335726	24336167	promoter-TSS (ADCY4)
TFPI	Interval_88108	1.52111	0.624641	3.8683	0.000323207	0.0158846	0.209288	chr2	187505238	187505617	intron (TFPI. intron 1 of 7)
XYLT1	Interval_57003	1.52107	0.942939	4.08927	0.000160293	0.0101429	0.832592	chr16	17836498	17837232	Intergenic
PCYT1A	Interval_112541	1.52094	1.49291	4.40858	5.6656e-05	0.00511063	1.73876	chr3	196273542	196274070	intron (PCYT1A. intron 2 of 9)
LOC101929477	Interval_79977	1.52036	0.858783	4.21635	0.000106339	0.00767629	1.19993	chr2	31675461	31676007	Intergenic
GLCE	Interval_52997	1.52006	1.26784	4.35074	6.85463e-05	0.00579126	1.59683	chr15	69145789	69146374	Intergenic
LRRC7	Interval_6276	1.51986	0.951992	4.05753	0.000177455	0.0108872	0.741883	chr1	69743003	69743667	intron (LRRC7. intron 2 of 25)
SHANK2	Interval_28565	1.51858	1.38444	4.14059	0.000135896	0.00909292	0.980364	chr11	71240949	71241657	intron (SHANK2. intron 1 of 23)
LOC100188947	Interval_21042	1.51733	1.35586	4.08565	0.000162165	0.0101993	0.821899	chr10	91591336	91592010	intron (LOC100188947. intron 1 of 4)
LOC102467074	Interval_120919	1.51692	0.278048	3.57759	0.000792017	0.0277251	-0.572574	chr5	3197609	3198120	Intergenic
CDK1	Interval_18957	1.51683	2.58178	6.31322	7.64885e-08	4.65095e-05	7.94143	chr10	60820129	60820771	Intergenic
FMR1NB	Interval_166470	1.51675	0.727294	4.02237	0.000198547	0.0117262	0.642033	chrX	148128723	148129439	Intergenic
EYS	Interval_134481	1.51659	0.348024	3.59122	0.000759968	0.0270549	-0.536798	chr6	64288385	64288630	intron (EYS. intron 30 of 42)
SULT1C4	Interval_84221	1.51601	1.21819	4.41004	5.6383e-05	0.00509428	1.77354	chr2	108385303	108385942	intron (SULT1C4. intron 3 of 4)
KPNA2	Interval_66941	1.51539	1.08838	3.83446	0.000359328	0.0169068	0.116258	chr17	68034256	68034382	Intergenic
LOC729159	Interval_58971	1.51536	0.093598	3.50058	0.000998762	0.0319205	-0.773205	chr16	60312348	60312608	Intergenic
RELL1	Interval_114642	1.51491	1.53068	5.50166	1.35287e-06	0.000384093	5.22205	chr4	37748189	37748936	Intergenic
FMNL2	Interval_86382	1.51477	2.50684	5.94432	2.83957e-07	0.000122247	6.69396	chr2	152490934	152491491	intron (FMNL2. intron 1 of 16)
KIAA0087	Interval_141335	1.51406	0.396001	3.36473	0.00149462	0.0406821	-1.12053	chr7	26525408	26526165	Intergenic
BCAS2	Interval_8322	1.51385	0.533871	3.80559	0.000393187	0.0179278	0.0367857	chr1	114560810	114561592	Intergenic
BNC2	Interval_156532	1.51327	0.791557	4.1049	0.000152446	0.00984448	0.877265	chr9	16469112	16469726	intron (BNC2. intron 3 of 5)
CRABP1	Interval_53890	1.51284	0.323794	3.45581	0.00114163	0.034589	-0.886945	chr15	78323214	78323740	Intergenic
LOC102723649	Interval_137376	1.51245	1.88282	4.44425	5.03531e-05	0.0047558	1.87649	chr6	137697336	137697889	Intergenic
SVOP	Interval_38477	1.51203	0.50339	3.74989	0.000467399	0.0200547	-0.123106	chr12	108924325	108925056	intron (SVOP. intron 11 of 15)
LINC00892	Interval_166340	1.51181	1.05223	4.32738	7.40107e-05	0.00607427	1.52741	chrX	136619911	136620257	Intergenic
RPL13AP3	Interval_46448	1.5105	-0.243614	3.60023	0.000739478	0.0266385	-0.514097	chr14	55710539	55710786	Intergenic
CACNA2D3	Interval_105487	1.51024	0.547109	3.9043	0.000288639	0.0147851	0.308981	chr3	54433925	54434245	intron (CACNA2D3. intron 4 of 24)
FRMD4B	Interval_106252	1.5102	0.0274892	3.26631	0.00199153	0.047846	-1.35882	chr3	69398605	69398943	intron (FRMD4B. intron 1 of 22)
AIPL1	Interval_61890	1.50993	1.17061	4.68346	2.26459e-05	0.00275602	2.6059	chr17	6365428	6366615	Intergenic
ARID1B	Interval_138552	1.50976	1.21524	4.67163	2.35668e-05	0.00281653	2.56896	chr6	156556917	156557956	Intergenic
RP11-545I5.3	Interval_137863	1.50858	0.0848311	3.24458	0.00212061	0.0494427	-1.41159	chr6	145783614	145784051	intron (RP11-545I5.3. intron 1 of 2)
ARSD	Interval_163191	1.50845	2.50053	5.91964	3.09908e-07	0.000130717	6.61208	chrX	2922032	2922637	intron (ARSD. intron 2 of 6)
ANKRD20A8P	Interval_83358	1.50829	0.923666	3.75698	0.000457248	0.0198004	-0.0988919	chr2	94857112	94857792	promoter-TSS (ANKRD20A8P)
MYO10	Interval_121474	1.50801	0.214122	3.46673	0.0011051	0.0339202	-0.859221	chr5	16806849	16807366	intron (MYO10. intron 3 of 39)
AFAP1L2	Interval_22614	1.50766	1.63092	3.59309	0.000755666	0.0269852	-0.532156	chr10	114349655	114350256	intron (AFAP1L2. intron 1 of 18)
PDE4D	Interval_122947	1.50732	1.11571	4.38585	6.10677e-05	0.00540328	1.70079	chr5	58983645	58984325	intron (PDE4D. intron 7 of 10)
C7orf66	Interval_145601	1.50725	0.471308	3.40269	0.00133644	0.0380287	-1.02174	chr7	109322930	109323303	Intergenic
LOC102724779	Interval_112039	1.50703	0.846219	4.1883	0.000116471	0.00814307	1.11864	chr3	190339092	190339487	Intergenic
CCDC30	Interval_4386	1.50675	1.51104	5.05492	6.38958e-06	0.00116345	3.77358	chr1	42551163	42551721	intron (CCDC30. intron 4 of 15)
LOC101928245	Interval_50814	1.50588	1.39617	4.46841	4.64777e-05	0.00448123	1.94812	chr15	39128115	39128800	Intergenic
TENM4	Interval_29406	1.50557	0.389432	3.34066	0.00160396	0.0424151	-1.17682	chr11	79686744	79687334	Intergenic
MIR548A2	Interval_137209	1.50451	1.72925	4.73342	1.91336e-05	0.00245028	2.75535	chr6	135280617	135281459	Intergenic
LOC100506403	Interval_97199	1.50438	0.0124738	3.46416	0.00111359	0.0340803	-0.865641	chr21	35606240	35607114	Intergenic
SHOX	Interval_162999	1.50428	-0.235468	3.27544	0.00193955	0.0471786	-1.33644	chrX	866494	866892	Intergenic
DAP	Interval_121222	1.50427	1.24115	4.05038	0.000181561	0.0110158	0.718587	chr5	10734117	10734530	intron (DAP. intron 2 of 3)
LEPREL1	Interval_112023	1.50301	1.31101	4.59759	3.02165e-05	0.00333643	2.33658	chr3	190089730	190090144	intron (LEPREL1. intron 1 of 14)
SORCS2	Interval_113496	1.50285	0.11095	3.33706	0.00162092	0.0427444	-1.18525	chr4	7341490	7341873	intron (SORCS2. intron 1 of 26)
REPIN1	Interval_147646	1.50266	0.0847453	3.29545	0.00183013	0.0456938	-1.28852	chr7	150355279	150355534	Intergenic
RAB28	Interval_113854	1.50251	1.01091	4.34475	6.99082e-05	0.00586173	1.57713	chr4	13295026	13295413	Intergenic
CLNK	Interval_113769	1.50125	2.03208	5.05712	6.34126e-06	0.00115718	3.76523	chr4	10671315	10672030	intron (CLNK. intron 1 of 18)
CTB-12O2.1	Interval_127925	1.50096	1.84712	4.88424	1.14662e-05	0.00170873	3.23021	chr5	152335278	152336016	Intergenic
LOC101926897	Interval_42780	1.5007	2.16736	5.29246	2.80872e-06	0.000662111	4.53788	chr13	58919307	58920096	Intergenic
PTPRO	Interval_33854	1.49988	0.032292	3.40127	0.00134209	0.038135	-1.02494	chr12	15562220	15562660	intron (PTPRO. intron 5 of 13)
LOC100132354	Interval_133744	1.49914	0.613133	3.50454	0.000986979	0.0316654	-0.762195	chr6	43865941	43866312	Intergenic
AC002480.3	Interval_141045	1.49891	1.1264	3.93252	0.000264059	0.0140467	0.388892	chr7	22561384	22561861	Intergenic
LINC01180	Interval_64934	1.49843	0.863389	3.46576	0.0011083	0.0339869	-0.864229	chr17	44608149	44608768	Intergenic
ACKR3	Interval_90909	1.49808	0.979727	3.48202	0.00105579	0.0329778	-0.81995	chr2	236576138	236576429	intron (ACKR3. intron 1 of 1)
PABPC4L	Interval_118440	1.49747	0.450555	3.54926	0.000862789	0.0291295	-0.646381	chr4	133808025	133808616	Intergenic
IL13RA1	Interval_165847	1.49702	0.310725	3.55647	0.000844233	0.0287817	-0.62849	chrX	118716072	118716341	Intergenic
SHROOM4	Interval_164528	1.49643	0.526264	3.66182	0.000612887	0.0236283	-0.353907	chrX	50725354	50726119	intron (SHROOM4. intron 1 of 9)
LOC101928913	Interval_19190	1.49641	1.57387	4.72981	1.9368e-05	0.0024708	2.74932	chr10	65891407	65891819	Intergenic
PLA2G4D	Interval_51135	1.49641	0.103819	3.63731	0.000660557	0.0248792	-0.415502	chr15	42112000	42112520	Intergenic
LOC101928406	Interval_131182	1.49632	2.54103	5.88423	3.51322e-07	0.000143793	6.49315	chr6	15922381	15923059	Intergenic
C18orf64	Interval_68945	1.49596	1.69569	3.96837	0.000235737	0.013105	0.483615	chr18	6557113	6557723	intron (C18orf64. intron 2 of 5)
LOC100507205	Interval_26378	1.49448	1.19447	3.97584	0.000230218	0.0129317	0.50951	chr11	42407350	42407769	Intergenic
DOCK9	Interval_43954	1.4934	0.329034	3.76975	0.000439514	0.0193057	-0.0605714	chr13	98918746	98919157	intron (DOCK9. intron 7 of 30)
LOC102723818	Interval_78086	1.49304	1.2614	3.38259	0.0014181	0.0393818	-1.07599	chr2	5520370	5520949	Intergenic
ATG4D	Interval_73622	1.49282	0.351065	3.72924	0.000498185	0.0208442	-0.170435	chr19	10533555	10533980	Intergenic
KCNMA1	Interval_20111	1.49268	1.23457	4.41404	5.56429e-05	0.00507142	1.78384	chr10	77190402	77190770	intron (KCNMA1. intron 3 of 29)
GPC6-AS1	Interval_43640	1.49236	0.259013	3.50287	0.000991931	0.0317876	-0.766391	chr13	94176347	94176916	intron (GPC6-AS1. intron 3 of 3)
ZFP90	Interval_59371	1.49221	0.949494	4.12504	0.000142877	0.00944872	0.934708	chr16	68498839	68499362	Intergenic
ATP8B5P	Interval_157352	1.49218	0.765531	4.28015	8.63832e-05	0.00669713	1.38789	chr9	35464328	35465284	intron (ATP8B5P. intron 11 of 17)
DACT1	Interval_46583	1.49211	1.28015	3.90705	0.000286143	0.0147076	0.31757	chr14	58560183	58560697	Intergenic
ANKRD30A	Interval_18115	1.49208	-0.375765	3.3438	0.00158927	0.0421497	-1.16844	chr10	36889082	36889231	Intergenic
ALK	Interval_79820	1.49193	0.772834	4.00187	0.000211942	0.0122184	0.58375	chr2	29450517	29451059	intron (ALK. intron 4 of 28)
CCDC34	Interval_25762	1.49147	0.195582	3.28501	0.00188645	0.0464318	-1.3135	chr11	27248852	27249460	Intergenic
ZSWIM2	Interval_88074	1.49018	0.177372	3.64036	0.000654422	0.0247325	-0.407581	chr2	186907843	186908287	Intergenic
C9orf170	Interval_158642	1.4901	0.18589	3.47879	0.00106601	0.0331943	-0.828818	chr9	87150815	87151325	intron (C9orf170. intron 1 of 1)
PRUNE2	Interval_158156	1.49003	1.88802	4.85649	1.26035e-05	0.00183073	3.13929	chr9	76912530	76913092	Intergenic
LINC00424	Interval_40651	1.48977	0.943372	4.69434	2.18308e-05	0.00268824	2.63932	chr13	22017126	22017554	Intergenic
C21orf54	Interval_96946	1.48963	1.57454	5.33784	2.39829e-06	0.000588251	4.68637	chr21	33151847	33152612	Intergenic
UST	Interval_138058	1.48909	1.71457	4.41047	5.63031e-05	0.00508993	1.75624	chr6	148885442	148886217	intron (UST. intron 1 of 6)
ADIPOQ-AS1	Interval_111765	1.48908	2.22374	5.17726	4.18886e-06	0.000876513	4.13486	chr3	186888258	186889195	Intergenic
LOC101927026	Interval_56394	1.48907	0.555166	3.34472	0.00158499	0.0420766	-1.16611	chr16	9503626	9503999	Intergenic
COL28A1	Interval_140517	1.48877	0.314911	3.33109	0.0016495	0.0431497	-1.19995	chr7	7416041	7416464	intron (COL28A1. intron 27 of 34)
LOC102723593	Interval_150341	1.48843	1.63982	3.94828	0.000251226	0.0135889	0.432334	chr8	37142764	37143520	Intergenic
RP11-13A1.1	Interval_37274	1.48836	0.769144	4.17669	0.000120932	0.00836722	1.08494	chr12	89040134	89040680	Intergenic
UBP1	Interval_103734	1.48836	4.01647	7.43639	1.3926e-09	2.24159e-06	11.736	chr3	33446370	33447725	Intergenic
CNOT4	Interval_146779	1.48699	0.332218	3.30784	0.00176528	0.0447719	-1.25722	chr7	135464055	135464350	intron (CNOT4. intron 1 of 10)
MKLN1	Interval_146528	1.48677	0.348636	3.51521	0.000955873	0.0310745	-0.735811	chr7	131225774	131226233	intron (MKLN1. intron 2 of 18)
CPM	Interval_36689	1.48615	0.423026	3.60331	0.00073259	0.0264705	-0.506183	chr12	68997778	68998428	Intergenic
MIR4431	Interval_81227	1.48579	1.08559	4.16497	0.000125605	0.00859061	1.04426	chr2	52429001	52429812	Intergenic
ATP8A2	Interval_40856	1.48473	0.867314	3.91637	0.000277865	0.014492	0.341087	chr13	25441314	25441682	intron (ATP8A2. intron 1 of 36)
ABCB5	Interval_140950	1.48469	0.402068	3.61024	0.000717316	0.0261483	-0.48764	chr7	20514384	20514816	Intergenic
DLG2	Interval_29494	1.48432	0.147968	3.52013	0.000941847	0.0308229	-0.721904	chr11	83472343	83473073	intron (DLG2. intron 14 of 18)
RP11-1080G15.1	Interval_149225	1.48415	0.523151	3.74432	0.000475522	0.0202623	-0.12993	chr8	19209264	19209822	intron (RP11-1080G15.1. intron 3 of 4)
SPPL2A	Interval_51611	1.48376	1.19176	4.3853	6.11784e-05	0.00540732	1.69963	chr15	50798613	50799133	Intergenic
LOC101927975	Interval_6971	1.48353	0.10916	3.26665	0.00198958	0.0478119	-1.35937	chr1	89780738	89781034	Intergenic
SCN2A	Interval_86922	1.48342	0.605466	3.64006	0.000655028	0.0247467	-0.408922	chr2	165450170	165450432	Intergenic
CSGALNACT1	Interval_149252	1.48226	1.18015	3.86711	0.000324417	0.0159204	0.190147	chr8	19524728	19525344	intron (CSGALNACT1. intron 2 of 9)
LOC100129138	Interval_7676	1.48214	1.5844	5.35201	2.28265e-06	0.000565094	4.73266	chr1	104380061	104380510	Intergenic
SEMA3C	Interval_144071	1.48183	0.207899	3.5058	0.000983251	0.0315823	-0.76005	chr7	80974377	80974778	Intergenic
FAM124B	Interval_90060	1.48151	0.763588	3.37845	0.0014355	0.0396626	-1.09644	chr2	224260291	224261038	Intergenic
LOC100506107	Interval_119984	1.4811	0.810084	3.60196	0.000735603	0.0265333	-0.517475	chr4	170729036	170729722	Intergenic
KCNA6	Interval_32952	1.48083	1.47912	4.47209	4.59142e-05	0.00444748	1.96	chr12	4820726	4821398	intron (KCNA6. intron 1 of 1)
LOC101927287	Interval_56735	1.48078	0.0422244	3.56455	0.000823863	0.0283834	-0.606688	chr16	13555866	13556275	intron (LOC101927287. intron 1 of 1)
FYN	Interval_136197	1.47974	0.570612	3.73104	0.000495424	0.0207889	-0.16826	chr6	111685324	111685833	intron (FYN. intron 10 of 11)
C3orf67	Interval_105818	1.47969	0.928076	4.09106	0.000159374	0.010115	0.833383	chr3	59451098	59451856	Intergenic
LOC100131655	Interval_71957	1.47919	1.54222	4.05282	0.000180149	0.0109572	0.723363	chr18	76740398	76740710	Intergenic
KIF5C	Interval_86210	1.47909	2.18029	5.42785	1.75171e-06	0.000465469	4.97997	chr2	148948550	148949396	intron (KIF5C. intron 8 of 25)
ZNF608	Interval_125829	1.47879	2.0792	4.84372	1.31633e-05	0.00189224	3.08518	chr5	124627964	124628789	Intergenic
MRPL11	Interval_27982	1.47871	0.752909	3.86939	0.000322109	0.0158634	0.212923	chr11	66443727	66443896	Intergenic
PRKG1	Interval_18692	1.4779	0.638452	3.48128	0.00105812	0.0330327	-0.82222	chr10	51250640	51251015	intron (PRKG1. intron 2 of 17)
ANKRD6	Interval_135241	1.47738	0.693901	3.77932	0.000426649	0.0189303	-0.034282	chr6	89597970	89598309	exon (ANKRD6. exon 2 of 15)
PSD3	Interval_149207	1.47735	0.671718	4.01827	0.000201161	0.0118011	0.628615	chr8	18960573	18961434	intron (PSD3. intron 1 of 9)
RPS6KA2	Interval_139308	1.47731	2.00294	4.86964	1.20513e-05	0.00177528	3.15976	chr6	166439575	166440188	intron (RPS6KA2. intron 15 of 21)
TRNAT19	Interval_13891	1.47729	1.00577	4.26379	9.11229e-05	0.00694184	1.33913	chr1	222325872	222326704	Intergenic
C10orf90	Interval_23429	1.47724	1.33601	4.64328	2.59238e-05	0.00300852	2.48064	chr10	126625064	126625601	Intergenic
C4orf32	Interval_117734	1.47697	0.796417	3.99043	0.000219798	0.0125321	0.550225	chr4	111634138	111634648	Intergenic
URB1	Interval_96886	1.4768	2.48045	5.51038	1.31214e-06	0.000378878	5.23489	chr21	32329200	32330013	intron (URB1. intron 30 of 38)
AC009518.4	Interval_146573	1.47584	0.925859	3.74007	0.000481799	0.0204126	-0.140382	chr7	131897148	131897655	Intergenic
LOC102724139	Interval_43412	1.47563	0.728993	3.68223	0.000575721	0.0228544	-0.295884	chr13	80881953	80882411	Intergenic
STEAP1B	Interval_141032	1.47524	2.21306	4.72203	1.98841e-05	0.00250966	2.709	chr7	22445134	22445930	intron (STEAP1B. intron 4 of 4)
CDH4	Interval_95890	1.47408	0.632596	4.36387	6.56506e-05	0.00565267	1.63546	chr20	61861223	61861746	intron (CDH4. intron 6 of 15)
MYT1	Interval_96240	1.47383	0.439304	3.29677	0.00182313	0.0456283	-1.28575	chr20	64224367	64224604	intron (MYT1. intron 16 of 22)
OLFML2A	Interval_161177	1.47379	2.0145	5.03159	6.92323e-06	0.00121931	3.69759	chr9	124812443	124812858	TTS (OLFML2A)
FAT1	Interval_120558	1.47334	0.798797	4.03489	0.00019077	0.0114036	0.677245	chr4	186777807	186778368	Intergenic
LOC101927745	Interval_96427	1.47326	2.13007	5.63908	8.34875e-07	0.000274353	5.67537	chr21	15437794	15438345	Intergenic
LINC00639	Interval_45854	1.47322	0.649502	3.41138	0.00130257	0.0374429	-1.00183	chr14	38750477	38750882	intron (LINC00639. intron 4 of 4)
RP11-265P11.2	Interval_163989	1.47291	1.15696	4.81594	1.44667e-05	0.00200355	3.01665	chrX	39335457	39336307	Intergenic
LINC01122	Interval_81494	1.4727	2.99243	6.6014	2.73584e-08	2.22348e-05	8.91796	chr2	58730890	58731967	intron (LINC01122. intron 2 of 13)
ZNF107	Interval_143114	1.47249	0.821045	4.17316	0.00012232	0.00844185	1.07495	chr7	64686339	64687006	exon (ZNF107. exon 4 of 4)
CLEC1A	Interval_33463	1.47236	0.305221	3.4412	0.00119233	0.0356587	-0.924222	chr12	10101342	10101853	Intergenic
PIEZO2	Interval_69232	1.47232	0.25625	3.5073	0.000978838	0.0315121	-0.755687	chr18	10898699	10899028	intron (PIEZO2. intron 4 of 51)
RNF144A	Interval_78161	1.47221	3.627	7.64615	6.61369e-10	1.26654e-06	12.4954	chr2	7026663	7027564	intron (RNF144A. intron 6 of 7)
TMOD1	Interval_159475	1.4718	1.70633	4.50774	4.07852e-05	0.00408513	2.06568	chr9	97518803	97519493	intron (TMOD1. intron 1 of 9)
AC007163.3	Interval_88734	1.47136	0.0891198	3.61009	0.000717648	0.0261483	-0.487264	chr2	200721875	200722227	intron (AC007163.3. intron 1 of 2)
ARHGAP26	Interval_127264	1.47105	0.591757	3.61701	0.000702703	0.025799	-0.469167	chr5	143148584	143149260	intron (ARHGAP26. intron 20 of 21)
MIR1269A	Interval_115731	1.4706	0.396056	4.06823	0.000171482	0.0106091	0.771907	chr4	65998592	65999302	Intergenic
MECOM	Interval_110677	1.47028	0.363332	3.7366	0.000486998	0.0205672	-0.150097	chr3	169311508	169312208	intron (MECOM. intron 1 of 15)
ADAM18	Interval_150612	1.46997	2.44636	5.59803	9.64582e-07	0.000303221	5.54059	chr8	39581579	39582272	Intergenic
CTNNA2	Interval_82889	1.4686	2.00578	5.37694	2.09259e-06	0.00052985	4.81398	chr2	79585735	79586501	intron (CTNNA2. intron 1 of 17)
LOC102723824	Interval_80536	1.46827	2.36895	5.64153	8.27711e-07	0.000272585	5.66223	chr2	42128884	42129572	Intergenic
CASC15	Interval_131529	1.4679	1.01592	3.7585	0.000455102	0.0197391	-0.114925	chr6	21648411	21649008	Intergenic
C9orf3	Interval_159239	1.46731	1.97069	5.2335	3.44712e-06	0.000766375	4.34699	chr9	94805319	94806905	intron (C9orf3. intron 5 of 13)
CASZ1	Interval_1114	1.46691	1.01419	4.24026	9.83859e-05	0.00725625	1.26631	chr1	10671107	10671432	intron (CASZ1. intron 4 of 20)
LINC00845	Interval_18974	1.46687	0.178471	3.24145	0.00213986	0.0496597	-1.41895	chr10	61024846	61025029	intron (LINC00845. intron 1 of 1)
MIR181A1HG	Interval_12129	1.46497	0.916073	4.34992	6.87321e-05	0.00579998	1.59436	chr1	199020886	199021246	Intergenic
INHBA-AS1	Interval_142317	1.46481	0.880555	3.69582	0.000552201	0.0222709	-0.264458	chr7	41693330	41693917	promoter-TSS (INHBA-AS1)
DPP6	Interval_147956	1.46376	0.757594	3.85693	0.000334939	0.0161702	0.177583	chr7	154343065	154343456	intron (DPP6. intron 1 of 25)
TFB1M	Interval_138522	1.46342	1.3847	4.20294	0.00011107	0.00789806	1.15129	chr6	155363848	155364369	Intergenic
ABCA4	Interval_7286	1.46185	1.80997	4.63648	2.6522e-05	0.00305375	2.4534	chr1	94069066	94070200	intron (ABCA4. intron 11 of 49)
RALB	Interval_84920	1.46119	2.26141	4.52377	3.8666e-05	0.00393712	2.10139	chr2	120245370	120245843	intron (RALB. intron 1 of 4)
HINT3	Interval_136763	1.46089	3.11515	6.50783	3.82076e-08	2.74932e-05	8.5791	chr6	125953104	125953456	Intergenic
MCHR2	Interval_135524	1.46011	0.0593145	3.41649	0.00128302	0.0371177	-0.986547	chr6	100171981	100172337	Intergenic
PGC	Interval_133487	1.46009	1.50069	4.65053	2.52994e-05	0.00294761	2.49496	chr6	41763368	41763777	Intergenic
LOC102723536	Interval_57502	1.45955	0.499819	3.24231	0.00213455	0.0495933	-1.41888	chr16	26189448	26189914	Intergenic
HNRNPD	Interval_116526	1.45886	1.52492	5.06778	6.11288e-06	0.00112911	3.80887	chr4	82244031	82244739	Intergenic
NPLOC4	Interval_68360	1.45862	0.979499	3.30638	0.00177283	0.0448888	-1.26232	chr17	81566523	81567024	intron (NPLOC4. intron 15 of 16)
LOC102724968	Interval_94243	1.45808	0.998382	3.29559	0.00182934	0.0456938	-1.29258	chr20	40643917	40644351	Intergenic
RP11-314C16.1	Interval_130579	1.458	0.560189	3.4119	0.00130056	0.037411	-1.00041	chr6	8562198	8562614	intron (RP11-314C16.1. intron 3 of 4)
LOC101927606	Interval_71794	1.45762	1.96961	5.61707	9.02122e-07	0.000290694	5.60384	chr18	74377660	74378658	Intergenic
STC1	Interval_149677	1.457	1.52925	4.43983	5.1094e-05	0.00479858	1.86301	chr8	24039103	24039660	Intergenic
C1QTNF4	Interval_26889	1.45684	3.25393	7.64639	6.60819e-10	1.26654e-06	12.5068	chr11	47591704	47592595	intron (C1QTNF4. intron 1 of 1)
LINC00587	Interval_159773	1.45675	1.06647	4.72181	1.98985e-05	0.00250966	2.72468	chr9	102237134	102237879	Intergenic
LINC01085	Interval_113895	1.45549	0.632421	4.37257	6.3798e-05	0.00555133	1.66167	chr4	14035148	14035609	Intergenic
SGSM2	Interval_61497	1.45549	1.61679	3.71727	0.000516919	0.0213651	-0.221214	chr17	2347861	2348229	intron (SGSM2. intron 2 of 23)
CDK6	Interval_144427	1.45501	4.10825	9.58546	7.94919e-13	5.61229e-09	19.0538	chr7	92754729	92755778	intron (CDK6. intron 2 of 3)
GAP43	Interval_107657	1.45462	1.59228	4.42119	5.4344e-05	0.00498576	1.78616	chr3	115520561	115521141	Intergenic
LOC101929724	Interval_54509	1.4543	3.83876	8.37912	5.00956e-11	1.71786e-07	15.0069	chr15	87875131	87875764	Intergenic
LOC101927009	Interval_56387	1.45387	1.45287	4.17628	0.000121093	0.00837484	1.08294	chr16	9311163	9311612	Intergenic
HOXB3	Interval_65368	1.45384	2.30741	5.42418	1.77429e-06	0.00046997	4.95159	chr17	48590175	48590623	promoter-TSS (HOXB3)
AC226118.1	Interval_139731	1.45323	2.6599	6.11684	1.53892e-07	7.96261e-05	7.2674	chr7	366012	366628	Intergenic
SASH1	Interval_137996	1.45315	0.395624	3.3623	0.00150533	0.0408069	-1.12567	chr6	148416449	148416818	intron (SASH1. intron 3 of 20)
AC007463.2	Interval_78193	1.4529	0.924616	3.95768	0.000243858	0.0133407	0.459404	chr2	7837366	7837673	Intergenic
SLITRK4	Interval_166459	1.45283	1.84784	5.33196	2.44791e-06	0.000595389	4.66525	chrX	143633109	143634389	promoter-TSS (SLITRK4)
WBP11P1	Interval_70022	1.45156	0.567734	3.48214	0.00105542	0.0329778	-0.82303	chr18	32531256	32531595	Intergenic
TMEM161B-AS1	Interval_124483	1.45087	1.85402	5.14128	4.74383e-06	0.000953389	4.04969	chr5	88377882	88378496	intron (TMEM161B-AS1. intron 6 of 7)
MIR5708	Interval_152378	1.4508	1.71646	4.73102	1.92888e-05	0.00246636	2.7499	chr8	80330464	80331124	Intergenic
RASSF6	Interval_115986	1.45072	0.755937	4.34429	7.00143e-05	0.00586237	1.57753	chr4	73603623	73604457	intron (RASSF6. intron 2 of 10)
CYP1B1	Interval_80293	1.45069	3.4993	7.45422	1.30708e-09	2.15615e-06	11.8427	chr2	38096001	38096936	Intergenic
RP11-480C22.1	Interval_31904	1.44942	1.61028	4.52243	3.88385e-05	0.00394802	2.10826	chr11	127640821	127641795	Intergenic
EYA1	Interval_152054	1.44887	0.328518	3.51706	0.00095057	0.0309572	-0.730853	chr8	71175508	71175961	Intergenic
CRYGN	Interval_147795	1.44872	0.388243	3.30522	0.0017788	0.0449851	-1.2685	chr7	151441557	151441795	Intergenic
TENM3	Interval_120286	1.4474	0.553254	3.77613	0.0004309	0.019058	-0.0449209	chr4	182776340	182776915	intron (TENM3. intron 26 of 29)
FLJ16171	Interval_129211	1.44693	1.13347	4.65732	2.47286e-05	0.00290077	2.52534	chr5	174900182	174900915	Intergenic
CHCHD6	Interval_108354	1.44685	0.632926	3.96904	0.000235238	0.0130903	0.490161	chr3	126880936	126881390	intron (CHCHD6. intron 5 of 7)
TMTC2	Interval_37163	1.44672	1.05447	3.9102	0.000283323	0.0146369	0.316489	chr12	82793697	82794354	intron (TMTC2. intron 1 of 11)
LOC101927510	Interval_65967	1.44618	1.74649	5.32917	2.4718e-06	0.00059771	4.65596	chr17	57226591	57227220	Intergenic
SNORD32A	Interval_76923	1.44608	1.97829	6.53662	3.44759e-08	2.63484e-05	8.70048	chr19	49489730	49490034	promoter-TSS (SNORD32A)
ELFN2	Interval_100203	1.44589	1.43794	4.90737	1.05959e-05	0.00162857	3.30446	chr22	37449196	37449916	Intergenic
LOC101928113	Interval_83135	1.44564	1.99927	5.94434	2.83929e-07	0.000122247	6.69456	chr2	85928535	85929082	Intergenic
SLC16A9	Interval_18885	1.44543	1.73403	4.30134	8.0603e-05	0.00641313	1.43532	chr10	59536124	59536921	Intergenic
LOC101927414	Interval_118494	1.44459	0.389263	3.77598	0.000431094	0.0190615	-0.0438462	chr4	137700807	137701165	Intergenic
CMAHP	Interval_131695	1.44432	1.85433	4.58668	3.13405e-05	0.00341455	2.30381	chr6	25173608	25174537	Intergenic
SGPP2	Interval_89964	1.4443	1.01501	3.82923	0.000365241	0.0171028	0.100291	chr2	222448726	222449262	intron (SGPP2. intron 1 of 4)
TNKS	Interval_148771	1.44298	0.243961	3.38217	0.00141986	0.0393927	-1.07991	chr8	9651474	9652138	intron (TNKS. intron 3 of 27)
GPR1	Interval_89082	1.44239	1.21782	4.37713	6.2847e-05	0.00550421	1.67339	chr2	206217412	206218301	exon (GPR1. exon 1 of 3)
METTL21A	Interval_89180	1.44233	0.403539	3.48235	0.00105475	0.0329699	-0.819789	chr2	207635578	207635766	Intergenic
IL17RA	Interval_98231	1.4423	1.47384	4.24611	9.65289e-05	0.00719252	1.28227	chr22	17063433	17064027	Intergenic
KCNJ6	Interval_97376	1.44224	1.86988	5.35368	2.26944e-06	0.000563498	4.73824	chr21	37686951	37687715	intron (KCNJ6. intron 3 of 3)
LHFPL3-AS2	Interval_145263	1.44162	1.46142	4.78123	1.62747e-05	0.00217268	2.9042	chr7	104897135	104897612	intron (LHFPL3-AS2. intron 3 of 3)
PKNOX2	Interval_31751	1.44132	1.11581	3.82116	0.000374565	0.0173919	0.0777397	chr11	125287370	125287951	intron (PKNOX2. intron 2 of 8)
HPSE2	Interval_21586	1.44118	-0.473331	3.34706	0.00157415	0.0419157	-1.16328	chr10	98892517	98892920	intron (HPSE2. intron 3 of 11)
NCALD	Interval_153354	1.44075	2.37735	5.44584	1.64489e-06	0.000444889	5.03869	chr8	101690068	101691174	intron (NCALD. intron 4 of 4)
AC098823.3	Interval_90347	1.44067	0.13363	3.39853	0.001353	0.0383108	-1.0318	chr2	230700520	230700843	promoter-TSS (AC098823.3)
DDX18	Interval_84759	1.44041	1.42693	4.29476	8.23549e-05	0.00650901	1.42575	chr2	117721889	117722686	Intergenic
SNORA33	Interval_137062	1.43972	1.29463	5.01831	7.24655e-06	0.00125895	3.65663	chr6	132931856	132932398	Intergenic
LOC102723627	Interval_120132	1.43972	0.910001	3.62435	0.00068716	0.0254584	-0.449589	chr4	174593022	174593404	Intergenic
AADAT	Interval_119963	1.43955	1.51039	4.44707	4.9885e-05	0.00473036	1.87126	chr4	170119776	170120518	Intergenic
PACSIN2	Interval_100965	1.43889	2.05677	6.04184	2.00892e-07	9.78659e-05	7.02328	chr22	42894961	42895830	intron (PACSIN2. intron 1 of 9)
FOXN3	Interval_48490	1.43773	1.40762	5.03497	6.84326e-06	0.00120778	3.70979	chr14	89429366	89430027	intron (FOXN3. intron 1 of 6)
BARX2	Interval_32064	1.43757	1.10576	4.28094	8.61606e-05	0.00668609	1.38677	chr11	129435007	129435618	intron (BARX2. intron 1 of 3)
KALRN	Interval_108106	1.43724	0.410976	3.25438	0.00206147	0.0486413	-1.39174	chr3	124250051	124250512	intron (KALRN. intron 3 of 30)
LOC101929755	Interval_45072	1.43697	1.68021	4.95344	9.05197e-06	0.0014642	3.44663	chr14	22177752	22178583	intron (LOC101929755. intron 2 of 2)
MDFIC	Interval_145761	1.43695	1.54728	4.08037	0.000164937	0.010323	0.795751	chr7	114944677	114945459	intron (MDFIC. intron 3 of 4)
MYOM2	Interval_148436	1.43667	2.07676	4.58669	3.13401e-05	0.00341455	2.2853	chr8	2044744	2045406	promoter-TSS (MYOM2)
GORASP2	Interval_87250	1.43568	0.44655	3.55068	0.000859104	0.0290568	-0.660869	chr2	170921989	170922254	Intergenic
MAEA	Interval_112863	1.43541	2.46507	5.67387	7.3862e-07	0.000250122	5.77149	chr4	1286196	1286415	intron (MAEA. intron 1 of 7)
DNM1P41	Interval_54293	1.43477	1.34385	4.69151	2.204e-05	0.002706	2.63063	chr15	84164204	84164929	Intergenic
NKAIN2	Interval_136678	1.43406	1.06557	4.25291	9.44132e-05	0.00711121	1.30621	chr6	124819349	124819775	intron (NKAIN2. intron 7 of 7)
APOBEC1	Interval_33246	1.43385	0.780473	3.53402	0.000903321	0.0300221	-0.701017	chr12	7658250	7658835	intron (APOBEC1. intron 2 of 5)
PGM5	Interval_157785	1.43344	0.83704	3.99381	0.000217443	0.0124376	0.560878	chr9	68473877	68474220	intron (PGM5. intron 7 of 10)
LOC101927346	Interval_106591	1.43307	1.67713	4.6061	2.93675e-05	0.00327102	2.36762	chr3	74039629	74040217	Intergenic
AC010975.1	Interval_82886	1.43246	1.36467	4.17138	0.000123027	0.00847348	1.06809	chr2	79393816	79394298	Intergenic
CEACAM4	Interval_75962	1.43242	1.73153	5.19957	3.87739e-06	0.000826419	4.23408	chr19	41626842	41627376	promoter-TSS (CEACAM4)
PDGFC	Interval_119505	1.43184	0.246294	3.65534	0.000625153	0.0239438	-0.367755	chr4	156865348	156866106	intron (PDGFC. intron 1 of 6)
RSU1P2	Interval_18320	1.43151	0.499881	3.57989	0.000786512	0.0276256	-0.568558	chr10	45144424	45145074	intron (RSU1P2. intron 3 of 8)
GCC2	Interval_84225	1.43079	2.60503	5.6158	9.06162e-07	0.000290894	5.5677	chr2	108445069	108445516	Intergenic
LOC100505920	Interval_112238	1.43048	0.662784	3.78519	0.000418939	0.0187178	-0.0182105	chr3	194184358	194184783	Intergenic
AC022311.1	Interval_78065	1.42905	0.303466	3.29601	0.00182716	0.0456675	-1.29537	chr2	4446593	4447127	Intergenic
HAPLN1	Interval_124376	1.42887	0.741501	4.17763	0.000120566	0.00835231	1.08488	chr5	83744798	83745508	Intergenic
RP11-364P22.1	Interval_119529	1.42882	0.656625	3.50072	0.000998341	0.0319205	-0.77223	chr4	157710050	157710309	Intergenic
PCAT1	Interval_154698	1.42881	0.882378	4.09525	0.000157247	0.0100301	0.848251	chr8	126851752	126852265	Intergenic
FGF10	Interval_122437	1.4286	0.344517	3.31353	0.00173624	0.0443293	-1.24522	chr5	44327676	44328038	intron (FGF10. intron 2 of 3)
SBSPON	Interval_152120	1.42827	1.2001	4.60628	2.93499e-05	0.00327102	2.36801	chr8	73075253	73075754	intron (SBSPON. intron 1 of 4)
TIAM1	Interval_96836	1.42732	0.439488	3.25759	0.00204244	0.0484169	-1.38441	chr21	31524297	31524446	intron (TIAM1. intron 1 of 28)
AC007131.1	Interval_81513	1.42717	0.459028	3.47832	0.00106751	0.0331943	-0.834561	chr2	59184349	59184765	Intergenic
CA5B	Interval_163509	1.42684	0.828026	4.46897	4.6392e-05	0.0044768	1.94906	chrX	15786904	15787256	exon (CA5B. exon 8 of 8)
PLXNA2	Interval_13193	1.4259	1.1299	3.67205	0.000593989	0.0233184	-0.324895	chr1	208476368	208476776	Intergenic
SMIM3	Interval_127810	1.42554	0.591648	3.24933	0.00209173	0.0490567	-1.40759	chr5	150781795	150781930	intron (SMIM3. intron 1 of 1)
MPZL3	Interval_31126	1.42552	1.51635	4.49289	4.28504e-05	0.00424448	2.01051	chr11	118226335	118226719	TTS (MPZL3)
LOC100996549	Interval_78432	1.4254	0.377343	3.55375	0.000851176	0.0288913	-0.639637	chr2	9758828	9759109	exon (LOC100996549. exon 2 of 2)
LINC00491	Interval_125017	1.42518	0.911972	4.12154	0.0001445	0.00949625	0.922697	chr5	102671273	102671830	promoter-TSS (LINC00491)
MIR4703	Interval_42568	1.42474	1.67202	4.79843	1.53529e-05	0.0020907	2.95731	chr13	51523075	51523577	Intergenic
LOC339298	Interval_71905	1.42431	0.765083	3.97298	0.000232317	0.0130042	0.498287	chr18	76166541	76166979	Intergenic
RP11-406A9.2	Interval_48264	1.42412	1.22691	4.18863	0.000116347	0.00813785	1.1194	chr14	83254814	83255659	Intergenic
HLF	Interval_65826	1.4241	0.4759	3.60011	0.000739736	0.026642	-0.518255	chr17	55175852	55176360	Intergenic
C11orf74	Interval_26308	1.42379	-0.221824	3.49147	0.00102638	0.0323871	-0.797125	chr11	36600929	36601455	intron (C11orf74. intron 2 of 6)
CAPN8	Interval_13952	1.42374	0.683175	3.59372	0.00075422	0.0269481	-0.533808	chr1	223550777	223551302	intron (CAPN8. intron 2 of 8)
CCDC85C	Interval_49226	1.42269	1.31054	4.23772	9.92006e-05	0.00730856	1.25823	chr14	99523022	99523365	intron (CCDC85C. intron 2 of 5)
LAMC1	Interval_11528	1.42267	1.26099	4.5161	3.96664e-05	0.00401016	2.09027	chr1	183070752	183071770	intron (LAMC1. intron 1 of 27)
LOC102723825	Interval_91231	1.42126	1.88037	4.357	6.71505e-05	0.00571593	1.60889	chr2	240319959	240320811	Intergenic
LOC102724276	Interval_165457	1.42118	1.45076	4.66489	2.41074e-05	0.00284857	2.54864	chrX	102985250	102985729	Intergenic
CXCL13	Interval_116271	1.4211	2.31806	5.21516	3.6735e-06	0.000798232	4.28716	chr4	77699761	77700227	Intergenic
LINC01153	Interval_23040	1.42104	1.33165	4.61189	2.88031e-05	0.00322936	2.38366	chr10	121248324	121248698	Intergenic
MYADML	Interval_80119	1.42087	0.464108	4.04696	0.00018356	0.0111128	0.709287	chr2	34447751	34448223	Intergenic
RP11-165H23.1	Interval_158299	1.42072	0.257321	3.35088	0.00155662	0.0416686	-1.15177	chr9	79040624	79041249	Intergenic
UST	Interval_138040	1.42002	0.536893	3.6509	0.00063369	0.0241864	-0.379813	chr6	148765828	148765971	intron (UST. intron 1 of 6)
LOC102724942	Interval_74907	1.41988	0.975794	3.6394	0.000656356	0.0247741	-0.417525	chr19	28292717	28293596	Intergenic
C17orf51	Interval_63167	1.41974	0.121507	3.54026	0.000886516	0.029635	-0.671017	chr17	21507874	21508265	intron (C17orf51. intron 2 of 3)
MIR572	Interval_113784	1.41972	1.71152	3.77207	0.000436357	0.0192177	-0.113136	chr4	11066176	11067140	Intergenic
TMEM132D	Interval_40157	1.41972	1.36567	4.27298	8.84301e-05	0.00681145	1.36677	chr12	129914699	129914940	Intergenic
KRT8	Interval_35635	1.41966	1.28507	3.79042	0.000412191	0.0185206	-0.0049829	chr12	52976770	52977080	Intergenic
SLC10A6	Interval_116776	1.41868	0.242064	3.24517	0.002117	0.0494011	-1.41187	chr4	86834895	86835276	intron (SLC10A6. intron 1 of 5)
FSTL1	Interval_107847	1.41832	0.659545	3.54612	0.000870997	0.0293043	-0.655237	chr3	120435394	120435940	intron (FSTL1. intron 2 of 10)
ETS1	Interval_31954	1.41807	1.73666	4.25178	9.4763e-05	0.00713111	1.29577	chr11	128507187	128507729	intron (ETS1. intron 3 of 9)
RAPGEF2	Interval_119631	1.41768	1.34963	4.33654	7.18184e-05	0.005953	1.55336	chr4	159390479	159391209	Intergenic
BICD1	Interval_34597	1.41739	1.35366	4.34689	6.94203e-05	0.00582963	1.58286	chr12	32264891	32265484	intron (BICD1. intron 2 of 9)
FLJ45743	Interval_71104	1.41631	1.29636	4.35446	6.77138e-05	0.00575008	1.60387	chr18	56162441	56163336	intron (FLJ45743. intron 3 of 8)
PARP1	Interval_14196	1.41578	0.679358	3.73534	0.000488889	0.0206066	-0.157217	chr1	226425645	226426055	Intergenic
IFNG	Interval_36602	1.41564	0.320078	3.33234	0.00164346	0.043066	-1.19909	chr12	68105977	68106536	Intergenic
COMTD1	Interval_19976	1.41532	1.27669	4.46106	4.76254e-05	0.00456765	1.92379	chr10	75265770	75266505	Intergenic
TMOD1	Interval_159482	1.41495	0.439548	3.84369	0.000349107	0.0165993	0.141393	chr9	97574794	97575253	intron (TMOD1. intron 8 of 9)
TOPAZ1	Interval_104458	1.41468	0.473107	3.59419	0.000753148	0.0269272	-0.5295	chr3	44232440	44232858	Intergenic
TACC2	Interval_23096	1.41387	1.2515	3.85059	0.000341649	0.0163897	0.144692	chr10	122127191	122127640	intron (TACC2. intron 1 of 16)
PKNOX2	Interval_31737	1.4137	0.78661	3.40525	0.00132638	0.0378853	-1.02126	chr11	125154283	125154948	Intergenic
LINC00701	Interval_15878	1.4134	0.281416	3.52517	0.000927705	0.03054	-0.709572	chr10	2620934	2621401	Intergenic
CRNDE	Interval_58522	1.41337	1.51945	4.87306	1.19116e-05	0.00176063	3.19667	chr16	54922980	54923506	intron (CRNDE. intron 3 of 4)
C7orf66	Interval_145600	1.4132	0.738029	3.68711	0.000567177	0.0226534	-0.285143	chr7	109289573	109290210	Intergenic
NDRG3	Interval_93900	1.41255	0.112503	3.32124	0.00169765	0.0437908	-1.22577	chr20	36701845	36702369	intron (NDRG3. intron 2 of 14)
RP11-770J1.3	Interval_31151	1.41234	1.7459	5.1939	3.95435e-06	0.000838202	4.21066	chr11	118514038	118514524	intron (RP11-770J1.3. intron 2 of 2)
MTHFD2P1	Interval_106914	1.41231	1.11158	3.57875	0.000789235	0.0276827	-0.573149	chr3	95923584	95923867	Intergenic
COL4A6	Interval_165614	1.41223	0.760844	4.10707	0.000151383	0.00979103	0.883644	chrX	108322233	108322641	intron (COL4A6. intron 2 of 37)
IRX6	Interval_58562	1.41173	1.84815	5.67437	7.37332e-07	0.000250122	5.79148	chr16	55338528	55339121	Intergenic
PCDHB5	Interval_127038	1.41161	0.833449	4.12342	0.000143624	0.00946667	0.923137	chr5	141135107	141135651	exon (PCDHB5. exon 1 of 1)
RP11-1124B17.1	Interval_67125	1.41149	1.37588	3.23793	0.00216168	0.049958	-1.4459	chr17	72373855	72374412	Intergenic
MIR5702	Interval_90165	1.41123	0.508168	3.67476	0.00058907	0.0232071	-0.31904	chr2	226693284	226693871	Intergenic
LOC100287010	Interval_83997	1.41047	1.09849	4.42628	5.34376e-05	0.00492702	1.82174	chr2	104321193	104322232	Intergenic
CACNA1C	Interval_32714	1.41014	0.783353	3.28733	0.00187383	0.0462943	-1.31387	chr12	2384707	2385294	intron (CACNA1C. intron 3 of 46)
CYTL1	Interval_113286	1.40926	1.87665	5.38081	2.06452e-06	0.00052609	4.81823	chr4	5003376	5003891	Intergenic
LOC101928906	Interval_157676	1.4092	0.719378	3.54273	0.00087995	0.0294983	-0.665871	chr9	41663534	41663867	Intergenic
KCNK5	Interval_133248	1.40812	2.3904	5.78355	5.01606e-07	0.000185715	6.15495	chr6	39193228	39193743	intron (KCNK5. intron 2 of 2)
RNU6-1	Interval_52860	1.40789	2.20774	5.00845	7.49624e-06	0.00129289	3.62418	chr15	67843727	67844103	Intergenic
SLFN14	Interval_63951	1.40779	0.946962	4.1866	0.000117112	0.00817076	1.09484	chr17	35542872	35543526	Intergenic
IL18R1	Interval_83942	1.40719	0.668978	3.27584	0.00193734	0.0471467	-1.34492	chr2	102397303	102397856	exon (IL18R1. exon 11 of 11)
NDST1	Interval_127770	1.40644	1.63804	3.5702	0.000809916	0.0281297	-0.624744	chr5	150542953	150543266	TTS (NDST1)
PHACTR3	Interval_95802	1.40506	2.83968	6.52804	3.55484e-08	2.6559e-05	8.6576	chr20	59722709	59723430	intron (PHACTR3. intron 1 of 11)
GLIS1	Interval_5273	1.40466	2.68883	6.05649	1.90705e-07	9.4003e-05	7.06635	chr1	53681784	53682925	intron (GLIS1. intron 1 of 9)
LINC00488	Interval_107372	1.40463	1.37259	4.1324	0.000139532	0.00929514	0.949047	chr3	109188641	109189339	Intergenic
SYT4	Interval_70380	1.40442	0.409642	3.25833	0.00203805	0.0483957	-1.38103	chr18	43279537	43279650	Intergenic
LOC101928922	Interval_40827	1.40439	0.168998	3.28634	0.00187921	0.0463496	-1.31385	chr13	25179961	25180216	promoter-TSS (LOC101928922)
CAMK2D	Interval_117838	1.40408	2.10162	5.68038	7.21865e-07	0.00024601	5.81349	chr4	113772669	113773507	Intergenic
LOC100509303	Interval_13209	1.40206	1.21579	3.62052	0.000695234	0.0256548	-0.473578	chr1	209063838	209064697	Intergenic
ARHGEF3	Interval_105637	1.40199	0.91682	4.41853	5.48241e-05	0.00501887	1.79785	chr3	57013797	57014255	intron (ARHGEF3. intron 1 of 12)
PARVA	Interval_25103	1.40189	0.890906	3.8559	0.000336018	0.0162083	0.17413	chr11	12461625	12461928	intron (PARVA. intron 1 of 12)
SGK223	Interval_148675	1.40172	1.6831	5.1368	4.81786e-06	0.000961309	4.03099	chr8	8492618	8493662	Intergenic
NUB1	Interval_147772	1.40083	1.0839	4.32032	7.57433e-05	0.00614982	1.48829	chr7	151309269	151309784	Intergenic
LOC101927065	Interval_5937	1.39946	0.546306	3.45526	0.0011435	0.0346204	-0.890926	chr1	64400111	64400474	Intergenic
CDH9	Interval_121677	1.39939	1.93712	4.32181	7.53749e-05	0.00613028	1.48703	chr5	27241639	27242453	Intergenic
GREB1L	Interval_69512	1.39929	0.0418093	3.25677	0.00204724	0.0484705	-1.39018	chr18	21450995	21451332	promoter-TSS (GREB1L)
MAP1LC3B2	Interval_39227	1.39905	0.194133	3.28369	0.00189371	0.0465214	-1.32163	chr12	116642518	116642925	Intergenic
WDR7	Interval_71137	1.39862	0.711347	3.977	0.000229374	0.0129037	0.510846	chr18	57017117	57017593	intron (WDR7. intron 26 of 27)
PPP2R2C	Interval_113351	1.39782	0.912736	4.33908	7.12223e-05	0.0059331	1.53618	chr4	6322768	6323334	exon (PPP2R2C. exon 10 of 10)
LINC00589	Interval_150062	1.39763	1.09849	3.87479	0.000316692	0.0156941	0.20277	chr8	29656245	29656918	Intergenic
GSK3B	Interval_107818	1.39747	1.08027	3.81131	0.000386241	0.0177324	0.0467414	chr3	119840140	119840923	intron (GSK3B. intron 9 of 9)
MYO5A	Interval_51760	1.39663	0.804435	3.58527	0.000773799	0.0273369	-0.565682	chr15	52483784	52484044	intron (MYO5A. intron 1 of 34)
NDUFA12	Interval_37652	1.39598	0.863239	3.59299	0.000755906	0.0269852	-0.532735	chr12	94973206	94973505	intron (NDUFA12. intron 2 of 2)
APLNR	Interval_26990	1.39575	3.01421	6.16606	1.29179e-07	6.89815e-05	7.43192	chr11	57213179	57214008	Intergenic
GRIP1	Interval_36552	1.39514	1.62876	4.67353	2.34159e-05	0.00280937	2.57165	chr12	66964506	66964998	intron (GRIP1. intron 1 of 22)
PRDM9	Interval_121621	1.3948	0.600306	3.42855	0.00123795	0.0364079	-0.966812	chr5	23814327	23815013	Intergenic
FGF3	Interval_28459	1.39407	1.72887	4.86155	1.23879e-05	0.00181204	3.15736	chr11	69925540	69926954	Intergenic
INTS6	Interval_42559	1.39342	0.68587	3.47701	0.00107172	0.0332879	-0.847108	chr13	51364501	51364983	exon (INTS6. exon 19 of 19)
TOX	Interval_151500	1.39334	0.749059	3.32818	0.00166357	0.043334	-1.22615	chr8	58856378	58856977	intron (TOX. intron 3 of 8)
PCSK5	Interval_158086	1.39311	1.14489	4.34201	7.05414e-05	0.00589406	1.55823	chr9	75671370	75671836	Intergenic
RP11-421P23.1	Interval_149349	1.39286	1.47888	4.58734	3.12715e-05	0.00341421	2.3029	chr8	20825642	20826452	Intergenic
LOC102724347	Interval_44336	1.39238	3.33333	7.36155	1.81732e-09	2.75849e-06	11.5208	chr13	108419632	108420464	Intergenic
DIRC3	Interval_89615	1.39218	1.60492	3.48449	0.00104801	0.0328333	-0.82808	chr2	217622132	217622881	intron (DIRC3. intron 1 of 12)
LINC01122	Interval_81495	1.39187	0.400125	3.32767	0.00166608	0.0433654	-1.21328	chr2	58740373	58740932	intron (LINC01122. intron 2 of 13)
SMNDC1	Interval_22320	1.39176	2.66896	5.56529	1.08217e-06	0.000326628	5.43131	chr10	110398471	110399007	Intergenic
LOC102723686	Interval_147942	1.39162	1.33833	4.68158	2.27903e-05	0.00276627	2.59948	chr7	153193005	153193446	Intergenic
LOC102723906	Interval_120564	1.39137	0.706086	3.59537	0.000750456	0.0268494	-0.535625	chr4	186939561	186940186	Intergenic
MGAT5	Interval_85686	1.39083	1.99922	5.18706	4.04919e-06	0.000856127	4.19148	chr2	134282618	134284099	intron (MGAT5. intron 3 of 16)
NPIPA8	Interval_57005	1.39036	0.0642147	3.52927	0.000916336	0.0302836	-0.702516	chr16	17903007	17903410	Intergenic
LOC102503429	Interval_123738	1.39034	2.99783	5.0888	5.68575e-06	0.00107525	3.82256	chr5	74250844	74251627	Intergenic
GREM2	Interval_15239	1.3901	1.5169	4.93633	9.5976e-06	0.00152726	3.39602	chr1	240634518	240634850	Intergenic
SYNPR	Interval_105948	1.38963	1.94516	4.28604	8.47391e-05	0.00660038	1.39901	chr3	63343604	63344158	intron (SYNPR. intron 2 of 5)
C1QTNF7	Interval_113963	1.38954	0.630055	3.53013	0.000913959	0.0302729	-0.704423	chr4	15414332	15415044	intron (C1QTNF7. intron 1 of 2)
ANO1	Interval_28470	1.38918	0.331097	3.35273	0.0015482	0.0415009	-1.15964	chr11	70029293	70029871	intron (ANO1. intron 1 of 24)
MIR4790	Interval_101994	1.38913	1.16598	3.96198	0.000240561	0.0132318	0.467962	chr3	5494901	5495170	Intergenic
TSC22D1	Interval_42038	1.38862	2.34365	5.48757	1.42131e-06	0.000400002	5.17342	chr13	44692255	44692996	Intergenic
LOC102724753	Interval_45086	1.38801	0.645934	3.49321	0.00102103	0.032316	-0.796522	chr14	22333100	22333611	intron (LOC102724753. intron 2 of 2)
AC104820.2	Interval_87891	1.38786	0.303875	3.36965	0.00147317	0.040279	-1.11766	chr2	181300744	181301060	intron (AC104820.2. intron 3 of 5)
THSD7A	Interval_140607	1.38761	0.756301	3.32995	0.00165498	0.0432183	-1.21031	chr7	11458728	11459052	intron (THSD7A. intron 11 of 24)
RP11-475O6.1-2	Interval_6630	1.38737	0.480037	3.8011	0.000398719	0.0180914	0.0240196	chr1	83810156	83810560	intron (RP11-475O6.1-2. intron 2 of 2)
TENM2	Interval_128557	1.38705	0.610823	3.26455	0.00200171	0.047962	-1.37013	chr5	168177087	168177345	intron (TENM2. intron 11 of 26)
EXOSC10	Interval_1172	1.38657	3.00686	6.39499	5.71463e-08	3.75701e-05	8.20901	chr1	11069273	11070034	exon (EXOSC10. exon 22 of 25)
DNAH11	Interval_140996	1.3855	0.344923	3.36397	0.00149794	0.0407393	-1.13367	chr7	21865597	21866245	intron (DNAH11. intron 70 of 81)
NELL1	Interval_25654	1.38525	0.586339	3.66964	0.000598387	0.0234248	-0.333756	chr11	21411058	21411586	intron (NELL1. intron 15 of 18)
AC007403.2	Interval_82065	1.38513	0.688208	3.46837	0.0010997	0.0338234	-0.858174	chr2	66962702	66963058	intron (AC007403.2. intron 4 of 4)
SMC4	Interval_110438	1.38385	0.638107	3.90704	0.000286157	0.0147076	0.314032	chr3	160407075	160407720	intron (SMC4. intron 5 of 22)
LOC101929451	Interval_54364	1.38371	0.803677	3.73287	0.00049264	0.0207087	-0.160974	chr15	85154190	85154557	Intergenic
USP7	Interval_56345	1.38357	0.27654	3.25641	0.00204941	0.0485081	-1.39046	chr16	8916767	8917452	exon (USP7. exon 7 of 31)
LIMS1	Interval_84257	1.38336	1.43575	4.06184	0.000175025	0.0107723	0.729913	chr2	108678106	108678660	intron (LIMS1. intron 8 of 10)
TRPC4	Interval_41600	1.38283	1.1495	3.65623	0.00062345	0.0239006	-0.377994	chr13	37899750	37900257	Intergenic
FAR2	Interval_34415	1.38266	0.564859	4.15784	0.000128534	0.00872293	1.02808	chr12	29146136	29146493	Intergenic
LRP1B	Interval_85924	1.38252	0.849321	3.74006	0.000481817	0.0204126	-0.153269	chr2	141202182	141202616	intron (LRP1B. intron 6 of 90)
TXNRD1	Interval_38117	1.38221	1.16541	4.10066	0.000154537	0.00991235	0.860333	chr12	104263616	104264155	intron (TXNRD1. intron 3 of 16)
ZNF462	Interval_159914	1.38214	1.15259	3.98178	0.000225915	0.0127721	0.516459	chr9	106757548	106757983	Intergenic
CD109	Interval_134700	1.3821	2.12567	4.25724	9.30894e-05	0.00704334	1.27419	chr6	73722109	73723082	intron (CD109. intron 3 of 33)
CT45A3	Interval_166311	1.38202	-0.028112	3.30197	0.00179574	0.0452555	-1.28425	chrX	135740713	135741041	Intergenic
LRRC63	Interval_42176	1.3818	0.774669	4.20399	0.000110692	0.00787972	1.15608	chr13	46199914	46200729	Intergenic
MIR548AD	Interval_80124	1.38178	2.44328	5.39197	1.98564e-06	0.000514499	4.84985	chr2	34848431	34849142	Intergenic
GLI3	Interval_142361	1.38143	1.22548	4.07171	0.000169577	0.0105303	0.778958	chr7	42126855	42127517	intron (GLI3. intron 3 of 14)
SORBS2	Interval_120516	1.38139	2.11349	4.06144	0.000175249	0.0107821	0.745356	chr4	185839180	185839981	intron (SORBS2. intron 1 of 20)
CWC27	Interval_123276	1.38108	1.67568	4.17305	0.000122365	0.00844185	1.07123	chr5	64923049	64923613	intron (CWC27. intron 11 of 12)
LINC00460	Interval_44256	1.38093	1.88643	4.9175	1.02357e-05	0.00159229	3.33434	chr13	106373915	106374672	Intergenic
CITED4	Interval_4222	1.38039	1.59671	3.71439	0.000521537	0.0214553	-0.247298	chr1	40875616	40876083	Intergenic
AUTS2	Interval_143332	1.37974	2.90825	6.73575	1.69335e-08	1.55014e-05	9.37588	chr7	69678115	69679148	intron (AUTS2. intron 1 of 4)
SCHIP1	Interval_110374	1.37946	1.90968	4.53272	3.75299e-05	0.00385974	2.1407	chr3	159669105	159670111	intron (SCHIP1. intron 1 of 6)
ZNF503-AS1	Interval_19982	1.37934	0.799042	3.742	0.000478932	0.0203556	-0.13692	chr10	75358963	75359478	intron (ZNF503-AS1. intron 3 of 3)
LOC101929475	Interval_17841	1.37892	0.945542	3.66823	0.000600966	0.0234706	-0.340289	chr10	33066649	33067213	intron (LOC101929475. intron 1 of 1)
LINC00424	Interval_40649	1.3784	-0.0594634	3.61748	0.000701689	0.0257902	-0.470953	chr13	21913108	21913394	Intergenic
CREB5	Interval_141456	1.37826	0.297349	3.4373	0.00120625	0.0358891	-0.937857	chr7	28477087	28477560	intron (CREB5. intron 1 of 10)
LOC101927141	Interval_152507	1.37814	2.68466	5.65713	7.83479e-07	0.000261591	5.721	chr8	83149655	83150108	Intergenic
MIR4790	Interval_101984	1.37808	1.43755	4.56441	3.37633e-05	0.003599	2.23874	chr3	5317476	5318128	Intergenic
RP11-486A14.2	Interval_37489	1.37799	1.02339	3.62075	0.000694742	0.0256423	-0.464225	chr12	93113311	93113952	intron (RP11-486A14.2. intron 3 of 4)
RP11-752D24.3	Interval_115300	1.37782	1.64319	4.01295	0.0002046	0.0119356	0.608785	chr4	52824794	52825616	Intergenic
GPR98	Interval_124608	1.37779	2.40488	5.0426	6.66611e-06	0.0011922	3.71328	chr5	90878013	90879254	intron (GPR98. intron 83 of 89)
ICT1	Interval_67439	1.37755	1.25481	3.83976	0.000353427	0.0167283	0.123249	chr17	75011097	75011289	Intergenic
ACTL7B	Interval_160031	1.37745	0.57308	3.27144	0.0019622	0.0474483	-1.36459	chr9	108642740	108643390	Intergenic
BEX5	Interval_165433	1.37739	2.53194	5.30812	2.6598e-06	0.000634877	4.58599	chrX	102155458	102156334	promoter-TSS (BEX5)
[truncated: 3,979 more rows]

## Sheet: GA vs P
Supplementary table 1. Bulk ATAC-seq GA vs P comparison. Only Differential Accessible Peaks (DAPs) defined by abs(log2FC)>0.5adj.P.Val <0.05
Gene Name	Interval ID	logFC	AveExpr	t	P.Value	adj.P.Val	B	Chr	Start	End	Annotation
ABCC8	Interval_25455	6.26168	-0.84164	7.64746	6.58312e-10	1.48216e-06	9.18967	chr11	17488178	17488272	Intergenic
GPR116	Interval_133987	5.64085	-1.2866	5.44864	1.62886e-06	0.000383723	2.74522	chr6	46948773	46948972	intron (GPR116. intron 1 of 21)
OR9Q1	Interval_27083	5.63639	-1.2514	5.51297	1.30025e-06	0.000328729	2.89384	chr11	58024694	58024822	intron (OR9Q1. intron 1 of 2)
OR4D2	Interval_66095	5.07117	-3.01113	4.76029	1.74709e-05	0.00168254	1.12938	chr17	58170206	58170318	exon (OR4D2. exon 1 of 1)
LOC101927820	Interval_95589	5.02732	-3.28749	4.7479	1.8219e-05	0.00172272	1.10366	chr20	57271484	57271617	intron (LOC101927820. intron 1 of 1)
RP11-402G3.3	Interval_160505	4.95069	-2.51955	4.46924	4.63499e-05	0.00306926	0.505783	chr9	114721832	114721943	Intergenic
FZD3	Interval_149961	4.93332	-1.80734	4.9269	9.91205e-06	0.00119553	1.73673	chr8	28502690	28502872	exon (FZD3. exon 3 of 8)
THEG5	Interval_75084	4.87427	-2.77593	4.46875	4.64252e-05	0.00307026	0.493155	chr19	31535462	31535586	Intergenic
CSMD2	Interval_3642	4.8731	-2.73361	4.21981	0.000105152	0.00510763	-0.023439	chr1	33714220	33714385	intron (CSMD2. intron 21 of 69)
RPS6KA2	Interval_139317	4.84208	-2.57541	4.41362	5.57201e-05	0.00342435	0.383176	chr6	166498497	166498620	exon (RPS6KA2. exon 9 of 22)
EPHA1-AS1	Interval_147390	4.8256	-1.95349	4.14547	0.000133773	0.00594179	-0.155263	chr7	143472349	143472481	intron (EPHA1-AS1. intron 2 of 4)
LOC101927009	Interval_56389	4.79588	-2.15326	4.31546	7.69596e-05	0.00417209	0.16606	chr16	9374180	9374295	Intergenic
MAGEE2	Interval_165148	4.78897	-2.86847	4.43318	5.2232e-05	0.00329713	0.399448	chrX	75783797	75783898	exon (MAGEE2. exon 1 of 1)
MIR376C	Interval_49417	4.77992	-2.23172	4.71107	2.0633e-05	0.00186269	1.47696	chr14	101036822	101037060	Intergenic
LOC102724309	Interval_118329	4.77053	-1.78282	4.35389	6.78398e-05	0.00384706	0.377115	chr4	128724842	128724953	Intergenic
MAD2L1	Interval_118003	4.72684	-2.01148	5.42379	1.77675e-06	0.000407742	3.52568	chr4	120081855	120082008	Intergenic
FLJ33544	Interval_92023	4.64437	-1.25375	6.2686	8.96704e-08	5.51285e-05	6.19918	chr20	5292633	5292839	Intergenic
PCSK5	Interval_158077	4.63797	-2.15724	4.01039	0.000206275	0.00786072	-0.457177	chr9	75566918	75567040	Intergenic
AC009264.1	Interval_146861	4.62408	-3.12435	4.11494	0.000147603	0.00635939	-0.265144	chr7	137093331	137093430	intron (AC009264.1. intron 1 of 3)
RP11-243E13.1	Interval_69183	4.60014	-2.68625	4.06468	0.000173443	0.00703262	-0.381797	chr18	10291659	10291756	Intergenic
LOC101929177	Interval_77773	4.59286	-0.069494	8.82911	1.04993e-11	6.47877e-08	14.7248	chr19	58607484	58607579	Intergenic
PACRGL	Interval_114176	4.57206	-1.65981	4.36637	6.51126e-05	0.00375763	0.619755	chr4	20752779	20752982	TTS (PACRGL)
COPZ1	Interval_35839	4.56475	-2.16195	4.09207	0.00015886	0.00664943	-0.118565	chr12	54342451	54342629	intron (COPZ1. intron 3 of 7)
LOC102723793	Interval_155964	4.52584	-1.41262	4.43287	5.22845e-05	0.00329713	0.589336	chr9	1232228	1232411	Intergenic
ALX4	Interval_26482	4.52411	-2.8521	3.94178	0.000256445	0.00901578	-0.621489	chr11	44346770	44346866	Intergenic
AGBL1	Interval_54479	4.52259	-1.75406	3.94493	0.000253902	0.00895281	-0.570838	chr15	86439791	86439924	intron (AGBL1. intron 17 of 23)
ELTD1	Interval_6559	4.50954	-2.06224	3.89766	0.000294729	0.00980774	-0.659682	chr1	79792313	79792439	Intergenic
LRRC1	Interval_134287	4.50241	-1.17519	4.68498	2.25305e-05	0.00195406	1.384	chr6	53837975	53838089	intron (LRRC1. intron 1 of 13)
MIR155HG	Interval_96607	4.48741	-3.20895	4.03482	0.000190814	0.00747146	-0.460588	chr21	25497243	25497361	Intergenic
RNU6-66P	Interval_43074	4.46581	-1.47035	4.69486	2.17925e-05	0.00191599	1.45387	chr13	73259299	73259407	Intergenic
LINC00310	Interval_97047	4.46518	-3.09574	3.88321	0.000308436	0.0101078	-0.753815	chr21	34148610	34148761	Intergenic
MTMR14	Interval_102162	4.45767	-1.72261	4.15107	0.000131377	0.00587095	0.00156212	chr3	9675816	9675978	intron (MTMR14. intron 7 of 17)
VTRNA2-1	Interval_126599	4.45738	-1.39974	4.52932	3.79576e-05	0.00269452	1.10452	chr5	136073916	136074066	Intergenic
LOC102723584	Interval_96293	4.45556	-1.29953	4.4863	4.37977e-05	0.00295188	0.841185	chr21	8397568	8397867	Intergenic
SH3GL2	Interval_156584	4.45245	-1.31443	5.50951	1.31613e-06	0.000331236	3.99221	chr9	17557158	17557492	Intergenic
ZNF536	Interval_75025	4.4475	-2.64476	4.20646	0.00010981	0.00524069	0.0975513	chr19	30314581	30314705	Intergenic
DGKH	Interval_41870	4.44126	-1.97071	3.85647	0.000335424	0.0106487	-0.758703	chr13	42101052	42101206	intron (DGKH. intron 1 of 29)
SLCO2A1	Interval_108974	4.44095	-2.64476	3.88825	0.000303587	0.0100068	-0.73393	chr3	133965049	133965176	intron (SLCO2A1. intron 3 of 13)
SLC35B4	Interval_146694	4.43461	-2.45342	4.21353	0.000107318	0.00517362	0.127523	chr7	134273183	134273333	Intergenic
HSPB2	Interval_30617	4.43309	-2.4363	4.22472	0.000103486	0.00506062	0.135615	chr11	111912711	111912827	promoter-TSS (HSPB2)
ZBTB26	Interval_160961	4.42697	-1.81167	5.0154	7.31939e-06	0.000995485	2.46032	chr9	122918978	122919271	exon (ZBTB26. exon 2 of 2)
KCNJ6	Interval_97372	4.41743	-1.1786	4.90621	1.06382e-05	0.0012503	2.12829	chr21	37636561	37636669	intron (KCNJ6. intron 3 of 3)
RP11-66A2.2	Interval_14755	4.41413	-1.9494	3.97457	0.000231149	0.00840675	-0.333164	chr1	232709505	232709694	Intergenic
LOC151760	Interval_107397	4.41145	-1.1603	4.26906	8.957e-05	0.00460873	0.268963	chr3	110343468	110343672	Intergenic
RASGEF1B	Interval_116476	4.40395	-2.82773	3.93345	0.000263284	0.00916723	-0.649357	chr4	81441632	81441779	intron (RASGEF1B. intron 8 of 12)
RPL3	Interval_100509	4.3971	-1.65734	4.29887	8.12551e-05	0.00433347	0.315464	chr22	39339933	39340082	Intergenic
HTT	Interval_113098	4.39457	-3.08967	3.9973	0.000215048	0.00803756	-0.525757	chr4	3182943	3183089	intron (HTT. intron 37 of 66)
POTEF	Interval_85504	4.38113	1.76769	8.48263	3.49133e-11	1.53075e-07	14.3258	chr2	130129094	130129790	promoter-TSS (POTEF)
LOC100507461	Interval_109708	4.35982	-1.24952	4.28843	8.4079e-05	0.00443863	0.391306	chr3	148227623	148227821	Intergenic
C3orf70	Interval_111576	4.33348	-2.63683	3.61794	0.000700704	0.0167927	-1.27156	chr3	185083247	185083388	exon (C3orf70. exon 2 of 2)
SUDS3	Interval_39367	4.33007	-2.26723	4.55227	3.51601e-05	0.00258173	1.09953	chr12	118537550	118537715	Intergenic
KIRREL	Interval_9892	4.32717	-2.75797	3.83923	0.000354013	0.011039	-0.815284	chr1	157975471	157975598	Intergenic
LINC00613	Interval_118455	4.31826	-2.11588	3.83018	0.000364168	0.0112316	-0.86033	chr4	135122683	135122858	Intergenic
CNTN4	Interval_101771	4.27739	-1.77203	4.14103	0.000135699	0.00598903	0.0407395	chr3	2911249	2911391	intron (CNTN4. intron 12 of 17)
PPP2R2C	Interval_113374	4.27508	-2.78893	4.11651	0.000146859	0.0063372	-0.0424987	chr4	6512532	6512640	intron (PPP2R2C. intron 2 of 9)
LOC101928214	Interval_83280	4.26113	-1.30968	3.9499	0.000249937	0.00886178	-0.46213	chr2	87662413	87662570	Intergenic
RP11-76N22.2	Interval_6881	4.2602	-1.32868	4.85914	1.24899e-05	0.00137193	2.07407	chr1	88650816	88650939	intron (RP11-76N22.2. intron 1 of 3)
CASQ2	Interval_8379	4.26008	-2.1892	3.68324	0.000573939	0.0148023	-1.15514	chr1	115713349	115713447	intron (CASQ2. intron 8 of 10)
GNN	Interval_38091	4.24782	-0.847433	4.24413	9.71524e-05	0.00485348	0.466231	chr12	103859219	103859427	intron (GNN. intron 13 of 15)
GPR39	Interval_85625	4.24284	-0.977367	4.44323	5.05224e-05	0.00323872	0.970829	chr2	132632008	132632213	intron (GPR39. intron 1 of 1)
FAM19A1	Interval_106196	4.24144	-1.95781	4.42833	5.30767e-05	0.00332819	0.801086	chr3	68403850	68403963	intron (FAM19A1. intron 2 of 4)
TMTC2	Interval_37169	4.23706	-2.09866	3.98248	0.000225418	0.00828512	-0.405947	chr12	83114064	83114219	intron (TMTC2. intron 11 of 11)
IGF2	Interval_24216	4.22765	-0.965651	5.67061	7.4715e-07	0.000234901	4.70952	chr11	2131864	2132010	exon (IGF2. exon 4 of 4)
KIAA1045	Interval_157312	4.22596	-2.22894	4.00384	0.000210619	0.0079521	-0.264013	chr9	34934488	34934600	Intergenic
C16orf54	Interval_57798	4.22334	-2.37076	3.85181	0.000340346	0.0107558	-0.657782	chr16	29738103	29738251	Intergenic
RP5-1112F19.2	Interval_95351	4.20854	-2.25854	3.6174	0.000701866	0.0168085	-1.28523	chr20	51906790	51906927	Intergenic
MIR4475	Interval_157471	4.20788	-2.33102	4.13794	0.000137059	0.00603305	0.0937802	chr9	36713893	36714016	Intergenic
LINC00669	Interval_70310	4.20719	-2.33708	3.46005	0.00112731	0.0226224	-1.57098	chr18	39596901	39597014	intron (LINC00669. intron 2 of 3)
LOC100996770	Interval_81996	4.20326	-2.85321	3.70273	0.000540587	0.0142736	-1.12771	chr2	65687889	65688001	intron (LOC100996770. intron 1 of 2)
LMO1	Interval_24693	4.19994	-2.89521	3.56341	0.000826702	0.0186468	-1.35117	chr11	8315614	8315713	Intergenic
RP11-343J18.1	Interval_161266	4.19699	-2.44101	3.62966	0.000676135	0.0164476	-1.26234	chr9	126236018	126236150	Intergenic
FKBP9L	Interval_143083	4.19048	-1.18132	3.76915	0.000440325	0.0126639	-0.820741	chr7	55694595	55694805	intron (FKBP9L. intron 2 of 5)
HAS2	Interval_154273	4.18584	-2.35776	4.94823	9.21473e-06	0.00114315	2.2538	chr8	121614264	121614463	exon (HAS2. exon 4 of 4)
MTNR1B	Interval_29844	4.18547	-0.878583	5.4119	1.85212e-06	0.000420589	3.71773	chr11	93059173	93059385	Intergenic
SEPP1	Interval_122352	4.18217	-2.26536	3.88173	0.000309867	0.0101327	-0.441851	chr5	42854889	42855090	Intergenic
LINC01153	Interval_23036	4.17757	-1.34164	4.39265	5.97125e-05	0.00356452	0.744548	chr10	121113857	121114215	Intergenic
NRG3	Interval_20546	4.16314	-2.03921	3.74582	0.000473313	0.0131908	-1.0448	chr10	81666039	81666160	Intergenic
DENND1A	Interval_161010	4.16034	-2.01045	4.19542	0.000113812	0.00535047	0.269121	chr9	123467745	123467846	intron (DENND1A. intron 13 of 22)
LOC100507403	Interval_150350	4.15578	-2.88915	3.55677	0.000843465	0.0188767	-1.39332	chr8	37236137	37236241	Intergenic
LOC101928828	Interval_52220	4.12667	-3.22878	3.48397	0.00104965	0.0215953	-1.52378	chr15	61643827	61643933	intron (LOC101928828. intron 1 of 3)
LINC00347	Interval_43113	4.12467	-1.03831	4.43313	5.2241e-05	0.00329713	1.06094	chr13	74731003	74731246	Intergenic
SLCO3A1	Interval_54906	4.12287	-2.36298	3.953	0.000247504	0.00880174	-0.454419	chr15	91759669	91759820	Intergenic
FZD10-AS1	Interval_40171	4.11584	-3.01113	3.40213	0.00133868	0.025199	-1.72149	chr12	130125100	130125199	Intergenic
LOC101927818	Interval_136373	4.11131	-1.45503	4.22544	0.000103244	0.00505458	0.341667	chr6	115818824	115819013	Intergenic
HS6ST3	Interval_43802	4.10443	-2.96446	3.55012	0.000860569	0.0190941	-1.42074	chr13	96786183	96786331	intron (HS6ST3. intron 1 of 1)
ZC3H12C	Interval_30516	4.09715	-1.83269	4.44277	5.05991e-05	0.00324115	1.01193	chr11	110125780	110125877	intron (ZC3H12C. intron 1 of 5)
LOC100289026	Interval_162878	4.08416	-0.993606	5.82969	4.26124e-07	0.000159541	5.27833	chrUn_GL000214v1	125224	125454	Intergenic
CASC9	Interval_152240	4.07504	-2.56351	3.7998	0.000400339	0.0118958	-0.798382	chr8	75314207	75314330	Intergenic
SEC24D	Interval_117942	4.06938	-2.74682	3.82716	0.000367611	0.0112938	-0.730649	chr4	118791998	118792092	intron (SEC24D. intron 8 of 22)
RP11-436K8.1	Interval_5751	4.05615	-2.25248	3.78652	0.000417222	0.0122231	-0.835111	chr1	60670417	60670537	intron (RP11-436K8.1. intron 4 of 5)
ARMC4	Interval_17459	4.05058	-2.19873	3.51198	0.000965176	0.0205345	-1.46409	chr10	27820410	27820526	intron (ARMC4. intron 14 of 14)
SLC35F3	Interval_14821	4.04527	-2.89792	3.21884	0.00228371	0.0348468	-2.03965	chr1	233913145	233913263	intron (SLC35F3. intron 2 of 7)
LOC101929228	Interval_155970	4.0271	-0.462964	5.20322	3.82876e-06	0.000668003	3.40135	chr9	1647857	1648113	Intergenic
GALNT18	Interval_24990	4.02122	-1.97071	3.84974	0.000342562	0.0108033	-0.51867	chr11	11350150	11350282	intron (GALNT18. intron 6 of 10)
TRNAQ32	Interval_137848	4.02071	-2.57825	3.39995	0.00134733	0.0252896	-1.64371	chr6	145234260	145234492	Intergenic
COL5A2	Interval_88169	4.016	-2.68625	3.81813	0.000378124	0.0115003	-0.740616	chr2	189097021	189097231	intron (COL5A2. intron 6 of 53)
CHRDL1	Interval_165705	4.01371	-2.60325	3.90101	0.000291641	0.00973547	-0.567333	chrX	110804503	110804635	Intergenic
FRAS1	Interval_116307	4.01238	-1.38897	4.50987	4.04968e-05	0.00281258	1.15609	chr4	78336600	78336800	intron (FRAS1. intron 19 of 71)
FUNDC2P2	Interval_82965	4.00495	-2.93781	3.70824	0.000531494	0.0141277	-0.982159	chr2	84186159	84186271	Intergenic
LOC101929143	Interval_114083	4.00386	-1.44564	3.78772	0.000415669	0.0121861	-0.649807	chr4	17323771	17323917	Intergenic
DPP10	Interval_84727	3.99412	-2.31516	3.73357	0.00049157	0.0134897	-0.896655	chr2	115505442	115505580	intron (DPP10. intron 4 of 24)
LOC101928522	Interval_166053	3.9931	-1.85153	4.2832	8.55292e-05	0.00448109	0.519516	chrX	128769703	128769867	Intergenic
DUOX2	Interval_51329	3.97272	-2.00538	3.80111	0.000398705	0.011864	-0.649163	chr15	45080987	45081158	Intergenic
SV2B	Interval_54869	3.96941	-1.45688	4.4866	4.3755e-05	0.00295019	1.21168	chr15	91118916	91119038	intron (SV2B. intron 1 of 11)
CNTNAP2	Interval_147478	3.96048	-0.35427	5.27304	3.00487e-06	0.000566468	3.57102	chr7	148185058	148185368	intron (CNTNAP2. intron 11 of 16)
LOC102724900	Interval_99223	3.96048	-0.98501	4.78329	1.61615e-05	0.00160181	2.05966	chr22	27531879	27532035	Intergenic
GIMAP5	Interval_147688	3.95828	-2.56351	3.72935	0.000498021	0.0135867	-0.94122	chr7	150747925	150748022	Intergenic
FSCB	Interval_45945	3.95723	-1.42624	4.39649	5.89615e-05	0.00353833	0.890049	chr14	43204858	43205022	Intergenic
RP11-24P4.1	Interval_149390	3.95613	-2.38366	3.86068	0.000331021	0.0105496	-0.532551	chr8	21492267	21492408	Intergenic
PBX3	Interval_161246	3.95386	-3.0302	3.51958	0.000943423	0.0202345	-1.34431	chr9	125965880	125966003	exon (PBX3. exon 9 of 9)
LINC00344	Interval_44240	3.93984	-1.52037	4.11116	0.000149404	0.00640033	0.134947	chr13	105827566	105827702	Intergenic
KCNMA1	Interval_20142	3.93467	-2.76478	3.93892	0.000258774	0.00906324	-0.349868	chr10	77531405	77531516	intron (KCNMA1. intron 1 of 29)
LOC102723633	Interval_137358	3.93391	-2.34255	3.80657	0.000391989	0.0117369	-0.64999	chr6	137332879	137333002	Intergenic
ZC3H12B	Interval_164745	3.92729	-2.51768	3.93347	0.000263265	0.00916723	-0.311169	chrX	65407252	65407392	Intergenic
LOC101928579	Interval_159828	3.91475	-2.69468	3.149	0.0027879	0.0392071	-2.17431	chr9	105093623	105093737	Intergenic
GPR116	Interval_133986	3.91394	-2.07785	3.90782	0.000285458	0.00961965	-0.325094	chr6	46947905	46948054	intron (GPR116. intron 1 of 21)
PRKAR1B	Interval_139774	3.90983	-1.74428	4.20507	0.000110305	0.00525268	0.368593	chr7	696959	697076	intron (PRKAR1B. intron 2 of 9)
LOC101926953	Interval_107706	3.89373	-3.055	3.15165	0.00276697	0.0390292	-2.15517	chr3	117751607	117751732	Intergenic
LINC00159	Interval_96876	3.88759	-2.66557	3.80779	0.000390502	0.0117156	-0.659596	chr21	32043359	32043507	Intergenic
DCHS2	Interval_119416	3.8826	-2.17024	3.2237	0.002252	0.0345681	-1.99871	chr4	154343723	154343912	intron (DCHS2. intron 6 of 24)
RUNX2	Interval_133913	3.88168	-2.1513	3.41619	0.00128413	0.0245407	-1.54984	chr6	45513506	45513615	intron (RUNX2. intron 5 of 5)
ITGA8	Interval_16824	3.88113	-1.79817	3.71689	0.000517525	0.0139228	-0.828152	chr10	15642155	15642328	intron (ITGA8. intron 12 of 28)
FAM86B3P	Interval_148644	3.87305	-1.72294	3.27383	0.00194862	0.0318383	-1.81915	chr8	8252064	8252334	Intergenic
DCC	Interval_70987	3.86543	-1.92726	3.59706	0.000746618	0.0174537	-1.21626	chr18	52723603	52723725	intron (DCC. intron 1 of 29)
SLC28A3	Interval_158492	3.86177	-2.78471	3.2892	0.00186367	0.0308589	-1.91988	chr9	84318402	84318556	intron (SLC28A3. intron 1 of 18)
SHISA3	Interval_115030	3.86021	-3.04309	3.36708	0.00148435	0.0268285	-1.78637	chr4	42294582	42294746	Intergenic
DOCK10	Interval_90113	3.85942	-2.92111	3.15017	0.00277866	0.0391366	-2.15536	chr2	224973303	224973437	intron (DOCK10. intron 1 of 57)
LOC286178	Interval_151421	3.85776	-1.85612	3.04063	0.00378196	0.047387	-2.33873	chr8	57668491	57668621	Intergenic
TMEM179	Interval_49814	3.85584	-2.4622	3.20549	0.0023729	0.0356894	-2.06388	chr14	104596174	104596358	intron (TMEM179. intron 2 of 3)
WDR20	Interval_49536	3.85526	-2.58096	3.68431	0.000572073	0.0147624	-0.893081	chr14	102225551	102225781	TTS (WDR20)
PTPRN2	Interval_148213	3.85221	-2.95578	3.24066	0.00214471	0.0336119	-2.00467	chr7	158085309	158085463	intron (PTPRN2. intron 9 of 21)
KCNIP4	Interval_114193	3.84371	-2.61615	3.26123	0.00202101	0.0325047	-1.96535	chr4	21734066	21734216	intron (KCNIP4. intron 1 of 8)
RP11-81H3.2	Interval_36892	3.83949	-2.19345	4.40475	5.73768e-05	0.00348093	0.904421	chr12	73737062	73737290	Intergenic
SQRDL	Interval_51385	3.83829	-3.0717	3.10934	0.00311914	0.0420686	-2.22602	chr15	45668709	45668837	intron (SQRDL. intron 3 of 9)
LOC101927801	Interval_85142	3.83731	-3.08645	3.18061	0.00254794	0.0371885	-2.10417	chr2	122871251	122871445	Intergenic
LOC101929422	Interval_49433	3.83658	-1.24079	4.98199	8.20835e-06	0.00106096	2.74532	chr14	101216251	101216383	Intergenic
GYPC	Interval_85188	3.83621	-2.91267	3.4134	0.00129479	0.0246682	-1.57207	chr2	125630698	125630824	Intergenic
LINC00698	Interval_105943	3.83245	-1.97577	3.90993	0.000283561	0.00958012	-0.236226	chr3	63048697	63048832	Intergenic
LOC387720	Interval_23493	3.83047	-3.14838	3.13942	0.00286472	0.0398634	-2.19962	chr10	127779006	127779131	Intergenic
PCSK5	Interval_158091	3.8279	-0.814612	4.20711	0.000109579	0.00523546	0.570818	chr9	75953217	75953424	intron (PCSK5. intron 2 of 37)
SLIT2	Interval_114142	3.82532	-2.40543	3.21312	0.00232151	0.0352162	-2.05152	chr4	19684208	19684402	Intergenic
ANXA2	Interval_52182	3.82153	-1.63629	4.76797	1.70229e-05	0.00165181	1.97006	chr15	60255555	60255649	Intergenic
MIR2117	Interval_64763	3.81259	-2.27567	3.25524	0.00205634	0.0328329	-1.97287	chr17	43429637	43429781	Intergenic
GAB4	Interval_98229	3.81063	-2.27922	3.95674	0.000244585	0.00872774	-0.134982	chr22	17015355	17015536	Intergenic
PTPRN2	Interval_148206	3.80704	-2.31987	3.2811	0.001908	0.0313543	-1.81661	chr7	157943380	157943489	intron (PTPRN2. intron 11 of 17)
GALNT13	Interval_86437	3.807	-2.6336	3.53349	0.000904782	0.0196974	-1.34541	chr2	154392241	154392433	intron (GALNT13. intron 9 of 12)
RND3	Interval_86268	3.80331	-2.49365	3.3983	0.00135391	0.0253667	-1.59943	chr2	150464170	150464378	Intergenic
MME	Interval_110122	3.7982	-2.37251	3.22685	0.00223172	0.0344148	-2.01897	chr3	155143420	155143615	exon (MME. exon 13 of 23)
DDX18	Interval_84754	3.78873	-2.43308	3.45515	0.00114389	0.0228241	-1.48027	chr2	117359715	117359815	Intergenic
INVS	Interval_159704	3.78709	-3.0717	3.26252	0.00201351	0.0324342	-1.96624	chr9	100220787	100220880	intron (INVS. intron 4 of 17)
KCND2	Interval_145967	3.78442	-2.21187	3.35917	0.00151922	0.0272107	-1.67502	chr7	119271299	119271498	Intergenic
DYNAP	Interval_71022	3.77538	-2.92382	3.08711	0.00332057	0.0437373	-2.26142	chr18	54537894	54538017	Intergenic
PPARGC1A	Interval_114257	3.77429	-2.76403	3.59814	0.00074418	0.0174292	-1.09877	chr4	24121745	24121844	Intergenic
SLC15A4	Interval_40134	3.77319	-3.17427	3.37931	0.0014319	0.0262219	-1.64537	chr12	128741022	128741147	Intergenic
WBSCR17	Interval_143427	3.77131	-1.25536	3.90499	0.000288012	0.00966077	-0.260533	chr7	71429231	71429391	intron (WBSCR17. intron 5 of 10)
GNG4	Interval_14999	3.76595	-2.59818	3.45949	0.0011292	0.0226389	-1.49046	chr1	235577309	235577401	intron (GNG4. intron 2 of 2)
FAM183B	Interval_142179	3.76275	-2.21272	3.26039	0.00202598	0.0325361	-1.8349	chr7	38693249	38693438	Intergenic
VIPR2	Interval_148318	3.75955	-2.04968	4.34439	6.99924e-05	0.0039383	0.935871	chr7	159335871	159335968	Intergenic
RP11-2O17.2	Interval_123153	3.75814	-1.35735	4.44753	4.98089e-05	0.00321657	1.18006	chr5	61697972	61698149	exon (RP11-2O17.2. exon 1 of 8)
LOC101927112	Interval_55042	3.75726	-2.13842	3.5629	0.000827981	0.0186593	-1.21323	chr15	93955237	93955342	intron (LOC101927112. intron 6 of 8)
POLE4	Interval_82787	3.75267	-1.46676	3.88923	0.000302653	0.00999006	-0.293843	chr2	75002125	75002312	Intergenic
ARHGEF11	Interval_9805	3.74368	-1.98415	3.69648	0.000551078	0.0144543	-0.848335	chr1	157004374	157004485	intron (ARHGEF11. intron 1 of 41)
ALK	Interval_79836	3.73756	-2.83329	3.53815	0.00089217	0.019512	-1.20487	chr2	29990676	29990813	Intergenic
SCAF11	Interval_34943	3.73499	-1.08561	3.89361	0.000298513	0.00988957	-0.284384	chr12	46065663	46065798	Intergenic
KBTBD8	Interval_106166	3.73462	-0.916384	4.46613	4.68316e-05	0.00308353	1.37352	chr3	67094932	67095123	Intergenic
CYYR1	Interval_96660	3.73282	-2.26167	3.56693	0.000817958	0.0185136	-1.22418	chr21	26465343	26465455	TTS (CYYR1)
C20orf96	Interval_91448	3.73199	-1.59477	4.0464	0.000183887	0.00731022	0.0683101	chr20	278896	279021	intron (C20orf96. intron 4 of 9)
LOC102723584	Interval_96291	3.73049	-1.60717	4.21118	0.000108138	0.00520113	0.436792	chr21	8391574	8391858	Intergenic
AC007131.1	Interval_81518	3.72782	-2.6974	3.09849	0.003216	0.0428718	-2.24087	chr2	59665107	59665203	Intergenic
B3GNT2	Interval_81715	3.72441	-1.85491	4.88241	1.15381e-05	0.00131896	2.46613	chr2	62223198	62223387	exon (B3GNT2. exon 2 of 2)
ZFPM2	Interval_153632	3.72065	-1.04293	3.73761	0.000485475	0.013398	-0.686173	chr8	105674249	105674537	intron (ZFPM2. intron 5 of 6)
UNC5C	Interval_117094	3.71878	-2.80268	3.75817	0.000455571	0.012915	-0.711914	chr4	95512015	95512140	intron (UNC5C. intron 1 of 16)
LOC101928714	Interval_134893	3.71581	-1.62529	4.24101	9.81441e-05	0.00487671	0.666576	chr6	80725697	80725888	Intergenic
CAMK2D	Interval_117821	3.70921	-1.77971	3.5685	0.000814086	0.018451	-1.13364	chr4	113453210	113453402	exon (CAMK2D. exon 19 of 19)
SORCS3	Interval_22158	3.70788	-2.53836	3.39646	0.00136129	0.0254404	-1.59668	chr10	104893599	104893830	intron (SORCS3. intron 2 of 26)
SNX24	Interval_125741	3.7064	-1.12787	4.91356	1.03742e-05	0.00123107	2.48497	chr5	123007397	123007551	intron (SNX24. intron 6 of 6)
COX7C	Interval_124434	3.70476	-2.77593	3.26989	0.00197103	0.0320567	-1.8427	chr5	86536560	86536679	Intergenic
KCNIP1	Interval_128760	3.70134	-1.19245	4.50986	4.04985e-05	0.00281258	1.40324	chr5	170554636	170554779	intron (KCNIP1. intron 1 of 7)
LRP1B	Interval_85927	3.69448	-0.843581	4.46145	4.75626e-05	0.00311422	1.20254	chr2	141331210	141331347	intron (LRP1B. intron 3 of 90)
C8orf4	Interval_150644	3.69321	-1.02812	3.94133	0.000256807	0.00902024	-0.143568	chr8	40174825	40175052	Intergenic
MVP	Interval_57811	3.68983	0.092029	5.89099	3.43019e-07	0.000140756	5.67841	chr16	29837946	29838204	intron (MVP. intron 7 of 14)
LOC100507548	Interval_32425	3.68627	-1.36333	3.96812	0.000235928	0.00851733	-0.0623121	chr11	134949152	134949284	Intergenic
MYO16	Interval_44344	3.68415	-0.44583	5.01196	7.40637e-06	0.00100162	2.82706	chr13	108755176	108755296	intron (MYO16. intron 4 of 34)
RBMS3	Interval_103444	3.68153	-2.70346	3.45545	0.00114288	0.0228184	-1.48284	chr3	30003205	30003401	intron (RBMS3. intron 14 of 14)
HTR1E	Interval_135073	3.67499	-2.59025	3.47002	0.0010943	0.0221423	-1.43572	chr6	86615589	86615814	Intergenic
PLEKHG4B	Interval_120639	3.67195	-1.17973	4.983	8.17994e-06	0.00105985	2.96113	chr5	13316	13489	Intergenic
NUP160	Interval_26906	3.67167	-2.84257	3.04456	0.00374069	0.0470812	-2.32873	chr11	47879225	47879337	Intergenic
MYH15	Interval_107343	3.66875	-1.44851	3.31472	0.00173025	0.0294849	-1.76539	chr3	108415741	108415849	intron (MYH15. intron 30 of 41)
COBL	Interval_142965	3.66313	-2.16246	3.23576	0.00217523	0.033907	-1.90775	chr7	51295623	51295807	intron (COBL. intron 1 of 13)
TNKS	Interval_148773	3.66299	-2.92988	3.28354	0.00189453	0.0311902	-1.81723	chr8	9657638	9657813	intron (TNKS. intron 3 of 27)
KCNMB2	Interval_111181	3.65214	-3.10367	3.11398	0.00307854	0.0417305	-2.19347	chr3	178789823	178789945	intron (KCNMB2. intron 1 of 4)
CXCL13	Interval_116264	3.64637	-2.99121	3.54214	0.000881509	0.0193938	-1.17202	chr4	77562050	77562147	intron (CXCL13. intron 1 of 4)
CLASP1	Interval_85070	3.63736	-1.53099	3.93149	0.000264917	0.00920487	-0.0813378	chr2	121565532	121565665	intron (CLASP1. intron 2 of 36)
SUPT3H	Interval_133887	3.63704	-1.98741	4.37612	6.30566e-05	0.00368493	0.973347	chr6	45118888	45119028	intron (SUPT3H. intron 2 of 11)
C10orf67	Interval_17204	3.63684	-2.61615	3.55281	0.000853592	0.0189797	-1.19139	chr10	23315926	23316064	TTS (C10orf67)
FAM76B	Interval_30013	3.63419	-1.75297	3.33824	0.00161536	0.0282513	-1.72262	chr11	95577830	95577945	Intergenic
PROX1	Interval_13543	3.63326	-0.843131	4.3286	7.37151e-05	0.00406538	0.989172	chr1	214002645	214002814	intron (PROX1. intron 2 of 4)
LAMB4	Interval_145548	3.63107	-2.66879	3.22392	0.00225057	0.0345681	-1.9277	chr7	108063893	108064021	exon (LAMB4. exon 22 of 34)
LOC102724065	Interval_43327	3.63054	-1.89292	3.14902	0.00278772	0.0392071	-2.06091	chr13	79647651	79647810	Intergenic
PKD1L1	Interval_142757	3.62669	-0.902887	4.03206	0.000192504	0.00750767	0.044913	chr7	47784013	47784195	intron (PKD1L1. intron 56 of 56)
TMEM52B	Interval_33472	3.6224	-1.9897	3.06007	0.00358206	0.0458442	-2.21769	chr12	10176021	10176156	intron (TMEM52B. intron 1 of 5)
ARMC1	Interval_151795	3.62024	-2.17394	3.36507	0.00149312	0.0269198	-1.62732	chr8	65617384	65617486	intron (ARMC1. intron 3 of 6)
ATP9B	Interval_72090	3.62016	-2.3278	3.43379	0.00121885	0.0237955	-1.40852	chr18	79346143	79346254	intron (ATP9B. intron 23 of 26)
ALPK1	Interval_117779	3.6195	-2.52277	3.31993	0.00170413	0.0292101	-1.73949	chr4	112359371	112359484	intron (ALPK1. intron 2 of 13)
SOX6	Interval_25364	3.61764	-2.92195	4.03884	0.000188381	0.0074023	0.00785906	chr11	16485479	16485608	Intergenic
LOC101929216	Interval_18437	3.61536	-1.8446	3.5542	0.00085002	0.0189464	-1.09088	chr10	47121555	47121651	Intergenic
STIP1	Interval_27653	3.61304	-2.35454	3.54123	0.00088394	0.0194366	-1.19583	chr11	64198301	64198452	intron (STIP1. intron 8 of 13)
CCNG1	Interval_128433	3.60534	-2.23081	3.34048	0.0016048	0.0281267	-1.60237	chr5	163345333	163345481	Intergenic
RNF144B	Interval_131385	3.6042	-1.30631	3.90975	0.000283721	0.00958012	-0.280661	chr6	18405686	18405873	intron (RNF144B. intron 2 of 6)
PPP1R2P9	Interval_164196	3.60384	-2.23958	3.75286	0.000463119	0.0130389	-0.644085	chrX	42754247	42754379	Intergenic
NRXN1	Interval_81196	3.60248	-1.52417	3.19829	0.00242237	0.0361372	-1.94909	chr2	50575378	50575484	intron (NRXN1. intron 3 of 16)
PGLYRP3	Interval_9288	3.60049	-2.11859	3.9775	0.000229005	0.00834998	-0.110036	chr1	153306458	153306583	intron (PGLYRP3. intron 2 of 6)
ME3	Interval_29637	3.60033	0.644148	6.37948	6.03964e-08	4.31193e-05	7.28274	chr11	86515717	86516073	intron (ME3. intron 4 of 10)
OTX2	Interval_46513	3.59809	-2.53154	3.20872	0.00235101	0.0354702	-1.95179	chr14	56742397	56742556	Intergenic
SEMA6D	Interval_51423	3.58614	-1.93678	3.82974	0.000364666	0.0112345	-0.457847	chr15	47506830	47506949	intron (SEMA6D. intron 3 of 19)
DNM3	Interval_10885	3.58582	-0.747338	4.38681	6.08732e-05	0.00360283	1.13817	chr1	172390344	172390547	intron (DNM3. intron 21 of 21)
SOX14	Interval_109156	3.58263	-1.96277	3.93977	0.000258079	0.0090465	-0.189546	chr3	137471630	137471765	Intergenic
CDC14C	Interval_142799	3.582	-2.10375	3.30844	0.00176222	0.02985	-1.67573	chr7	49120275	49120427	Intergenic
ACTR3B	Interval_147917	3.58137	-3.02413	3.32229	0.00169243	0.0290783	-1.71384	chr7	152747664	152747878	Intergenic
LRP8	Interval_5226	3.58043	-1.83866	3.77436	0.000433268	0.0125432	-0.589363	chr1	53260808	53260917	intron (LRP8. intron 13 of 18)
AKAP6	Interval_45572	3.57932	-2.17991	3.89754	0.00029484	0.00980774	-0.310143	chr14	32434350	32434446	intron (AKAP6. intron 2 of 13)
RAPGEF1	Interval_162046	3.57255	0.0359803	5.22546	3.54462e-06	0.000632294	3.62157	chr9	131714306	131714641	intron (RAPGEF1. intron 1 of 23)
PTK2	Interval_155354	3.56878	-2.07514	3.45949	0.00112921	0.0226389	-1.37486	chr8	140687289	140687401	intron (PTK2. intron 28 of 34)
ERC2	Interval_105537	3.568	0.0941553	6.53191	3.50609e-08	2.9956e-05	7.90435	chr3	55579574	55579884	intron (ERC2. intron 18 of 18)
HS3ST4	Interval_57496	3.56585	-0.165441	3.99492	0.000216677	0.00807249	0.189915	chr16	25895464	25895730	intron (HS3ST4. intron 1 of 1)
ID3	Interval_2410	3.56434	-1.01926	4.65339	2.50574e-05	0.00208843	1.81926	chr1	23586741	23586901	Intergenic
ASAP1	Interval_154965	3.56028	-1.56231	3.80401	0.000395127	0.0117997	-0.517397	chr8	130388739	130388886	intron (ASAP1. intron 2 of 31)
DACH2	Interval_165281	3.55739	-2.89792	3.27038	0.00196824	0.0320346	-1.75397	chrX	86294923	86295073	intron (DACH2. intron 1 of 11)
TDRD15	Interval_79186	3.55487	-1.80714	3.16385	0.00267264	0.0382644	-2.01307	chr2	21194922	21195096	Intergenic
LOC102724338	Interval_48277	3.55407	-1.09439	3.90032	0.000292274	0.00975268	-0.23761	chr14	83781771	83781931	Intergenic
TEX41	Interval_86098	3.55145	-2.65875	3.47463	0.00107934	0.0219622	-1.33372	chr2	144835903	144836028	intron (TEX41. intron 2 of 4)
MIR3942	Interval_50674	3.54853	-1.3114	3.74573	0.000473454	0.0131908	-0.664034	chr15	35362270	35362446	Intergenic
FLJ41481	Interval_79024	3.54763	-1.81116	4.53698	3.7001e-05	0.00265634	1.60396	chr2	18933014	18933153	Intergenic
LOC102557615	Interval_128525	3.54664	-1.17061	3.57334	0.000802259	0.0182808	-1.10045	chr5	166710388	166710502	Intergenic
GDF9	Interval_126289	3.54583	-1.94381	3.15152	0.00276804	0.0390364	-2.05359	chr5	132854519	132854675	Intergenic
PLOD2	Interval_109631	3.54469	-1.04102	4.18659	0.000117116	0.00545802	0.571747	chr3	145678556	145678650	Intergenic
FSTL5	Interval_119668	3.5424	-0.0508911	5.11308	5.22903e-06	0.000809664	3.30992	chr4	161630123	161630388	intron (FSTL5. intron 7 of 15)
GLDC	Interval_156210	3.5335	-1.65369	4.0747	0.000167963	0.00688599	0.419998	chr9	6566566	6566682	intron (GLDC. intron 15 of 24)
PCDH8	Interval_42684	3.53336	-1.61039	3.34273	0.00159425	0.0280215	-1.67157	chr13	52880442	52880558	Intergenic
CIITA	Interval_56472	3.53281	-2.37076	3.31806	0.00171346	0.029307	-1.60603	chr16	10916097	10916216	intron (CIITA. intron 12 of 17)
RP11-61I13.3	Interval_133297	3.5274	-1.53185	4.22536	0.000103271	0.00505458	0.642195	chr6	39897878	39897990	promoter-TSS (RP11-61I13.3)
TMEM132D	Interval_40151	3.52631	-1.8565	3.39357	0.00137295	0.0255695	-1.41551	chr12	129607358	129607453	intron (TMEM132D. intron 2 of 8)
RNF220	Interval_4620	3.52333	-2.38366	3.36597	0.00148917	0.0268661	-1.56547	chr1	44603165	44603274	intron (RNF220. intron 2 of 6)
RBM12	Interval_93760	3.52275	-1.77097	4.67802	2.3065e-05	0.00198293	1.97036	chr20	35655005	35655264	exon (RBM12. exon 3 of 3)
LOC102724665	Interval_135347	3.51853	-1.24761	3.74665	0.000472103	0.0131787	-0.596302	chr6	92538440	92538620	Intergenic
RP11-475O6.1-2	Interval_6632	3.51679	-1.63107	3.7881	0.000415169	0.0121818	-0.523604	chr1	83828539	83828654	intron (RP11-475O6.1-2. intron 2 of 2)
HDGFL1	Interval_131574	3.51538	-1.22763	3.67056	0.0005967	0.0151974	-0.752178	chr6	22613805	22613963	Intergenic
CSMD3	Interval_153939	3.51364	-2.72936	3.14348	0.00283193	0.0395712	-2.07521	chr8	114141697	114141901	Intergenic
EVA1A	Interval_82820	3.51184	-0.245844	4.52874	3.80313e-05	0.0026986	1.64466	chr2	75571014	75571496	Intergenic
PPARGC1A	Interval_114260	3.5113	-2.77593	3.5642	0.000824747	0.0186208	-1.07096	chr4	24235690	24235802	Intergenic
NCKAP5	Interval_85638	3.51084	-1.71939	3.75868	0.000454848	0.0129121	-0.638937	chr2	133264007	133264130	intron (NCKAP5. intron 4 of 18)
SLC10A2	Interval_44204	3.51064	-2.29448	3.3483	0.00156844	0.027764	-1.52416	chr13	103836285	103836390	Intergenic
CBL	Interval_31243	3.51039	-1.94756	3.26642	0.0019909	0.0322321	-1.80456	chr11	119275990	119276108	exon (CBL. exon 6 of 16)
KCNC1	Interval_25472	3.50906	-2.28197	3.24977	0.00208908	0.0331107	-1.80327	chr11	17764424	17764520	intron (KCNC1. intron 1 of 1)
DYNC1I1	Interval_144563	3.50858	-1.90645	3.48404	0.00104944	0.0215953	-1.18678	chr7	95972695	95972807	intron (DYNC1I1. intron 6 of 10)
LOC643327	Interval_130121	3.50608	-2.17916	3.43991	0.00119693	0.0235052	-1.39831	chr6	3559718	3559835	Intergenic
SETBP1	Interval_70440	3.50453	-2.4363	3.12442	0.00298904	0.0409404	-2.0899	chr18	44997119	44997226	intron (SETBP1. intron 4 of 4)
LOC101928913	Interval_19186	3.50405	-1.98177	3.81465	0.000382244	0.011577	-0.466926	chr10	65706108	65706341	Intergenic
RGS3	Interval_160376	3.50115	-0.819943	4.91175	1.04386e-05	0.00123695	2.72565	chr9	113568694	113568822	intron (RGS3. intron 2 of 7)
ARHGAP26	Interval_127227	3.49926	-2.2696	3.41587	0.00128536	0.0245559	-1.47019	chr5	142902207	142902354	intron (ARHGAP26. intron 7 of 17)
HTR1A	Interval_123240	3.49705	-1.16183	3.84081	0.000352262	0.0110009	-0.309618	chr5	63653316	63653464	Intergenic
LDB2	Interval_114055	3.49543	-1.30249	3.97666	0.000229616	0.00836722	-0.0472661	chr4	16786326	16786482	intron (LDB2. intron 1 of 7)
DNHD1	Interval_24590	3.49472	-2.53154	3.50434	0.000987569	0.0208064	-1.26211	chr11	6545412	6545527	exon (DNHD1. exon 21 of 43)
LINC00648	Interval_46054	3.49083	-2.81667	3.40812	0.00131516	0.0249215	-1.4491	chr14	47822361	47822517	Intergenic
LINC00478	Interval_96463	3.47951	-1.75206	3.6669	0.000603426	0.0153046	-0.817055	chr21	16573735	16573908	intron (LINC00478. intron 5 of 5)
MAMDC2	Interval_157878	3.47934	-0.441422	4.94421	9.34237e-06	0.00115297	2.76093	chr9	70046493	70046674	intron (MAMDC2. intron 2 of 13)
GAS2	Interval_25679	3.47708	-0.204998	4.20283	0.000111112	0.00528054	0.736013	chr11	22703111	22703261	intron (GAS2. intron 3 of 7)
DPT	Interval_10709	3.47598	-2.44423	3.25454	0.00206052	0.0328733	-1.84603	chr1	168731761	168731883	Intergenic
CPT1A	Interval_28310	3.46802	-1.04825	3.57749	0.000792236	0.0181558	-0.970685	chr11	68792726	68792860	intron (CPT1A. intron 9 of 18)
LOC101929432	Interval_32538	3.46421	-2.41833	3.3869	0.00140023	0.0258534	-1.53355	chr12	677119	677234	Intergenic
TMPRSS2	Interval_97605	3.46306	-2.02791	3.39174	0.00138037	0.0256508	-1.43564	chr21	41565129	41565353	Intergenic
LINC00889	Interval_166399	3.4618	-0.667873	4.0329	0.000191988	0.00749808	0.15825	chrX	138519475	138519597	Intergenic
NAV2	Interval_25588	3.46121	-1.9743	3.69917	0.000546534	0.0143759	-0.735021	chr11	19727360	19727478	intron (NAV2. intron 1 of 39)
EIF3E	Interval_153787	3.45068	0.328804	5.38985	2.0004e-06	0.000437378	4.42619	chr8	108268188	108268429	Intergenic
LOC102467079	Interval_58400	3.4483	-2.30156	3.05168	0.00366714	0.046547	-2.15597	chr16	52149222	52149355	Intergenic
TMEM261	Interval_156302	3.44416	-2.13656	3.74635	0.000472541	0.013183	-0.638637	chr9	8015178	8015272	Intergenic
UBE2E3	Interval_87865	3.44336	-1.71236	3.25991	0.00202879	0.0325575	-1.70193	chr2	180963040	180963210	Intergenic
LOC100131532	Interval_139600	3.43966	-1.58265	3.57099	0.000807993	0.0183603	-1.02366	chr6	169918265	169918539	Intergenic
LINC00486	Interval_80034	3.43889	-1.99932	4.04307	0.000185855	0.00735504	0.154699	chr2	32858048	32858246	intron (LINC00486. intron 2 of 5)
SMOC2	Interval_139540	3.43757	-1.15028	3.69388	0.000555497	0.0145305	-0.74558	chr6	168541351	168541532	intron (SMOC2. intron 4 of 12)
SLC35F1	Interval_136488	3.43658	-2.60686	3.02423	0.00395862	0.0487493	-2.25386	chr6	118203550	118203675	intron (SLC35F1. intron 2 of 8)
LOC101928126	Interval_97034	3.43559	-2.51693	3.19344	0.00245621	0.0364046	-1.91752	chr21	34000484	34000601	Intergenic
APLNR	Interval_26989	3.43092	0.622533	5.8758	3.61974e-07	0.000144344	5.99956	chr11	57210800	57211112	Intergenic
CCDC170	Interval_138319	3.43063	-1.93603	3.04179	0.00376974	0.0472979	-2.26693	chr6	151616407	151616518	intron (CCDC170. intron 9 of 9)
RP11-101E14.2	Interval_94215	3.42911	-2.12778	3.35509	0.00153753	0.027412	-1.51834	chr20	40241697	40241879	Intergenic
PYDC2	Interval_112090	3.42498	-2.4622	3.10468	0.00316035	0.0424115	-2.08327	chr3	191415713	191415840	Intergenic
TBCK	Interval_117492	3.42449	-1.25852	3.41045	0.00130615	0.0248128	-1.35172	chr4	106245374	106245546	intron (TBCK. intron 9 of 23)
LOC101927935	Interval_159013	3.42432	-0.913103	4.61162	2.88295e-05	0.0022829	1.89299	chr9	91972472	91972734	Intergenic
PAG1	Interval_152439	3.42232	-2.84528	3.07067	0.00347732	0.0450278	-2.22307	chr8	81061599	81061710	intron (PAG1. intron 2 of 9)
KIF27	Interval_158463	3.42094	-1.42571	4.46283	4.73469e-05	0.00310566	1.4588	chr9	83933934	83934055	Intergenic
LOC101927697	Interval_128231	3.42066	-2.35279	3.79883	0.000401547	0.0119274	-0.420897	chr5	158162762	158162871	Intergenic
PDPN	Interval_1373	3.41951	-1.95545	3.10969	0.00311602	0.0420467	-2.05266	chr1	13601161	13601313	intron (PDPN. intron 1 of 5)
MED30	Interval_154060	3.41907	-0.781057	4.11857	0.000145887	0.00631228	0.550121	chr8	117663619	117663812	Intergenic
LOC102724917	Interval_45455	3.41811	-1.84713	3.24457	0.0021207	0.0334047	-1.79933	chr14	29029180	29029303	Intergenic
GFPT2	Interval_129731	3.41626	-1.70639	3.32167	0.00169551	0.0291072	-1.58046	chr5	180301340	180301445	exon (GFPT2. exon 19 of 19)
LOC101929156	Interval_31313	3.41559	-1.19376	3.20752	0.00235909	0.0355668	-1.87204	chr11	119888287	119888406	Intergenic
CCDC50	Interval_112088	3.41482	-2.75004	3.0754	0.00343153	0.0446518	-2.21414	chr3	191359139	191359287	intron (CCDC50. intron 3 of 11)
PLXNA4	Interval_146595	3.41345	-1.56866	3.40262	0.00133672	0.0251819	-1.45491	chr7	132234774	132235032	intron (PLXNA4. intron 6 of 32)
MBL2	Interval_18765	3.40807	-0.943624	4.92659	9.92263e-06	0.00119553	2.74375	chr10	53430219	53430394	Intergenic
YAE1D1	Interval_142213	3.40644	-2.04416	3.36679	0.00148561	0.0268425	-1.39341	chr7	39608338	39608434	intron (YAE1D1. intron 2 of 2)
SYNPO2	Interval_117948	3.40375	-1.60508	3.25099	0.00208176	0.0330543	-1.79007	chr4	118870067	118870240	intron (SYNPO2. intron 1 of 4)
AC012075.2	Interval_82923	3.40129	-1.74344	3.05009	0.00368343	0.046663	-2.25789	chr2	81206364	81206498	Intergenic
PCSK5	Interval_158076	3.39736	-1.36675	3.23235	0.0021967	0.0341057	-1.81761	chr9	75544424	75544576	Intergenic
GYPC	Interval_85197	3.39696	-1.90561	4.21277	0.000107584	0.00518193	0.663385	chr2	125822826	125822976	Intergenic
PCNX	Interval_47468	3.3968	-3.06377	3.0648	0.00353503	0.0454687	-2.23319	chr14	71085047	71085167	intron (PCNX. intron 19 of 26)
ARSB	Interval_124084	3.3954	-2.03287	3.72281	0.000508173	0.0137723	-0.573995	chr5	78797925	78798048	intron (ARSB. intron 6 of 7)
MGAT4C	Interval_37219	3.39499	-1.87224	3.64843	0.000638509	0.015847	-0.862777	chr12	86349266	86349440	intron (MGAT4C. intron 2 of 7)
RP11-148L24.1	Interval_120109	3.391	-1.3779	3.75283	0.000463159	0.0130389	-0.508999	chr4	174177665	174177861	Intergenic
COL5A1	Interval_162419	3.39081	-2.17123	3.08586	0.00333228	0.0438223	-2.09613	chr9	134669579	134669685	intron (COL5A1. intron 1 of 65)
GBE1	Interval_106754	3.38919	-1.21498	3.30397	0.00178529	0.0300523	-1.6179	chr3	82186136	82186276	Intergenic
MIR3927	Interval_160092	3.38848	-1.33181	3.86305	0.00032857	0.0105052	-0.188083	chr9	109507501	109507655	Intergenic
LOC101927566	Interval_148323	3.38586	0.827708	6.12627	1.48817e-07	7.97239e-05	6.91925	chr8	274142	274707	promoter-TSS (LOC101927566)
RBFOX1	Interval_56275	3.38474	-1.63023	3.32176	0.00169508	0.0291029	-1.64204	chr16	6018956	6019122	promoter-TSS (RBFOX1)
CACUL1	Interval_22836	3.38423	-1.93366	3.62595	0.000683819	0.0165571	-0.918201	chr10	118868813	118869023	Intergenic
MAGI3	Interval_8247	3.38302	-2.75475	3.1803	0.00255021	0.0371992	-1.91602	chr1	113557646	113557779	intron (MAGI3. intron 2 of 21)
EYA2	Interval_94766	3.38276	-1.02441	4.49189	4.29918e-05	0.0029157	1.46304	chr20	47019285	47019402	intron (EYA2. intron 5 of 13)
CHL1	Interval_101741	3.38067	-1.67181	3.8615	0.000330174	0.0105383	-0.239735	chr3	264736	264854	intron (CHL1. intron 2 of 26)
DEFB119	Interval_93254	3.37881	-2.17198	3.39302	0.00137516	0.0256019	-1.40584	chr20	31378145	31378320	intron (DEFB119. intron 1 of 1)
LRRC49	Interval_53200	3.3758	-1.1741	4.65669	2.47808e-05	0.00207367	2.01327	chr15	70856981	70857148	intron (LRRC49. intron 1 of 16)
COX4I2	Interval_93285	3.37403	0.0191097	5.47506	1.485e-06	0.000358568	4.65398	chr20	31638399	31638566	promoter-TSS (COX4I2)
KLHL29	Interval_79289	3.37285	-1.4065	3.83289	0.000361095	0.0111782	-0.330558	chr2	23704880	23705031	intron (KLHL29. intron 12 of 12)
C14orf132	Interval_49050	3.37283	-1.55754	3.4114	0.00130246	0.0247711	-1.25106	chr14	96053531	96053761	intron (C14orf132. intron 2 of 2)
SEMA3C	Interval_144073	3.3705	-1.15031	3.2825	0.00190026	0.0312567	-1.67276	chr7	81064548	81064685	Intergenic
LOC101928789	Interval_90297	3.36646	-0.288205	4.04669	0.000183714	0.00730645	0.242006	chr2	230153499	230153739	Intergenic
RALYL	Interval_152530	3.3617	-1.57997	3.44605	0.00117528	0.023195	-1.33443	chr8	84601987	84602139	intron (RALYL. intron 2 of 6)
MFHAS1	Interval_148710	3.36077	-1.67841	3.95944	0.000242502	0.0086925	-0.0256541	chr8	8870645	8870795	intron (MFHAS1. intron 1 of 3)
BNC2	Interval_156556	3.35692	-0.652041	4.37086	6.41585e-05	0.0037258	1.12468	chr9	16826022	16826176	intron (BNC2. intron 1 of 8)
PTCHD4	Interval_134055	3.35595	-0.505219	4.77045	1.68805e-05	0.00164758	2.40508	chr6	48253238	48253494	Intergenic
TRNAW7	Interval_62989	3.35267	-0.769651	4.82171	1.41861e-05	0.00147997	2.57937	chr17	19470962	19471131	Intergenic
LOC101927209	Interval_115247	3.35237	-1.09813	4.18304	0.000118472	0.00548748	0.713999	chr4	49109983	49110314	Intergenic
ITGA9	Interval_103918	3.35185	-1.22212	4.27354	8.82692e-05	0.00456685	0.867299	chr3	37671073	37671329	intron (ITGA9. intron 17 of 27)
MAD2L1	Interval_118001	3.35085	-2.43308	3.82846	0.000366126	0.011267	-0.35035	chr4	120060115	120060234	exon (MAD2L1. exon 5 of 5)
SYNDIG1	Interval_93124	3.34898	-0.97476	4.20765	0.000109386	0.00523095	0.68816	chr20	24497907	24498080	intron (SYNDIG1. intron 1 of 3)
ABCA8	Interval_67032	3.34783	-0.151481	4.94854	9.2049e-06	0.00114278	2.90925	chr17	68821898	68822193	Intergenic
PPFIBP2	Interval_24648	3.34313	-0.0951632	4.71382	2.04426e-05	0.00185305	2.19576	chr11	7612650	7613012	intron (PPFIBP2. intron 2 of 22)
MATN1-AS1	Interval_3263	3.33991	-1.45929	3.64846	0.000638435	0.015847	-0.822011	chr1	30438428	30438687	Intergenic
EXOC4	Interval_146676	3.3389	-2.36136	3.25583	0.00205284	0.0327945	-1.70693	chr7	133698319	133698446	intron (EXOC4. intron 10 of 17)
RSPO2	Interval_153764	3.33871	-0.726329	3.70305	0.000540059	0.0142677	-0.584082	chr8	107823093	107823330	Intergenic
FAM46D	Interval_165224	3.33623	-1.63111	3.64106	0.000653028	0.0160899	-0.827097	chrX	80520964	80521087	Intergenic
LOC101927571	Interval_69610	3.33473	-1.59471	3.50749	0.000978275	0.0207108	-1.09549	chr18	22790795	22790947	intron (LOC101927571. intron 1 of 2)
LOC102724443	Interval_135594	3.334	-2.23255	3.04455	0.00374086	0.0470812	-2.26395	chr6	103796062	103796233	Intergenic
LOC285762	Interval_136577	3.33225	-1.34717	3.2787	0.00192136	0.0315072	-1.5993	chr6	119495453	119495628	Intergenic
STPG2-AS1	Interval_117136	3.3299	-1.049	4.36091	6.62937e-05	0.00379602	1.17749	chr4	96913818	96913940	Intergenic
LOC101929236	Interval_17535	3.32749	-1.06906	4.19187	0.00011513	0.0053972	0.61008	chr10	28949643	28949871	Intergenic
HIF1AN	Interval_21703	3.32746	-2.84257	3.08513	0.00333915	0.0438676	-2.11344	chr10	100614108	100614257	Intergenic
TMEM170B	Interval_130766	3.32708	-0.064355	4.62482	2.75808e-05	0.00221794	2.06252	chr6	11609591	11609960	Intergenic
FLJ41481	Interval_79029	3.32597	-1.88846	3.29612	0.00182656	0.0304774	-1.61368	chr2	19009485	19009811	intron (FLJ41481. intron 2 of 2)
GAB2	Interval_29299	3.3242	-2.14762	3.55311	0.000852833	0.0189747	-0.988106	chr11	78239835	78239975	intron (GAB2. intron 3 of 10)
KCNJ16	Interval_67075	3.321	-1.57572	3.87306	0.000318419	0.0102948	-0.248547	chr17	70073124	70073362	Intergenic
SNTG1	Interval_151074	3.32091	-1.29978	3.94843	0.000251102	0.00889173	-0.0731386	chr8	50616693	50616856	intron (SNTG1. intron 13 of 15)
GHITM	Interval_20579	3.32	-0.636395	5.37906	2.07719e-06	0.000448867	4.29827	chr10	83764784	83765030	Intergenic
LRFN5	Interval_45931	3.31803	-1.75206	3.41564	0.00128625	0.0245615	-1.33294	chr14	41911126	41911290	Intergenic
BIRC3	Interval_30203	3.31492	-0.910015	3.7476	0.000470713	0.0131673	-0.532133	chr11	102276946	102277252	Intergenic
VAT1L	Interval_59950	3.31316	-0.726381	3.70436	0.000537878	0.0142225	-0.615379	chr16	77946838	77947098	intron (VAT1L. intron 7 of 8)
PDZRN4	Interval_34753	3.31275	-0.841798	3.6551	0.000625622	0.0156406	-0.719313	chr12	41521990	41522276	intron (PDZRN4. intron 5 of 10)
SLCO3A1	Interval_54929	3.31267	-0.911446	3.32276	0.00169013	0.0290658	-1.6025	chr15	91983908	91984208	intron (SLCO3A1. intron 2 of 10)
CDK14	Interval_144346	3.3126	-2.13656	3.45167	0.00115579	0.022971	-1.30417	chr7	91064162	91064333	intron (CDK14. intron 10 of 13)
KLHL29	Interval_79283	3.31007	-1.21306	4.08322	0.000163435	0.00675002	0.414873	chr2	23670122	23670234	intron (KLHL29. intron 4 of 12)
RP11-109J4.1	Interval_128400	3.30957	-0.862753	3.64293	0.00064932	0.0160198	-0.76107	chr5	161105690	161106116	Intergenic
OPCML	Interval_32329	3.30715	-0.87953	3.26025	0.00202676	0.0325361	-1.6302	chr11	133659728	133659981	Intergenic
KRT8	Interval_35622	3.30531	-0.1192	4.55204	3.51876e-05	0.00258261	1.68659	chr12	52921083	52921193	intron (KRT8. intron 1 of 8)
CDC26	Interval_160336	3.30513	-1.54045	3.91987	0.000274814	0.00942974	-0.00582338	chr9	113266293	113266476	TTS (CDC26)
LSAMP	Interval_107674	3.3049	-0.569691	4.07446	0.000168092	0.00688599	0.36138	chr3	116059828	116060003	intron (LSAMP. intron 2 of 8)
CYB5A	Interval_71779	3.30463	-0.01642	5.9465	2.81765e-07	0.00012182	6.16177	chr18	74249295	74249464	Intergenic
LINC00673	Interval_67134	3.30168	-1.54376	4.27211	8.86819e-05	0.0045774	0.877309	chr17	72512938	72513157	intron (LINC00673. intron 1 of 3)
SMIM23	Interval_128845	3.30137	-2.54629	3.11711	0.00305142	0.0414912	-1.97969	chr5	171682725	171682846	Intergenic
RPL22L1	Interval_110779	3.29773	-0.0391357	4.33456	7.22871e-05	0.00401453	1.27476	chr3	170802312	170802935	Intergenic
SERPINA13P	Interval_48969	3.29619	-1.59556	3.92203	0.000272945	0.00938379	0.0302358	chr14	94663169	94663392	Intergenic
LOC101928738	Interval_68099	3.29576	-1.41412	3.92624	0.000269345	0.00930937	0.0182466	chr17	79890127	79890251	Intergenic
RP11-317M11.1	Interval_115355	3.29564	-1.15586	3.74137	0.000479876	0.0133069	-0.487759	chr4	53786734	53786954	intron (RP11-317M11.1. intron 2 of 3)
MIR548AB	Interval_107193	3.29496	-1.05803	3.80685	0.00039165	0.0117317	-0.252263	chr3	103977938	103978189	Intergenic
LOC101927225	Interval_106509	3.29485	-1.53498	3.52749	0.000921251	0.0199309	-1.13421	chr3	72663527	72663626	Intergenic
ANKRD20A5P	Interval_69469	3.29448	-2.74126	3.28224	0.0019017	0.0312725	-1.65089	chr18	14223300	14223396	intron (ANKRD20A5P. intron 15 of 15)
VAT1L	Interval_59944	3.29105	-1.07058	3.67203	0.000594022	0.0151514	-0.674649	chr16	77780513	77780723	Intergenic
PTPRK	Interval_136846	3.29008	-2.47097	3.41854	0.00127525	0.0244539	-1.33902	chr6	128053639	128053741	intron (PTPRK. intron 13 of 18)
LOC101927392	Interval_153592	3.28989	-0.280407	3.71226	0.000524954	0.014033	-0.559647	chr8	105173100	105173360	Intergenic
THSD7B	Interval_85835	3.28799	-2.78471	3.02237	0.00397908	0.048897	-2.2407	chr2	137091710	137091892	intron (THSD7B. intron 2 of 26)
SGIP1	Interval_6110	3.28755	-0.743697	3.81322	0.000383946	0.0116032	-0.282185	chr1	66575824	66576012	intron (SGIP1. intron 1 of 20)
QKI	Interval_139154	3.28673	-2.70337	3.41466	0.00128998	0.0246027	-1.348	chr6	163505347	163505478	intron (QKI. intron 3 of 7)
NKAIN3	Interval_151693	3.28623	-1.71592	3.51217	0.000964633	0.0205282	-1.16353	chr8	62150671	62150793	Intergenic
MIR3679	Interval_85648	3.28485	-0.125034	5.18267	4.11111e-06	0.000697499	3.60728	chr2	133818220	133818464	Intergenic
BPGM	Interval_146725	3.27987	-1.83757	3.23976	0.00215027	0.0336576	-1.75276	chr7	134703214	134703355	Intergenic
MLLT3	Interval_156731	3.27977	-2.35692	3.95848	0.000243245	0.00870417	-0.000567792	chr9	20570878	20571016	intron (MLLT3. intron 2 of 10)
AGPAT9	Interval_116668	3.27825	-3.055	3.27329	0.00195169	0.0318756	-1.67224	chr4	83724510	83724632	Intergenic
FAM76B	Interval_30015	3.27777	-1.88623	3.31702	0.00171866	0.029376	-1.56532	chr11	95600249	95600413	Intergenic
ATP2B4	Interval_12596	3.27607	-2.93857	3.0577	0.00360592	0.0460348	-2.15647	chr1	203699037	203699137	intron (ATP2B4. intron 3 of 20)
STK39	Interval_87011	3.2758	-1.38243	3.17336	0.00260121	0.0376404	-1.90988	chr2	168278457	168278627	Intergenic
LOC101929590	Interval_20567	3.27451	-0.0460776	4.52189	3.89082e-05	0.00273869	1.6395	chr10	83012998	83013203	Intergenic
SH3RF2	Interval_127341	3.272	-1.43592	3.65664	0.000622673	0.015605	-0.715511	chr5	145925462	145925670	Intergenic
LOC101928167	Interval_71000	3.27179	-1.1867	3.55139	0.000857259	0.019041	-0.990863	chr18	53639768	53639940	Intergenic
MDN1	Interval_135248	3.26577	-2.31118	3.49911	0.00100315	0.0210231	-1.13926	chr6	89763887	89763985	intron (MDN1. intron 15 of 87)
LOC730338	Interval_142675	3.26541	-0.402262	4.10863	0.000150627	0.00642598	0.510363	chr7	47080922	47081141	Intergenic
TAPT1-AS1	Interval_114039	3.26533	-2.8521	3.34715	0.00157377	0.0278063	-1.49788	chr4	16458190	16458296	Intergenic
AUTS2	Interval_143331	3.26426	-1.27686	4.00111	0.000212455	0.00798572	0.209175	chr7	69657020	69657208	intron (AUTS2. intron 1 of 4)
GNA14	Interval_158181	3.26337	-0.0664504	3.75131	0.000465344	0.0130875	-0.406642	chr9	77534489	77534918	intron (GNA14. intron 1 of 6)
RP11-513O17.3	Interval_151398	3.26221	-1.3045	3.02453	0.00395528	0.0487196	-2.21977	chr8	57166587	57166760	Intergenic
LOC101928230	Interval_60060	3.26117	-0.973764	4.05198	0.000180637	0.00723451	0.258603	chr16	79656714	79656951	Intergenic
BNC2	Interval_156553	3.2608	-0.195108	5.1127	5.2359e-06	0.000809975	3.59824	chr9	16795214	16795585	intron (BNC2. intron 1 of 8)
NPFFR2	Interval_115926	3.25512	0.340685	4.13253	0.00013947	0.00611817	0.630207	chr4	71922966	71923577	Intergenic
SERPINB2	Interval_71564	3.255	-1.28144	3.83579	0.000357841	0.0111147	-0.344381	chr18	63897303	63897470	intron (SERPINB2. intron 4 of 7)
OR6V1	Interval_147350	3.25371	-2.65875	3.07553	0.00343027	0.0446493	-2.12844	chr7	143046600	143046714	Intergenic
GPR98	Interval_124609	3.25157	-1.93603	3.1	0.00320233	0.0427579	-2.08623	chr5	90909122	90909247	intron (GPR98. intron 83 of 89)
MAD1L1	Interval_139963	3.25049	-2.34021	3.16573	0.00265836	0.038163	-1.92613	chr7	1974148	1974279	intron (MAD1L1. intron 14 of 17)
NR2F1-AS1	Interval_124689	3.24849	-0.0913653	4.87229	1.19429e-05	0.00134627	2.76633	chr5	93503692	93504012	intron (NR2F1-AS1. intron 5 of 8)
RHOH	Interval_114873	3.2483	-1.96748	3.71629	0.000518481	0.013935	-0.618824	chr4	40230314	40230468	intron (RHOH. intron 2 of 3)
MIR1254-2	Interval_17212	3.24335	-0.217123	5.87567	3.62143e-07	0.000144344	5.90456	chr10	23405613	23405888	Intergenic
VDAC1	Interval_126377	3.24293	-1.47119	3.67557	0.000587612	0.0150426	-0.691193	chr5	134016908	134017017	Intergenic
LOC101059914	Interval_119748	3.2416	-1.60592	3.39211	0.00137885	0.0256441	-1.39153	chr4	164905169	164905274	Intergenic
TUSC3	Interval_149083	3.24104	-1.07998	3.57553	0.00079695	0.0182262	-0.827064	chr8	15356634	15356844	Intergenic
LOC100289673	Interval_125222	3.2403	-2.34899	3.04533	0.00373273	0.0470549	-2.18442	chr5	109947742	109947847	Intergenic
ROBO2	Interval_106663	3.24017	0.312929	5.83654	4.1592e-07	0.000156777	5.82554	chr3	76965071	76965393	intron (ROBO2. intron 2 of 23)
SFMBT2	Interval_16243	3.23794	-1.90345	3.18447	0.00252002	0.0369527	-1.80607	chr10	7040930	7041136	Intergenic
RBM43	Interval_86285	3.2378	0.420924	5.0781	5.89934e-06	0.00086883	3.51667	chr2	150981816	150982235	Intergenic
ANO3	Interval_25716	3.23632	-0.961263	3.50701	0.000979686	0.0207189	-1.04328	chr11	25423468	25423656	Intergenic
PDE1C	Interval_141729	3.23611	-0.932096	3.18492	0.00251676	0.036921	-1.77916	chr7	31897051	31897221	intron (PDE1C. intron 3 of 17)
DPP6	Interval_147971	3.23493	0.0548497	4.8591	1.24917e-05	0.00137193	2.7858	chr7	154874399	154874739	intron (DPP6. intron 20 of 26)
MVP	Interval_57813	3.2347	-0.998102	4.92907	9.83885e-06	0.00119367	2.9358	chr16	29845272	29845402	intron (MVP. intron 11 of 14)
AIG1	Interval_137720	3.23382	-2.36569	3.19453	0.00244858	0.0363497	-1.85423	chr6	143221813	143221944	intron (AIG1. intron 3 of 6)
LOC730338	Interval_142668	3.23273	-0.703818	4.09112	0.000159343	0.00666029	0.551901	chr7	46993529	46993738	Intergenic
PELO	Interval_122543	3.23212	-1.09086	4.03097	0.000193172	0.00752841	0.25741	chr5	52743983	52744123	Intergenic
HSPB8	Interval_39392	3.23059	-1.53867	3.29715	0.00182107	0.0304288	-1.58757	chr12	119198590	119198719	Intergenic
KAT6B	Interval_19949	3.23034	-1.99338	3.37272	0.00145991	0.0265566	-1.4585	chr10	75030502	75030671	exon (KAT6B. exon 18 of 18)
LGR5	Interval_36829	3.23007	-1.54982	4.06134	0.000175305	0.00708609	0.385528	chr12	71475451	71475549	intron (LGR5. intron 1 of 17)
COL19A1	Interval_134566	3.22838	-1.68015	3.75096	0.000465851	0.0130884	-0.53094	chr6	70172344	70172446	intron (COL19A1. intron 41 of 50)
LOC101929279	Interval_17657	3.22832	-1.38635	3.35153	0.00155369	0.0275974	-1.47155	chr10	30188225	30188434	Intergenic
LOC101929495	Interval_124578	3.22791	-0.971729	4.3106	7.81942e-05	0.00422021	1.04609	chr5	90198288	90198565	intron (LOC101929495. intron 2 of 2)
SHISA6	Interval_62387	3.22758	-2.58418	3.03583	0.00383289	0.0477521	-2.15228	chr17	11562793	11562943	exon (SHISA6. exon 4 of 4)
FAM81B	Interval_124775	3.22755	-0.869086	3.83443	0.000359359	0.0111432	-0.245002	chr5	95391227	95391390	promoter-TSS (FAM81B)
PRSS12	Interval_117925	3.22616	-1.76174	3.39222	0.00137843	0.0256405	-1.40586	chr4	118372349	118372488	Intergenic
MARCH3	Interval_125968	3.22447	-0.175274	4.97479	8.41356e-06	0.00107663	3.0962	chr5	127001997	127002350	intron (MARCH3. intron 1 of 3)
LOC101928458	Interval_104445	3.22416	-1.07732	4.41584	5.53139e-05	0.00340945	1.38607	chr3	43953945	43954219	Intergenic
ANKRD30B	Interval_69478	3.22328	-2.23255	3.14333	0.00283311	0.0395756	-1.89929	chr18	14747713	14747849	promoter-TSS (ANKRD30B)
FAM19A2	Interval_36249	3.22082	-1.71739	3.70527	0.000536382	0.0142016	-0.561235	chr12	61700090	61700203	Intergenic
DEFB133	Interval_134092	3.2197	-1.15071	4.33304	7.2648e-05	0.00403035	1.06541	chr6	49923959	49924070	Intergenic
FAM220BP	Interval_157632	3.21915	-0.840567	3.53294	0.000906281	0.0197205	-0.976988	chr9	38483061	38483267	Intergenic
ACVR2A	Interval_86148	3.21887	-0.715167	4.51436	3.98962e-05	0.00278235	1.63373	chr2	147546038	147546323	Intergenic
LOC401324	Interval_141896	3.21805	-0.484379	5.06215	6.2324e-06	0.00090608	3.4025	chr7	35374907	35375133	exon (LOC401324. exon 3 of 3)
FLJ34503	Interval_136338	3.21371	-1.33146	3.6929	0.000557174	0.0145455	-0.652276	chr6	113893947	113894144	Intergenic
SPTLC1	Interval_159018	3.21314	1.74573	8.45079	3.9011e-11	1.66655e-07	14.8976	chr9	92098019	92098422	intron (SPTLC1. intron 3 of 8)
LOC102724076	Interval_43336	3.21194	0.464298	4.22476	0.000103474	0.00506062	0.954009	chr13	79750169	79750531	Intergenic
CDRT15L2	Interval_63075	3.21135	-2.52361	3.29017	0.00185843	0.0307966	-1.63436	chr17	20568424	20568557	Intergenic
TMEM114	Interval_56312	3.20607	-2.61008	3.10228	0.00318186	0.0425836	-2.08254	chr16	8591348	8591480	Intergenic
RFPL4B	Interval_136282	3.20366	-1.5362	3.25335	0.00206759	0.0329328	-1.68216	chr6	112360635	112360745	Intergenic
LOC102724609	Interval_131406	3.20335	-1.95612	3.16194	0.00268719	0.0383728	-1.89573	chr6	19479126	19479236	Intergenic
ANKRD20A19P	Interval_40721	3.2032	-1.54898	3.8161	0.000380523	0.0115374	-0.329937	chr13	23959625	23959736	Intergenic
LOC101927026	Interval_56395	3.20144	0.299236	3.85451	0.000337484	0.0106936	-0.135529	chr16	9509474	9509993	Intergenic
SEZ6L	Interval_99108	3.19801	-3.13116	3.34685	0.00157513	0.0278195	-1.52234	chr22	26313590	26313695	intron (SEZ6L. intron 8 of 14)
LOC101928058	Interval_148426	3.19711	-0.903007	3.57454	0.000799346	0.0182635	-0.847888	chr8	1960911	1961225	Intergenic
STX11	Interval_137789	3.19507	-1.43305	3.43645	0.00120928	0.023662	-1.24491	chr6	144190790	144190902	exon (STX11. exon 2 of 2)
GABRG2	Interval_128421	3.1917	-1.45966	3.17863	0.0025624	0.0372931	-1.86238	chr5	162452872	162453080	Intergenic
LINC00925	Interval_54640	3.1891	-0.628717	4.6319	2.6933e-05	0.00218464	2.0667	chr15	89383746	89384021	intron (LINC00925. intron 2 of 6)
SATB2	Interval_88653	3.18811	-2.70346	3.08908	0.0033022	0.0435919	-2.08266	chr2	199311216	199311344	intron (SATB2. intron 9 of 10)
PTPRN2	Interval_148172	3.18792	-1.85059	3.62524	0.000685307	0.0165691	-0.812134	chr7	157561363	157561503	intron (PTPRN2. intron 20 of 21)
CPEB3	Interval_21072	3.1878	-1.80289	3.24613	0.00211112	0.0333147	-1.71024	chr10	92052250	92052394	exon (CPEB3. exon 10 of 10)
EML5	Interval_48424	3.1869	-2.19713	3.03232	0.00387051	0.0480879	-2.20344	chr14	88643878	88644012	intron (EML5. intron 28 of 31)
SCHLAP1	Interval_87862	3.18263	-2.26277	3.05662	0.00361681	0.0461316	-2.06315	chr2	180868170	180868302	intron (SCHLAP1. intron 3 of 3)
AFAP1L2	Interval_22614	3.18063	1.63092	8.20058	9.35826e-11	3.4648e-07	13.9175	chr10	114349655	114350256	intron (AFAP1L2. intron 1 of 18)
LOC102724210	Interval_118250	3.17962	-1.74441	3.84612	0.000346461	0.0108809	-0.250283	chr4	126630322	126630519	Intergenic
GUCY1A3	Interval_119446	3.17738	-2.47207	3.20957	0.00234529	0.0354128	-1.8168	chr4	155526571	155526728	Intergenic
LRRCC1	Interval_152536	3.17727	-0.505555	4.64256	2.5986e-05	0.00214511	2.10223	chr8	84938566	84938973	Intergenic
XKR4	Interval_151276	3.17608	-0.94799	4.75912	1.75406e-05	0.00168512	2.42383	chr8	55203615	55203812	intron (XKR4. intron 1 of 2)
CHST15	Interval_23209	3.17538	-0.220091	3.79693	0.000403928	0.0119832	-0.34101	chr10	124077169	124077504	intron (CHST15. intron 1 of 7)
DPYD	Interval_7460	3.17483	-0.625807	4.38166	6.19161e-05	0.00364513	1.24571	chr1	97192960	97193254	exon (DPYD. exon 20 of 23)
PALM2	Interval_160104	3.1719	-1.94481	3.64388	0.000647445	0.0159929	-0.762352	chr9	109767515	109767610	intron (PALM2. intron 1 of 6)
MIR5011	Interval_71625	3.17047	-1.61907	3.10878	0.00312406	0.0421042	-2.01233	chr18	67119601	67119740	Intergenic
TLE1	Interval_158352	3.16914	-0.460441	4.26911	8.95554e-05	0.00460873	0.94854	chr9	81032934	81033275	Intergenic
SLC35F4	Interval_46542	3.16777	-2.05702	3.10682	0.00314135	0.0422355	-2.08561	chr14	57771881	57772089	intron (SLC35F4. intron 1 of 7)
GARNL3	Interval_161407	3.16767	-1.79967	3.59535	0.000750503	0.0175199	-0.880384	chr9	127336835	127336990	intron (GARNL3. intron 11 of 26)
GRM7	Interval_102025	3.1655	-2.19713	3.02984	0.00389732	0.0482723	-2.17891	chr3	7254487	7254642	intron (GRM7. intron 2 of 11)
CLNK	Interval_113765	3.16472	0.111884	4.42551	5.35727e-05	0.00334877	1.43956	chr4	10611725	10611949	intron (CLNK. intron 2 of 18)
CDC42EP3	Interval_80233	3.1642	1.55212	6.6669	2.16528e-08	2.11323e-05	8.9393	chr2	37535893	37536595	Intergenic
SEPT6	Interval_165899	3.1641	-2.20491	3.04274	0.00375975	0.047233	-2.18844	chrX	119666173	119666301	intron (SEPT6. intron 2 of 10)
SCUBE2	Interval_24762	3.16346	-1.5585	3.26346	0.00200805	0.0324027	-1.67218	chr11	9048040	9048154	exon (SCUBE2. exon 15 of 22)
LINC00277	Interval_52994	3.1577	-0.65332	3.65856	0.000619038	0.0155441	-0.56285	chr15	69118990	69119103	Intergenic
ANKRD6	Interval_135236	3.15758	-0.786591	4.70371	2.11519e-05	0.00188914	2.27533	chr6	89565076	89565316	intron (ANKRD6. intron 1 of 15)
RP11-129J12.2	Interval_21609	3.15423	-1.13582	4.25719	9.31052e-05	0.0047392	0.899903	chr10	99497509	99497683	Intergenic
LOC101927458	Interval_6585	3.15371	0.099241	4.65677	2.47746e-05	0.00207367	2.34358	chr1	81545558	81546031	Intergenic
LRRC4C	Interval_26359	3.1532	-1.17079	4.15578	0.000129392	0.00582325	0.686954	chr11	40241878	40242039	intron (LRRC4C. intron 4 of 6)
SMIM20	Interval_114364	3.15174	-1.59427	3.98649	0.000222561	0.00821704	0.136377	chr4	25981861	25981983	Intergenic
SYNPO	Interval_127790	3.15099	-1.10763	4.36478	6.5455e-05	0.00376955	1.18002	chr5	150636834	150636939	intron (SYNPO. intron 1 of 2)
ACBD6	Interval_11333	3.15073	-0.760875	4.9332	9.70098e-06	0.00118521	2.94378	chr1	180310220	180310357	intron (ACBD6. intron 7 of 7)
DCLK2	Interval_119146	3.15015	-0.897318	3.88106	0.000310524	0.0101423	-0.0367399	chr4	150259969	150260122	Intergenic
ZC3H12D	Interval_138126	3.14975	-0.675963	4.09567	0.000157035	0.00659961	0.39545	chr6	149464007	149464125	intron (ZC3H12D. intron 2 of 5)
VTI1A	Interval_22454	3.14868	-2.32831	3.53962	0.000888219	0.0194687	-1.00803	chr10	112631732	112631861	intron (VTI1A. intron 6 of 8)
IGSF11-AS1	Interval_107729	3.14799	-2.10819	3.09399	0.00325698	0.0431969	-2.0255	chr3	118805085	118805267	Intergenic
LOC102723370	Interval_25657	3.14658	-1.28567	3.62282	0.000690381	0.0166507	-0.763235	chr11	21921234	21921469	Intergenic
MROH5	Interval_155500	3.14576	-3.00236	3.03602	0.00383081	0.0477335	-2.16795	chr8	141619577	141619679	Intergenic
SDR16C5	Interval_151362	3.14533	-0.592618	4.84831	1.29591e-05	0.00140169	2.66617	chr8	56270862	56271039	Intergenic
FYB	Interval_122227	3.14489	-1.08769	4.32011	7.57966e-05	0.00413636	1.14845	chr5	39233783	39234058	intron (FYB. intron 1 of 18)
LOC388406	Interval_66303	3.14452	-2.03287	3.26104	0.00202214	0.0325078	-1.69745	chr17	60563819	60563976	promoter-TSS (LOC388406)
LINC00423	Interval_41420	3.14424	0.192846	5.61724	9.01564e-07	0.00026445	5.2164	chr13	32839022	32839245	intron (LINC00423. intron 4 of 4)
LOC102467214	Interval_125316	3.14191	-2.17024	3.85219	0.000339947	0.0107472	-0.195579	chr5	112641192	112641340	Intergenic
AUTS2	Interval_143378	3.14135	-1.85605	3.6761	0.000586661	0.015035	-0.689815	chr7	70530177	70530321	intron (AUTS2. intron 5 of 18)
OPTC	Interval_12564	3.14045	-1.08163	4.35805	6.69198e-05	0.00380655	1.23337	chr1	203534657	203534805	Intergenic
CTNNA3	Interval_19193	3.14006	-1.01754	3.6849	0.000571025	0.0147493	-0.572859	chr10	66041920	66042124	intron (CTNNA3. intron 11 of 13)
CD180	Interval_123430	3.13999	-0.182545	4.30436	7.981e-05	0.00427625	1.15823	chr5	67301366	67301717	Intergenic
NEK3	Interval_42648	3.13939	-1.68852	3.18876	0.00248932	0.0366637	-1.75312	chr13	52165568	52165669	Intergenic
MSGN1	Interval_78988	3.13848	-0.741596	4.60174	2.98001e-05	0.00233096	1.97794	chr2	17815727	17815910	promoter-TSS (MSGN1)
ACTN2	Interval_15108	3.13783	-2.19191	3.32926	0.00165832	0.0287203	-1.55373	chr1	236762546	236762645	exon (ACTN2. exon 21 of 21)
CPEB1	Interval_54205	3.13777	-1.64085	3.87254	0.000318936	0.0103079	-0.153709	chr15	82572431	82572592	promoter-TSS (CPEB1)
PRKG1	Interval_18720	3.13657	0.430023	5.67116	7.4571e-07	0.000234901	5.38017	chr10	52213494	52213739	intron (PRKG1. intron 3 of 11)
GNG12	Interval_6213	3.13588	-0.709586	4.40763	5.68332e-05	0.00346614	1.36722	chr1	67791806	67792036	intron (GNG12. intron 1 of 3)
SNCAIP	Interval_125708	3.13513	-1.56566	3.59022	0.000762263	0.0177027	-0.862463	chr5	122362495	122362675	intron (SNCAIP. intron 1 of 11)
SAMD4A	Interval_46349	3.13377	-0.981327	3.77564	0.000431554	0.0125109	-0.453065	chr14	54600758	54600874	intron (SAMD4A. intron 1 of 11)
GARNL3	Interval_161413	3.13249	-1.25995	4.31625	7.67599e-05	0.00416709	1.0952	chr9	127390719	127390815	exon (GARNL3. exon 28 of 29)
TCL1A	Interval_49037	3.13188	-1.32602	3.69813	0.000548295	0.0144052	-0.63876	chr14	95701885	95702140	Intergenic
ANKK1	Interval_30718	3.13114	0.0886793	4.61591	2.84177e-05	0.00226469	2.03218	chr11	113384648	113384832	Intergenic
SEMA5A	Interval_121100	3.13008	0.0644779	5.35917	2.22637e-06	0.000470725	4.39099	chr5	9502415	9502760	intron (SEMA5A. intron 1 of 23)
LOC101928705	Interval_34402	3.13004	-1.6286	3.56465	0.00082363	0.018599	-0.946143	chr12	28611142	28611274	Intergenic
DAW1	Interval_90246	3.12987	-1.30609	3.85406	0.000337955	0.0107005	-0.224805	chr2	227942216	227942330	Intergenic
KRT14	Interval_64516	3.12887	-2.97646	3.10937	0.00311884	0.042068	-2.0133	chr17	41590932	41591057	Intergenic
ACBD6	Interval_11343	3.12843	-1.97071	3.05097	0.00367434	0.0465921	-2.08661	chr1	180525712	180525815	Intergenic
PRICKLE2	Interval_105994	3.1281	0.511221	5.62679	8.71774e-07	0.000260295	5.25084	chr3	64207163	64207626	intron (PRICKLE2. intron 1 of 7)
ZBTB7C	Interval_70707	3.12785	-1.75287	3.20125	0.0024019	0.0359492	-1.76479	chr18	48327330	48327476	intron (ZBTB7C. intron 1 of 3)
DAPK1	Interval_158653	3.12717	-0.96127	3.64589	0.00064347	0.0159227	-0.735378	chr9	87351055	87351207	Intergenic
MIR302F	Interval_69910	3.1271	-1.91882	3.29175	0.00184988	0.0307147	-1.6364	chr18	29181347	29181537	Intergenic
WNT3A	Interval_14322	3.12625	-2.10188	3.11725	0.00305024	0.0414806	-1.96853	chr1	228047106	228047316	intron (WNT3A. intron 2 of 3)
ZNF366	Interval_123629	3.12559	-1.63488	3.91017	0.000283352	0.00958012	0.015164	chr5	72427897	72428008	Intergenic
SPRY4	Interval_127161	3.12409	-1.32796	3.37846	0.00143546	0.0262648	-1.38312	chr5	142297096	142297260	Intergenic
LOC102723351	Interval_75088	3.12274	-0.861266	3.84285	0.000350022	0.0109582	-0.197642	chr19	31821492	31821605	Intergenic
LYZL4	Interval_104296	3.12244	-1.15348	3.77325	0.00043476	0.0125667	-0.406706	chr3	42451921	42452114	Intergenic
LOC101927646	Interval_44422	3.12095	-0.774971	4.09421	0.000157772	0.00661821	0.486217	chr13	110017526	110017639	Intergenic
MIR548G	Interval_119049	3.12058	-1.12225	3.53012	0.000913993	0.0198331	-1.03174	chr4	147361824	147361930	Intergenic
ARNT2	Interval_54071	3.11992	-1.05643	3.91857	0.000275948	0.00944735	-0.018287	chr15	80502997	80503142	intron (ARNT2. intron 5 of 18)
LOC100505711	Interval_133419	3.11915	-1.9966	3.04103	0.00377767	0.0473546	-2.13556	chr6	41398432	41398583	Intergenic
LINC01163	Interval_23545	3.11898	-2.60215	3.19602	0.00243812	0.0362689	-1.81597	chr10	128237759	128237858	Intergenic
ADAMTSL1	Interval_156619	3.11837	-1.42108	3.65517	0.000625477	0.0156406	-0.644363	chr9	18888452	18888629	intron (ADAMTSL1. intron 24 of 28)
KIAA1217	Interval_17241	3.11785	-1.16636	3.1937	0.00245439	0.0363939	-1.78066	chr10	24034715	24034835	intron (KIAA1217. intron 2 of 18)
ADAMTS9-AS2	Interval_106042	3.11562	0.742976	5.41128	1.85614e-06	0.000420589	4.57112	chr3	64909996	64910462	intron (ADAMTS9-AS2. intron 4 of 5)
LCA5	Interval_134832	3.1141	-1.61907	3.24729	0.00210412	0.0332634	-1.70788	chr6	79525736	79525875	intron (LCA5. intron 1 of 8)
LOC101927880	Interval_15941	3.11382	-0.69558	4.1632	0.000126326	0.00574156	0.660041	chr10	3452330	3452504	Intergenic
LINC00348	Interval_43021	3.11279	-1.73229	3.61082	0.000716046	0.0170208	-0.853302	chr13	71017751	71017875	Intergenic
OLAH	Interval_16766	3.11275	-2.4124	3.11208	0.0030951	0.041863	-2.04272	chr10	15053483	15053683	intron (OLAH. intron 3 of 7)
KRTAP5-11	Interval_28600	3.11153	-1.44666	3.76764	0.000442391	0.0127057	-0.383602	chr11	71625742	71625925	Intergenic
CAPN2	Interval_13968	3.10913	-0.01162	4.18511	0.000117681	0.00546701	0.856034	chr1	223706137	223706332	intron (CAPN2. intron 1 of 20)
	Interval_50021	3.10908	-1.4945	3.63252	0.000670271	0.0163599	-0.670771	chr14_KI270724v1_random	739	831	NA
PIK3C3	Interval_70356	3.10526	-0.677392	3.75283	0.00046316	0.0130389	-0.407714	chr18	42039031	42039242	intron (PIK3C3. intron 18 of 24)
NHSL1	Interval_137443	3.10506	-1.82888	3.60416	0.000730684	0.0172381	-0.872883	chr6	138424028	138424131	exon (NHSL1. exon 8 of 8)
ZNF706	Interval_153325	3.10441	-2.09582	3.25673	0.00204749	0.0327405	-1.67101	chr8	101274636	101274767	Intergenic
DIO2-AS1	Interval_48158	3.10156	-1.35985	4.46611	4.68337e-05	0.00308353	1.50511	chr14	80164246	80164456	Intergenic
PPP3CA	Interval_117288	3.10131	-2.1513	3.03797	0.00381008	0.0475533	-2.1262	chr4	101174784	101174962	intron (PPP3CA. intron 2 of 11)
KCMF1	Interval_83018	3.09948	-1.31331	4.351	6.84885e-05	0.0038733	1.26736	chr2	85049408	85049524	exon (KCMF1. exon 6 of 7)
NXT1	Interval_93039	3.09897	0.304288	4.98818	8.03597e-06	0.00104844	3.18618	chr20	23296864	23297247	Intergenic
ACTC1	Interval_50656	3.09858	-0.555499	4.75472	1.78034e-05	0.00169948	2.4007	chr15	34837349	34837491	Intergenic
FTX	Interval_165106	3.09758	-1.6639	3.97867	0.000228161	0.0083381	0.111286	chrX	74118275	74118494	intron (FTX. intron 5 of 6)
RBFOX1	Interval_56293	3.09575	-1.98867	3.18941	0.00248467	0.0366212	-1.82979	chr16	7141061	7141197	intron (RBFOX1. intron 7 of 18)
OTUD1	Interval_17215	3.09397	-1.34186	3.46091	0.00112441	0.0225924	-1.10652	chr10	23445634	23445771	Intergenic
CASC20	Interval_92129	3.09377	-1.66825	3.2677	0.00198355	0.0321692	-1.65791	chr20	6531017	6531138	Intergenic
LOC102467074	Interval_120912	3.09301	-1.16352	3.10361	0.00316991	0.0424918	-2.01606	chr5	3102592	3102788	Intergenic
IDH1	Interval_89230	3.09182	-2.44423	3.18649	0.00250553	0.0368338	-1.8342	chr2	208239902	208240002	exon (IDH1. exon 8 of 10)
CNTN5	Interval_30122	3.08898	-1.77374	3.33829	0.00161513	0.0282513	-1.529	chr11	98740492	98740597	Intergenic
GPR158	Interval_17328	3.0887	-0.836043	4.40401	5.75162e-05	0.00348333	1.3636	chr10	25547633	25547760	intron (GPR158. intron 5 of 10)
AKAP6	Interval_45573	3.08661	-1.07415	3.52825	0.000919152	0.0199036	-0.917676	chr14	32434496	32434805	intron (AKAP6. intron 2 of 13)
LRRC1	Interval_134282	3.08586	0.112148	5.39123	1.9908e-06	0.000436767	4.44907	chr6	53765341	53765629	Intergenic
RP11-770E5.1	Interval_150992	3.08512	-1.0037	4.22199	0.000104408	0.00508931	0.807646	chr8	48382043	48382179	Intergenic
RASGEF1B	Interval_116487	3.08391	-2.45636	3.26625	0.00199187	0.0322384	-1.60004	chr4	81527993	81528097	Intergenic
DENND1B	Interval_12023	3.08384	-2.22387	3.11036	0.00311013	0.0419987	-1.98003	chr1	197787934	197788107	Intergenic
GBF1	Interval_21889	3.08275	-2.3164	3.52335	0.000932781	0.020089	-1.03553	chr10	102368327	102368448	exon (GBF1. exon 22 of 40)
MAST2	Interval_4740	3.08251	-2.73207	3.2413	0.00214075	0.0335907	-1.73068	chr1	45887379	45887529	intron (MAST2. intron 4 of 29)
C9orf135	Interval_157869	3.08168	-1.81676	3.14762	0.00279885	0.0393079	-1.90791	chr9	69874764	69874884	intron (C9orf135. intron 3 of 4)
ATF7IP	Interval_33764	3.08129	-0.861211	3.3306	0.00165186	0.0286465	-1.45995	chr12	14207918	14208115	Intergenic
MIR4689	Interval_489	3.08046	-0.949274	4.31416	7.72893e-05	0.00418669	1.15977	chr1	5811043	5811309	Intergenic
RSL24D1	Interval_51816	3.07928	-0.318939	5.11783	5.14399e-06	0.000803968	3.63195	chr15	55016829	55017168	Intergenic
SPON1	Interval_25212	3.07874	-1.72385	4.1514	0.000131233	0.00586652	0.612775	chr11	13983431	13983561	intron (SPON1. intron 2 of 15)
ARHGAP5-AS1	Interval_45551	3.07787	-1.67125	3.65941	0.000617429	0.015518	-0.621092	chr14	31966178	31966350	Intergenic
LOC102723446	Interval_142646	3.07678	-0.216265	4.23924	9.87123e-05	0.00489472	0.933693	chr7	46132388	46132644	Intergenic
PPP1R2P9	Interval_164197	3.07622	-1.78246	3.49092	0.00102807	0.0213146	-1.12394	chrX	42818556	42818746	Intergenic
MIR5590	Interval_85739	3.07547	-1.47801	3.18674	0.00250369	0.0368169	-1.83137	chr2	134795866	134795975	Intergenic
ZNF621	Interval_104189	3.07343	-0.983618	3.40222	0.00133831	0.025199	-1.21834	chr3	40767953	40768295	Intergenic
KDM3A	Interval_83200	3.07302	-1.64497	4.36978	6.43858e-05	0.0037329	1.28524	chr2	86418120	86418259	Intergenic
MIR5702	Interval_90162	3.07215	-0.898955	3.4391	0.00119981	0.0235339	-1.22698	chr2	226661946	226662208	Intergenic
KRT31	Interval_64495	3.07089	-0.767118	4.20661	0.000109757	0.00523965	0.777789	chr17	41390425	41390803	Intergenic
RBP2	Interval_109306	3.07058	-1.2262	3.54759	0.000867147	0.0191864	-0.963557	chr3	139441917	139442079	Intergenic
IL12A-AS1	Interval_110412	3.06984	-0.36802	4.16398	0.000126008	0.00573447	0.698135	chr3	159978451	159978739	intron (IL12A-AS1. intron 9 of 9)
SPON1	Interval_25215	3.06925	-0.634295	4.47013	4.62143e-05	0.00306394	1.62956	chr11	14015778	14015921	intron (SPON1. intron 2 of 15)
SLC35F4	Interval_46541	3.06832	-0.201684	4.47478	4.55068e-05	0.00303833	1.6208	chr14	57617611	57617829	intron (SLC35F4. intron 1 of 7)
NPFFR2	Interval_115931	3.06719	-0.299419	4.4601	4.77765e-05	0.00312277	1.50475	chr4	72112645	72112844	intron (NPFFR2. intron 2 of 4)
NAALADL2	Interval_111008	3.06642	-2.36298	3.19826	0.00242255	0.0361372	-1.79977	chr3	174943551	174943698	intron (NAALADL2. intron 1 of 12)
LOC101928132	Interval_25204	3.06625	-2.05209	3.43955	0.00119821	0.0235158	-1.22846	chr11	13891359	13891485	Intergenic
ERGIC1	Interval_129015	3.06603	-0.347368	5.11524	5.19023e-06	0.000808106	3.54617	chr5	172873253	172873399	intron (ERGIC1. intron 1 of 6)
MIR6074	Interval_36503	3.06516	-0.752474	4.04181	0.000186603	0.00736276	0.456093	chr12	66036350	66036613	Intergenic
CXCL12	Interval_18272	3.06468	-0.780405	3.72094	0.000511103	0.0138296	-0.537374	chr10	44463573	44463738	Intergenic
FAM170A	Interval_125624	3.06117	-1.06776	3.81302	0.000384194	0.0116065	-0.258224	chr5	119896926	119897084	Intergenic
	Interval_162883	3.06109	-2.61615	3.22874	0.00221963	0.0343051	-1.66474	chrUn_GL000216v2	668	824	NA
GATA4	Interval_148933	3.05836	-0.160529	4.68862	2.2256e-05	0.00193732	2.36984	chr8	11717685	11717945	intron (GATA4. intron 2 of 6)
ATP10A	Interval_50163	3.05745	-0.949463	3.86073	0.000330969	0.0105496	-0.146363	chr15	25831166	25831365	intron (ATP10A. intron 1 of 10)
ABLIM2	Interval_113568	3.05695	-1.8694	3.80476	0.000394201	0.0117806	-0.333577	chr4	8132545	8132652	intron (ABLIM2. intron 1 of 22)
PNRC1	Interval_135178	3.05667	-1.97752	3.76289	0.000448949	0.0128148	-0.412205	chr6	89023526	89023643	Intergenic
DSTYK	Interval_12762	3.05586	-1.81277	3.42285	0.00125908	0.0242793	-1.26097	chr1	205161195	205161334	exon (DSTYK. exon 7 of 13)
PLA2G12B	Interval_19765	3.05276	-1.49742	3.44944	0.0011635	0.0230525	-1.19878	chr10	72954948	72955077	promoter-TSS (PLA2G12B)
LINC01127	Interval_83894	3.05235	-3.06377	3.15619	0.00273149	0.038721	-1.89997	chr2	101946392	101946525	Intergenic
LINC00548	Interval_41686	3.05226	-2.73207	3.14978	0.00278173	0.0391594	-1.9122	chr13	40205735	40205889	intron (LINC00548. intron 2 of 5)
VIPR2	Interval_148311	3.05202	-1.14641	4.12906	0.000141038	0.00616587	0.654236	chr7	159203418	159203565	Intergenic
ZIC4	Interval_109681	3.05127	-0.61145	3.85271	0.000339395	0.01074	-0.187727	chr3	147298575	147298877	Intergenic
SGK1	Interval_137125	3.05084	-1.39781	3.20599	0.0023695	0.035665	-1.80425	chr6	134201884	134202102	intron (SGK1. intron 3 of 13)
IGF1	Interval_38024	3.05025	-0.696123	3.22105	0.00226922	0.0347282	-1.69836	chr12	102539925	102540160	Intergenic
FAM49A	Interval_78919	3.04995	-0.886829	3.65537	0.000625092	0.0156374	-0.62375	chr2	16607448	16607543	intron (FAM49A. intron 2 of 11)
VGLL3	Interval_106802	3.04895	-1.72261	3.20396	0.0023833	0.0358017	-1.75572	chr3	86990304	86990419	promoter-TSS (VGLL3)
CASC9	Interval_152237	3.04734	-1.276	3.25456	0.0020604	0.0328733	-1.6045	chr8	75240323	75240508	intron (CASC9. intron 2 of 2)
PCAT5	Interval_18084	3.04666	-0.551727	4.84089	1.32905e-05	0.00142216	2.75043	chr10	35773703	35773873	Intergenic
SI	Interval_110557	3.04658	-1.26829	3.43595	0.00121108	0.0236853	-1.21718	chr3	164779924	164780049	Intergenic
CLMP	Interval_31598	3.04599	-2.20903	3.56613	0.000819934	0.0185457	-0.885233	chr11	123185548	123185666	intron (CLMP. intron 1 of 6)
THBS1	Interval_50849	3.04568	-2.26711	3.64351	0.000648171	0.0160009	-0.665449	chr15	39587500	39587601	intron (THBS1. intron 8 of 21)
MNX1	Interval_148110	3.04232	0.119213	5.11332	5.22482e-06	0.000809664	3.60349	chr7	156988404	156988733	Intergenic
PRKCA	Interval_66826	3.04094	-1.7937	3.98492	0.000223673	0.00824977	0.217853	chr17	66798688	66798802	intron (PRKCA. intron 16 of 16)
NEDD9	Interval_130727	3.0402	-0.0621055	4.87397	1.18746e-05	0.00134038	2.7843	chr6	11277417	11277581	intron (NEDD9. intron 2 of 7)
PDE4D	Interval_122957	3.03889	-0.672989	4.39495	5.92621e-05	0.00354966	1.37308	chr5	59069534	59069724	intron (PDE4D. intron 4 of 13)
FLJ20518	Interval_93235	3.0377	-1.86271	3.1577	0.0027198	0.038654	-1.80808	chr20	29326441	29326539	Intergenic
RNF10	Interval_39498	3.03655	-1.95671	3.24406	0.00212381	0.0334256	-1.70725	chr12	120571462	120571576	intron (RNF10. intron 14 of 16)
LOC101929614	Interval_139627	3.03534	-0.501464	4.12014	0.000145153	0.00629454	0.615192	chr6	170137397	170137818	Intergenic
UBE3C	Interval_148130	3.03512	-2.61615	3.07486	0.00343673	0.0446975	-2.0397	chr7	157240854	157240947	intron (UBE3C. intron 16 of 20)
C17orf97	Interval_61234	3.03328	-1.14514	4.0364	0.000189852	0.00743998	0.330219	chr17	423371	423689	Intergenic
LOC101928130	Interval_16221	3.03324	-1.00397	3.96912	0.000235181	0.00850511	0.145106	chr10	6621616	6621739	Intergenic
PIEZO2	Interval_69230	3.03279	-0.231639	4.59868	3.01066e-05	0.00234831	2.01107	chr18	10861000	10861279	intron (PIEZO2. intron 5 of 51)
PARD3	Interval_17937	3.03127	-0.642565	4.55028	3.53951e-05	0.00259176	1.8902	chr10	34280601	34280827	intron (PARD3. intron 20 of 23)
AC105760.3	Interval_90938	3.03036	-1.88895	3.38674	0.00140086	0.025858	-1.34903	chr2	236932945	236933058	Intergenic
ANO4	Interval_37954	3.02915	-1.35386	3.57399	0.000800676	0.0182764	-0.839523	chr12	101018680	101018796	intron (ANO4. intron 7 of 26)
SUMF1	Interval_101823	3.02707	-1.29665	3.9058	0.00028728	0.00965372	0.0246443	chr3	3918214	3918360	intron (SUMF1. intron 9 of 12)
LOC100129098	Interval_151236	3.02621	-1.07633	3.8762	0.0003153	0.0102261	-0.0172716	chr8	54517913	54518077	Intergenic
RFX7	Interval_51892	3.02516	-1.99577	3.77645	0.000430467	0.0124947	-0.363183	chr15	56094396	56094555	exon (RFX7. exon 9 of 9)
LOC102723725	Interval_46598	3.02422	-0.623033	3.99193	0.000218749	0.00811521	0.236698	chr14	58785847	58786088	Intergenic
LOC101928964	Interval_29418	3.02297	-1.03309	4.05625	0.000178186	0.00717428	0.419448	chr11	80722870	80723027	intron (LOC101928964. intron 1 of 2)
PDZD2	Interval_121774	3.02291	-0.986857	4.02906	0.000194357	0.00756055	0.416787	chr5	31886382	31886588	intron (PDZD2. intron 1 of 24)
SCARNA18	Interval_124342	3.02154	-1.55169	3.32257	0.00169104	0.0290697	-1.47161	chr5	82974780	82974972	Intergenic
URB2	Interval_14500	3.02091	-2.08377	3.67438	0.000589755	0.0150841	-0.597331	chr1	229686654	229686882	Intergenic
NRP2	Interval_89057	3.02	-0.931288	3.57626	0.000795199	0.018201	-0.868066	chr2	205827942	205828128	Intergenic
VIPR2	Interval_148314	3.01866	-0.796931	3.84645	0.00034611	0.010874	-0.145641	chr7	159309303	159309600	Intergenic
RBM47	Interval_114930	3.01729	-0.923443	4.01572	0.000202803	0.00777824	0.276521	chr4	40613523	40613703	intron (RBM47. intron 1 of 5)
LOC102723593	Interval_150341	3.01505	1.63982	8.33348	5.8759e-11	2.27668e-07	14.3715	chr8	37142764	37143520	Intergenic
GPR110	Interval_133992	3.01478	-1.15077	3.84127	0.000351754	0.0109871	-0.223153	chr6	47034949	47035094	intron (GPR110. intron 1 of 12)
LPP-AS2	Interval_111877	3.0141	-1.40987	3.05273	0.00365641	0.0464623	-2.03151	chr3	188037158	188037351	Intergenic
LGSN	Interval_134443	3.01166	-1.35907	3.06998	0.0034841	0.0450752	-2.00704	chr6	63395575	63395706	Intergenic
ANO1	Interval_28481	3.01157	-1.30965	4.22635	0.00010294	0.00504501	0.881743	chr11	70135660	70135792	intron (ANO1. intron 11 of 24)
MTUS2	Interval_41143	3.01154	0.0741082	5.29382	2.79541e-06	0.000543167	4.15837	chr13	29435180	29435463	intron (MTUS2. intron 1 of 8)
CTNND2	Interval_121247	3.00953	-1.93106	3.49643	0.00101123	0.0211232	-1.0262	chr5	11000657	11000772	intron (CTNND2. intron 17 of 21)
NMS	Interval_83749	3.00863	-2.17916	3.02001	0.00400528	0.0491059	-2.17679	chr2	100465830	100465928	Intergenic
L3MBTL4	Interval_68926	3.00842	0.00955695	5.23893	3.38273e-06	0.000614204	3.98148	chr18	6022909	6023165	intron (L3MBTL4. intron 14 of 16)
GABRG2	Interval_128420	3.00811	0.0579521	3.63131	0.000672758	0.0163918	-0.660318	chr5	162323514	162323814	Intergenic
NSMAF	Interval_151479	3.00739	-0.894074	3.64355	0.000648083	0.0160009	-0.688803	chr8	58601938	58602069	intron (NSMAF. intron 14 of 30)
LOC101927967	Interval_82861	3.00727	1.09363	7.04861	5.54239e-09	7.75972e-06	10.0727	chr2	77768498	77769119	intron (LOC101927967. intron 3 of 3)
FAM207A	Interval_98007	3.00603	-0.52451	4.28381	8.53571e-05	0.00447704	1.06857	chr21	44962679	44962812	intron (FAM207A. intron 2 of 4)
CTNND2	Interval_121248	3.00489	-0.722678	4.11288	0.000148583	0.00639005	0.61764	chr5	11010935	11011111	intron (CTNND2. intron 17 of 21)
PTPRK	Interval_136857	3.00459	-1.62229	3.09965	0.00320545	0.0427851	-1.97658	chr6	128482721	128482913	intron (PTPRK. intron 1 of 18)
ST3GAL3	Interval_4538	3.00454	-2.09344	3.78755	0.000415881	0.0121902	-0.346011	chr1	43898748	43898876	intron (ST3GAL3. intron 4 of 8)
GREM2	Interval_15229	3.00308	-1.106	3.59054	0.000761543	0.0176934	-0.786528	chr1	240479678	240479917	Intergenic
MGC39584	Interval_96303	3.0017	-2.64154	3.32257	0.00169106	0.0290697	-1.47845	chr21	9736624	9736778	Intergenic
MFSD4	Interval_12818	3.00094	0.0394849	5.40229	1.91538e-06	0.000427199	4.64552	chr1	205599240	205599652	intron (MFSD4. intron 9 of 9)
LINC00460	Interval_44258	3.00067	-0.326456	3.59044	0.000761765	0.0176961	-0.727136	chr13	106381259	106381563	Intergenic
GON4L	Interval_9607	3.00014	-1.67443	3.27459	0.00194435	0.0317869	-1.53978	chr1	155844955	155845126	intron (GON4L. intron 2 of 31)
IFT74	Interval_156928	2.99943	-1.39831	3.45131	0.00115704	0.0229819	-1.20665	chr9	27042741	27042956	intron (IFT74. intron 13 of 19)
LINC00380	Interval_43558	2.9986	-1.00558	3.18746	0.00249855	0.0367704	-1.7583	chr13	91088259	91088378	intron (LINC00380. intron 2 of 2)
SYBU	Interval_153847	2.99774	-0.440941	3.84616	0.000346424	0.0108809	-0.179207	chr8	109737754	109737897	Intergenic
KCNE4	Interval_90003	2.99619	0.133266	5.08658	5.72951e-06	0.000856339	3.53192	chr2	222994308	222994597	Intergenic
PALLD	Interval_119889	2.99582	-1.52242	3.37988	0.00142947	0.0261917	-1.30017	chr4	168868593	168868771	intron (PALLD. intron 1 of 11)
GALNT15	Interval_102862	2.99453	0.000699783	4.69919	2.14771e-05	0.00190356	2.33858	chr3	16183792	16184006	intron (GALNT15. intron 1 of 9)
GYPC	Interval_85191	2.99432	-1.43192	3.70738	0.000532913	0.0141531	-0.529725	chr2	125652445	125652588	Intergenic
RP11-413P11.1	Interval_7512	2.99372	-0.601181	3.82404	0.000371213	0.0113587	-0.178462	chr1	99439648	99439924	Intergenic
TJP1	Interval_50397	2.9935	-0.842369	3.68131	0.000577356	0.0148651	-0.585221	chr15	29841068	29841214	intron (TJP1. intron 2 of 28)
SLC24A2	Interval_156673	2.99327	-1.51651	3.21304	0.00232205	0.0352183	-1.69818	chr9	19527766	19527933	intron (SLC24A2. intron 8 of 9)
RP11-245M24.1	Interval_164263	2.99292	-2.02534	3.19066	0.00247579	0.0365614	-1.75719	chrX	45480177	45480307	Intergenic
TTC34	Interval_302	2.99228	-2.6586	3.40919	0.00131103	0.0248635	-1.30008	chr1	2885792	2885967	Intergenic
RP11-319E16.1	Interval_32987	2.99213	-1.21616	3.5275	0.000921235	0.0199309	-0.942875	chr12	5343910	5344041	Intergenic
POU3F2	Interval_135458	2.99181	-1.22506	3.75088	0.000465964	0.0130894	-0.411325	chr6	98651106	98651282	Intergenic
FERD3L	Interval_140906	2.99078	-1.01694	3.96944	0.000234938	0.0085	0.219742	chr7	19302755	19302987	Intergenic
NFIA	Interval_5783	2.99045	-2.79153	3.02392	0.00396198	0.0487806	-2.15828	chr1	61088469	61088576	exon (NFIA. exon 2 of 11)
BNC1	Interval_54259	2.98878	-2.31987	3.455	0.00114441	0.0228289	-1.20627	chr15	83346264	83346459	Intergenic
LOC101927880	Interval_15949	2.98704	0.164091	4.63983	2.62255e-05	0.00215028	2.29437	chr10	3525913	3526128	Intergenic
SLIT2	Interval_114149	2.9863	-0.381341	3.50084	0.000997985	0.0209637	-0.942275	chr4	19880305	19880545	Intergenic
LINC00535	Interval_152812	2.98505	-1.55625	3.44915	0.00116448	0.0230613	-1.17604	chr8	93564563	93564694	intron (LINC00535. intron 5 of 10)
ZNF160	Interval_77313	2.98485	-1.30121	3.78524	0.000418879	0.0122522	-0.356566	chr19	53087112	53087276	promoter-TSS (ZNF160)
MLIP	Interval_134291	2.98239	-0.548036	4.41611	5.52631e-05	0.00340945	1.45581	chr6	54037486	54037753	intron (MLIP. intron 1 of 12)
RBPMS	Interval_150136	2.9819	-1.24218	3.23929	0.00215322	0.0336944	-1.58638	chr8	30315707	30315834	Intergenic
FRMD4A	Interval_16672	2.98169	-0.981205	3.63811	0.000658938	0.0161876	-0.62232	chr10	13971969	13972189	promoter-TSS (FRMD4A)
TYW5	Interval_88689	2.98091	-0.517811	4.85651	1.26024e-05	0.00138009	2.82226	chr2	200087016	200087206	Intergenic
KCNMA1	Interval_20135	2.9806	-0.858084	3.55564	0.000846336	0.0189092	-0.901149	chr10	77431457	77431611	intron (KCNMA1. intron 1 of 29)
MUC19	Interval_34733	2.98013	-1.19422	3.77298	0.000435128	0.0125708	-0.390206	chr12	40614976	40615159	Intergenic
PRTG	Interval_51862	2.97965	0.636299	5.90391	3.27672e-07	0.000136824	6.20565	chr15	55694803	55695014	intron (PRTG. intron 2 of 20)
CDH11	Interval_59028	2.97918	-0.688959	3.92973	0.000266398	0.00924476	0.100828	chr16	64920296	64920486	intron (CDH11. intron 11 of 11)
LOC92249	Interval_164717	2.97902	-0.385759	3.96839	0.000235719	0.00851349	0.160994	chrX	63434678	63434887	intron (LOC92249. intron 2 of 3)
KIF26B	Interval_15480	2.97884	-1.19467	4.47458	4.55363e-05	0.00303833	1.66847	chr1	245483418	245483517	intron (KIF26B. intron 4 of 14)
ERC2	Interval_105538	2.97829	-0.368282	4.00424	0.000210352	0.0079521	0.325778	chr3	55584757	55585047	intron (ERC2. intron 18 of 18)
NPY	Interval_141167	2.97648	-0.0336181	4.96833	8.60183e-06	0.00109233	3.18756	chr7	24377526	24377841	Intergenic
ANKRD13C	Interval_6296	2.97583	-0.75847	4.15347	0.000130359	0.00584313	0.685451	chr1	70303936	70304093	intron (ANKRD13C. intron 6 of 9)
SLC25A21	Interval_45809	2.97519	-1.26389	3.59188	0.000758444	0.0176337	-0.78605	chr14	36853370	36853535	intron (SLC25A21. intron 2 of 9)
RUFY3	Interval_115874	2.97395	-0.731297	4.1999	0.000112172	0.00530286	0.831125	chr4	70746309	70746480	intron (RUFY3. intron 2 of 17)
COL26A1	Interval_144995	2.97317	-2.43359	3.57011	0.000810131	0.0183914	-0.881133	chr7	101354249	101354369	Intergenic
CPT2	Interval_5220	2.9722	-0.205175	4.58648	3.13613e-05	0.0024123	2.04499	chr1	53183383	53183494	Intergenic
BRINP1	Interval_160670	2.9692	0.804314	6.43849	4.89328e-08	3.70494e-05	8.01731	chr9	119322161	119322599	intron (BRINP1. intron 1 of 7)
PRR16	Interval_125636	2.96703	-0.572055	3.89201	0.000300015	0.00992948	-0.00249491	chr5	120366145	120366309	Intergenic
LRRC4C	Interval_26363	2.96662	0.879448	5.58431	1.01224e-06	0.000280452	5.22414	chr11	40329257	40329549	intron (LRRC4C. intron 2 of 4)
LINC00379	Interval_43565	2.96623	-1.30321	3.35599	0.00153349	0.0273721	-1.37199	chr13	91211687	91211813	promoter-TSS (LINC00379)
TEK	Interval_156939	2.96616	-0.0655115	4.6357	2.65918e-05	0.00216646	2.23966	chr9	27125041	27125322	intron (TEK. intron 1 of 21)
POLD3	Interval_28912	2.96509	-0.918288	4.50196	4.15769e-05	0.00286005	1.75686	chr11	74641989	74642193	exon (POLD3. exon 12 of 12)
DIAPH2	Interval_165340	2.96416	-0.89594	4.05565	0.000178527	0.00717651	0.507837	chrX	96924685	96924819	intron (DIAPH2. intron 9 of 26)
ZNF536	Interval_75034	2.96284	-1.03402	4.30866	7.86928e-05	0.00423751	1.11103	chr19	30584147	30584281	intron (ZNF536. intron 4 of 5)
LINC00700	Interval_15865	2.96216	-0.726396	3.55073	0.000858979	0.0190665	-0.923134	chr10	1928704	1928925	Intergenic
LOC642366	Interval_122522	2.96063	-0.918224	3.88568	0.00030605	0.0100652	-0.0806522	chr5	51881941	51882128	Intergenic
LSM14A	Interval_75234	2.95999	-1.27697	3.24962	0.00208997	0.033114	-1.62454	chr19	34082832	34082945	Intergenic
RP11-9G1.3	Interval_118420	2.95998	-0.716896	4.04377	0.00018544	0.00734551	0.361765	chr4	133058857	133059069	Intergenic
HAO2	Interval_8613	2.95966	0.242675	4.6385	2.63428e-05	0.00215778	2.21125	chr1	119285549	119285852	Intergenic
C2orf73	Interval_81294	2.95821	-2.38044	3.30681	0.00177058	0.029908	-1.51807	chr2	54373228	54373323	intron (C2orf73. intron 4 of 4)
ZDHHC8P1	Interval_98832	2.95727	-0.727623	4.62928	2.71716e-05	0.00220004	2.11077	chr22	23418205	23418442	Intergenic
PDCD1LG2	Interval_156145	2.95703	-1.41216	3.37095	0.00146754	0.0266445	-1.32007	chr9	5509671	5509836	promoter-TSS (PDCD1LG2)
LINS	Interval_55421	2.95659	-0.292797	4.3052	7.95891e-05	0.00426813	1.24235	chr15	100569412	100569742	TTS (LINS)
TGM7	Interval_51229	2.95648	-2.15055	3.4074	0.001318	0.0249547	-1.23489	chr15	43302529	43302649	promoter-TSS (TGM7)
LARGE	Interval_99814	2.95633	-1.53769	3.32044	0.00170161	0.0291879	-1.49214	chr22	33380830	33380989	intron (LARGE. intron 9 of 11)
LOC102723978	Interval_140575	2.95522	-1.32686	3.38116	0.00142408	0.026136	-1.32704	chr7	9082315	9082436	Intergenic
MYO16	Interval_44342	2.95447	-1.40012	3.19855	0.00242054	0.0361266	-1.73087	chr13	108718404	108718563	intron (MYO16. intron 3 of 34)
MEI4	Interval_134803	2.9517	-1.47641	3.73045	0.000496335	0.0135542	-0.486757	chr6	78235479	78235639	Intergenic
PRSS12	Interval_117922	2.95139	-2.36298	3.31576	0.00172502	0.0294319	-1.50861	chr4	118345975	118346100	intron (PRSS12. intron 1 of 8)
RAPGEF4	Interval_87439	2.95135	-0.670057	3.41833	0.00127603	0.0244564	-1.09853	chr2	173028721	173029047	intron (RAPGEF4. intron 20 of 25)
ADAMTS17	Interval_55404	2.94851	-0.593973	3.51904	0.000944947	0.020257	-0.99653	chr15	100224307	100224602	intron (ADAMTS17. intron 7 of 22)
SDR9C7	Interval_36055	2.94594	-0.631155	5.03331	6.88255e-06	0.000961987	3.36553	chr12	56900698	56900912	Intergenic
LCORL	Interval_114132	2.94558	-0.729152	3.83422	0.000359601	0.0111462	-0.18348	chr4	19051854	19052052	Intergenic
BAIAP2L1	Interval_144662	2.94432	1.00727	6.46739	4.41385e-08	3.46879e-05	8.21809	chr7	98319735	98320093	intron (BAIAP2L1. intron 5 of 13)
TCERG1L	Interval_23651	2.94427	-0.475367	4.15241	0.000130807	0.00585568	0.708768	chr10	131213983	131214275	intron (TCERG1L. intron 4 of 11)
FBN1	Interval_51459	2.94245	-0.762576	3.58552	0.000773202	0.0178646	-0.778918	chr15	48559322	48559547	intron (FBN1. intron 6 of 65)
KIF26A	Interval_49789	2.94204	0.0757105	5.57973	1.02866e-06	0.00028281	5.26758	chr14	104185220	104185439	Intergenic
C17orf112	Interval_65796	2.94117	-1.01718	3.69245	0.000557952	0.0145529	-0.50424	chr17	52736578	52736771	Intergenic
FOLR3	Interval_28651	2.9408	-1.98133	4.18377	0.000118192	0.00548056	0.818806	chr11	72146789	72146941	Intergenic
LOC100506929	Interval_15240	2.94075	-1.03216	3.91863	0.00027589	0.00944735	0.184283	chr1	240691594	240691816	Intergenic
HEG1	Interval_108192	2.94067	-0.854931	3.61057	0.000716587	0.0170243	-0.641097	chr3	125012096	125012264	intron (HEG1. intron 7 of 17)
CGNL1	Interval_51985	2.94049	0.77713	4.98568	8.10518e-06	0.00105582	3.33589	chr15	57485970	57486170	intron (CGNL1. intron 8 of 18)
DDX11L5	Interval_155882	2.93676	0.344914	7.33627	1.98837e-09	3.53513e-06	11.0878	chr9	10090	10396	Intergenic
GLIS3	Interval_156072	2.93672	-2.44783	3.09834	0.00321728	0.0428786	-1.93661	chr9	4125797	4125931	exon (GLIS3. exon 3 of 11)
LINC01105	Interval_78103	2.93364	-0.940407	3.64823	0.000638894	0.0158542	-0.655071	chr2	5834488	5834780	Intergenic
CWC22	Interval_87847	2.93255	0.281096	5.10306	5.41307e-06	0.000828155	3.77226	chr2	180203957	180204299	Intergenic
PPP1R36	Interval_46893	2.93186	-0.569037	3.92297	0.000272142	0.0093641	0.198463	chr14	64569163	64569322	intron (PPP1R36. intron 6 of 10)
LOC101928144	Interval_70850	2.93179	-1.2259	3.6024	0.000734603	0.0172867	-0.769938	chr18	49504055	49504177	Intergenic
HECW2	Interval_88514	2.93078	-1.46354	3.46624	0.00110669	0.0223175	-1.1244	chr2	196362160	196362316	promoter-TSS (HECW2)
MIR3687	Interval_96298	2.92919	1.12563	6.28916	8.33369e-08	5.27931e-05	7.55142	chr21	8992186	8992585	Intergenic
LUZP2	Interval_25714	2.92889	-2.35776	3.15387	0.00274957	0.0388994	-1.8631	chr11	25243216	25243379	Intergenic
LOC285043	Interval_79876	2.92858	-0.309034	4.80174	1.51814e-05	0.00154322	2.62973	chr2	30417332	30417560	Intergenic
MARCH1	Interval_119716	2.92797	-1.33302	3.20363	0.00238554	0.035816	-1.72479	chr4	163542368	163542514	intron (MARCH1. intron 7 of 7)
APOC3	Interval_30939	2.92773	-0.549234	4.70723	2.09023e-05	0.00187951	2.30961	chr11	116826893	116827046	Intergenic
TRNAE7	Interval_42054	2.92669	-0.143971	4.64255	2.59869e-05	0.00214511	2.26247	chr13	44867892	44868180	Intergenic
MIR4491	Interval_30571	2.92623	-2.03562	3.31485	0.0017296	0.0294808	-1.46173	chr11	111336733	111336859	Intergenic
MAPKAP1	Interval_161218	2.92491	-1.48181	3.717	0.000517345	0.0139202	-0.484021	chr9	125493876	125494089	intron (MAPKAP1. intron 7 of 10)
ANKRD26P1	Interval_58049	2.92477	-1.02564	6.00134	2.31954e-07	0.000107647	6.5546	chr16	46393470	46393573	Intergenic
KC6	Interval_70336	2.92366	-1.37197	3.46157	0.00112221	0.0225715	-1.11285	chr18	41666401	41666543	Intergenic
STAC	Interval_103819	2.92283	-0.409229	4.42538	5.35963e-05	0.00334877	1.53578	chr3	36393668	36393926	intron (STAC. intron 1 of 10)
AC008703.1	Interval_128314	2.92092	-0.968963	4.17527	0.000121489	0.0055919	0.777494	chr5	159552827	159553113	Intergenic
NR5A2	Interval_12170	2.92038	-1.09804	4.22142	0.000104602	0.00509066	0.916465	chr1	199956138	199956293	Intergenic
PCCA	Interval_44087	2.91999	-0.67787	4.61121	2.88685e-05	0.00228382	2.04249	chr13	100290319	100290654	intron (PCCA. intron 12 of 21)
MC5R	Interval_69459	2.91999	-1.24811	3.78334	0.000421353	0.0123051	-0.287069	chr18	13862937	13863031	Intergenic
RDH14	Interval_79010	2.91927	0.495985	4.91125	1.04564e-05	0.00123802	3.01218	chr2	18299471	18299828	Intergenic
EPHA3	Interval_106852	2.91839	-0.226665	4.30136	8.05977e-05	0.00430529	1.20155	chr3	89332451	89332729	intron (EPHA3. intron 3 of 16)
LPPR1	Interval_159735	2.91741	-0.690511	4.50386	4.13145e-05	0.00284803	1.78489	chr9	100884619	100884823	Intergenic
LOC339622	Interval_96597	2.917	-0.297541	4.53486	3.72627e-05	0.00266563	1.8444	chr21	24941723	24941938	intron (LOC339622. intron 2 of 3)
FIBIN	Interval_25737	2.91367	-1.38422	3.13883	0.0028695	0.0399067	-1.81623	chr11	26930956	26931086	Intergenic
PLK2	Interval_122918	2.91305	-1.03873	3.38792	0.001396	0.0258255	-1.23807	chr5	58317043	58317223	Intergenic
LOC285768	Interval_129899	2.91263	0.36895	5.58489	1.01018e-06	0.000280452	5.22496	chr6	1190425	1190697	Intergenic
PTPRB	Interval_36797	2.91247	-1.2322	3.97622	0.000229942	0.00837562	0.277084	chr12	70543551	70543773	intron (PTPRB. intron 20 of 30)
CDYL	Interval_130209	2.9116	-0.382259	4.55815	3.44764e-05	0.00254334	1.91075	chr6	4611703	4612031	Intergenic
EGFLAM	Interval_122149	2.91002	-1.11422	4.06707	0.000172121	0.0069909	0.446871	chr5	38338553	38338669	intron (EGFLAM. intron 2 of 18)
RP11-489D6.2	Interval_50574	2.90987	-0.404209	4.17283	0.000122452	0.00562356	0.794442	chr15	33278931	33279057	Intergenic
CACNA1C	Interval_32704	2.90889	0.402582	5.01236	7.39627e-06	0.00100162	3.41082	chr12	2319769	2320117	intron (CACNA1C. intron 3 of 46)
C16orf80	Interval_58885	2.90833	-1.05933	4.2239	0.000103762	0.00506968	0.921848	chr16	58088253	58088465	Intergenic
EIF1B-AS1	Interval_104138	2.90782	-1.93435	3.14635	0.00280896	0.0394002	-1.8317	chr3	40173213	40173365	exon (EIF1B-AS1. exon 3 of 3)
MECOM	Interval_110705	2.90742	-1.47119	3.32441	0.00168203	0.0289803	-1.43946	chr3	169620016	169620161	intron (MECOM. intron 1 of 8)
MGC70870	Interval_68598	2.90633	-0.992393	3.80874	0.00038935	0.0116923	-0.213738	chr17_GL000205v2_random	56939	57092	exon (MGC70870. exon 1 of 1)
LOC101927112	Interval_55044	2.90468	-0.721044	4.40659	5.70293e-05	0.00347025	1.42328	chr15	94026514	94026842	intron (LOC101927112. intron 2 of 8)
DUSP10	Interval_13860	2.9031	-0.143147	4.56891	3.32601e-05	0.00249137	1.98765	chr1	221718380	221718618	intron (DUSP10. intron 1 of 2)
EDIL3	Interval_124410	2.90263	0.434118	4.77753	1.64802e-05	0.00162512	2.61397	chr5	84425447	84425753	Intergenic
VKORC1L1	Interval_143166	2.90058	-2.86796	3.23497	0.00218014	0.0339403	-1.66425	chr7	65886641	65886768	intron (VKORC1L1. intron 1 of 1)
WWOX	Interval_59988	2.90039	-1.47068	3.27985	0.00191495	0.0314293	-1.57334	chr16	78791155	78791273	intron (WWOX. intron 8 of 8)
LOC100996442	Interval_4	2.90024	1.84789	10.0589	1.63269e-13	2.09246e-09	20.3017	chr1	180749	181169	Intergenic
KCNIP4	Interval_114187	2.90019	-0.291046	4.02783	0.00019512	0.00757774	0.379278	chr4	21209983	21210340	intron (KCNIP4. intron 1 of 8)
RFPL4B	Interval_136280	2.89997	-1.25951	3.69577	0.000552281	0.0144713	-0.511259	chr6	112330291	112330482	Intergenic
CENPF	Interval_13586	2.89962	-1.15101	3.04157	0.00377206	0.0473095	-2.03951	chr1	214727463	214727592	Intergenic
TPX2	Interval_93308	2.89933	-2.01406	3.40086	0.00134372	0.0252589	-1.2242	chr20	31790557	31790705	intron (TPX2. intron 12 of 17)
TPST1	Interval_143195	2.89722	-0.382535	4.62862	2.72316e-05	0.0022035	2.12875	chr7	66183793	66184006	Intergenic
FSHR	Interval_81175	2.89629	-0.497813	3.62603	0.000683669	0.0165559	-0.660048	chr2	49307021	49307170	Intergenic
LINC01060	Interval_120585	2.89598	-1.85503	3.01732	0.00403531	0.0493571	-2.12601	chr4	188408325	188408556	Intergenic
NRP2	Interval_89051	2.89498	-0.292271	4.58468	3.1551e-05	0.00242032	2.01405	chr2	205768494	205768618	intron (NRP2. intron 16 of 17)
TMPRSS5	Interval_30735	2.89429	-1.70733	3.74318	0.000477194	0.01325	-0.398033	chr11	113663145	113663276	Intergenic
TMCC3	Interval_37617	2.89279	-2.54539	3.16277	0.00268085	0.0383161	-1.82322	chr12	94577462	94577654	intron (TMCC3. intron 3 of 3)
LOC101927686	Interval_136311	2.89222	-1.11369	3.41968	0.00127093	0.0244173	-1.22601	chr6	113592066	113592282	Intergenic
SGPP2	Interval_89962	2.89061	-0.32049	4.65918	2.45745e-05	0.00206679	2.28221	chr2	222440900	222441258	intron (SGPP2. intron 1 of 4)
MIR548H3	Interval_62463	2.88935	-0.113607	4.33515	7.21475e-05	0.00401305	1.34617	chr17	13544393	13544669	promoter-TSS (MIR548H3)
LOC101928309	Interval_130822	2.88923	-0.737656	3.36777	0.00148134	0.0267857	-1.29096	chr6	12585047	12585312	exon (LOC101928309. exon 1 of 2)
LOC100499194	Interval_84706	2.8879	-2.6974	3.07284	0.00345632	0.0448482	-2.00509	chr2	114207540	114207694	Intergenic
TMEM261	Interval_156306	2.88774	-0.00670421	5.11901	5.12312e-06	0.000802211	3.61466	chr9	8168954	8169274	Intergenic
RP11-79E3.3	Interval_114553	2.88657	-0.714678	3.23886	0.00215588	0.0337123	-1.61553	chr4	33740907	33741224	Intergenic
CTTNBP2NL	Interval_8142	2.88524	-1.72622	3.40762	0.00131712	0.024948	-1.21225	chr1	112317275	112317390	Intergenic
ADAM12	Interval_23410	2.8852	-0.48701	4.8607	1.24238e-05	0.00136924	2.81676	chr10	126250082	126250325	intron (ADAM12. intron 3 of 18)
PLXNA4	Interval_146604	2.88461	-1.19228	3.52509	0.000927932	0.0200234	-0.897439	chr7	132390801	132390911	intron (PLXNA4. intron 3 of 3)
GABRG2	Interval_128414	2.88424	0.492717	5.53387	1.20836e-06	0.000314076	4.99175	chr5	162192530	162192940	Intergenic
SETD2	Interval_104775	2.88367	-1.88623	3.09507	0.0032471	0.043107	-1.94113	chr3	47141224	47141337	intron (SETD2. intron 1 of 17)
MIR4472-2	Interval_39187	2.88324	-0.417176	3.88909	0.000302785	0.00999135	0.0690747	chr12	116368515	116368668	Intergenic
LOC101928880	Interval_60886	2.88276	1.70029	7.73176	4.88374e-10	1.17164e-06	12.5797	chr16	88245209	88245985	Intergenic
PRLR	Interval_122009	2.88199	1.3226	5.19026	4.00457e-06	0.000688031	4.12358	chr5	35354787	35355147	Intergenic
LOC101927296	Interval_106574	2.88192	-1.27104	3.49538	0.00101444	0.0211469	-1.00368	chr3	73552860	73552998	intron (LOC101927296. intron 1 of 1)
PASD1	Interval_166575	2.87969	-1.2875	3.02877	0.00390895	0.0483765	-2.07406	chrX	151553021	151553340	Intergenic
LOC102723499	Interval_121410	2.87969	-0.332997	4.13882	0.00013667	0.00601913	0.731206	chr5	14953044	14953477	Intergenic
UBE2D3	Interval_117382	2.87941	0.561488	6.32269	7.39506e-08	4.92831e-05	7.80243	chr4	102796629	102797324	TTS (UBE2D3)
ADARB2	Interval_15858	2.87894	-1.80485	3.62532	0.000685146	0.0165691	-0.664077	chr10	1635597	1635839	intron (ADARB2. intron 1 of 9)
LEPR	Interval_6038	2.87878	-1.67325	3.10025	0.0032001	0.0427419	-1.8975	chr1	65497457	65497682	intron (LEPR. intron 2 of 19)
RP11-236P13.1	Interval_117995	2.87854	-0.121649	4.03234	0.000192333	0.00750452	0.480342	chr4	119835534	119835913	Intergenic
C9orf135	Interval_157871	2.87656	0.0880601	3.88402	0.000307652	0.010096	0.0286031	chr9	69889242	69889571	intron (C9orf135. intron 4 of 4)
LOC101929153	Interval_120951	2.87623	-0.168103	4.27898	8.67158e-05	0.00452051	1.22249	chr5	4802122	4802376	Intergenic
CXCL12	Interval_18276	2.87607	-1.02144	3.78176	0.000423435	0.0123443	-0.296789	chr10	44590106	44590228	Intergenic
RP11-554D15.1	Interval_134711	2.87591	0.384789	5.74573	5.73288e-07	0.000195726	5.72448	chr6	74222719	74223329	intron (RP11-554D15.1. intron 1 of 3)
EFEMP1	Interval_81429	2.87446	0.913073	5.91118	3.19343e-07	0.000134145	6.26962	chr2	55843186	55843604	Intergenic
PRUNE2	Interval_158153	2.87432	1.15669	7.0303	5.91651e-09	8.1466e-06	10.0885	chr9	76818318	76818600	intron (PRUNE2. intron 6 of 21)
NGF	Interval_8361	2.87423	-0.64964	3.82212	0.000373436	0.0113889	-0.158825	chr1	115430868	115431029	Intergenic
PRDM15	Interval_97635	2.87314	-2.31902	3.47877	0.0010661	0.0218073	-1.06596	chr21	41846223	41846336	intron (PRDM15. intron 6 of 25)
ADAMTSL1	Interval_156621	2.87273	0.683738	5.76889	5.28278e-07	0.000185295	5.90259	chr9	18907150	18907284	intron (ADAMTSL1. intron 28 of 28)
RP11-364P22.1	Interval_119531	2.87246	-0.801612	3.26697	0.00198774	0.0321996	-1.53475	chr4	157804192	157804359	Intergenic
LOC285762	Interval_136576	2.87089	-0.892627	4.04603	0.000184105	0.00731537	0.412391	chr6	119484747	119484888	intron (LOC285762. intron 1 of 5)
GNPDA2	Interval_115081	2.87032	-0.475693	4.14104	0.000135696	0.00598903	0.727457	chr4	44863939	44864229	Intergenic
NCAM1	Interval_30703	2.86788	-1.41939	3.52212	0.000936255	0.0201404	-0.962326	chr11	113160731	113160870	intron (NCAM1. intron 1 of 19)
ZFP36L1	Interval_47250	2.86749	-0.889547	3.40156	0.00134094	0.0252299	-1.13427	chr14	68749609	68749832	Intergenic
RP11-58E21.4	Interval_46109	2.86695	-0.358041	4.69745	2.16029e-05	0.00190738	2.38714	chr14	49929926	49930154	intron (RP11-58E21.4. intron 4 of 4)
RP11-406A9.2	Interval_48262	2.86585	-1.46275	3.21883	0.00228376	0.0348468	-1.69742	chr14	83196429	83196635	Intergenic
NXF2	Interval_165434	2.8658	-1.54163	3.73435	0.000490393	0.0134691	-0.419721	chrX	102339367	102339633	Intergenic
PABPC1P2	Interval_86141	2.86373	-0.116686	5.25346	3.21634e-06	0.000594749	4.09254	chr2	146982479	146982797	Intergenic
FAT1	Interval_120548	2.86293	-0.297744	4.91108	1.04625e-05	0.00123802	3.06913	chr4	186606606	186606880	intron (FAT1. intron 16 of 26)
GALNTL6	Interval_120006	2.86081	-0.410128	3.11303	0.00308684	0.0417937	-1.87284	chr4	171880170	171880394	intron (GALNTL6. intron 2 of 12)
LOC102724165	Interval_30898	2.8583	-0.634538	3.64164	0.000651887	0.0160665	-0.629197	chr11	116211066	116211409	Intergenic
TNFRSF21	Interval_134011	2.85828	-0.672253	4.00389	0.000210583	0.0079521	0.39509	chr6	47195453	47195599	Intergenic
AC144449.1	Interval_86240	2.85757	-1.80064	3.64848	0.0006384	0.015847	-0.606847	chr2	149483277	149483399	Intergenic
LOC729307	Interval_118472	2.85727	-1.35486	3.82427	0.000370941	0.0113564	-0.165692	chr4	136680363	136680488	Intergenic
THBS2	Interval_139570	2.85713	-1.80498	3.01868	0.00402004	0.0492261	-2.10191	chr6	169271242	169271386	Intergenic
PRG2	Interval_27016	2.85629	-1.97677	3.21574	0.00230409	0.0350608	-1.7024	chr11	57404124	57404270	Intergenic
SLC35D2	Interval_159397	2.85596	-2.53154	3.18429	0.00252128	0.036954	-1.77657	chr9	96342960	96343146	intron (SLC35D2. intron 8 of 12)
LPAR1	Interval_160202	2.85586	-0.511301	3.471	0.0010911	0.0220927	-1.04701	chr9	111099377	111099642	Intergenic
ENTPD3-AS1	Interval_104163	2.85564	-1.85143	3.22498	0.00224373	0.034511	-1.69502	chr3	40395845	40396034	intron (ENTPD3-AS1. intron 3 of 3)
LINC00535	Interval_152802	2.85479	-0.136637	4.70564	2.10151e-05	0.00188344	2.43317	chr8	93398054	93398333	intron (LINC00535. intron 7 of 10)
GPBP1	Interval_122872	2.85458	-1.912	3.33724	0.0016201	0.0283115	-1.38992	chr5	57304157	57304307	Intergenic
TUBGCP3	Interval_44629	2.85304	-0.455806	3.7471	0.000471446	0.0131751	-0.334812	chr13	112545783	112546100	TTS (TUBGCP3)
LOC90784	Interval_83146	2.85184	-1.3919	3.22617	0.00223608	0.0344381	-1.68731	chr2	86011528	86011659	Intergenic
APOA4	Interval_30934	2.85064	-2.30241	3.10711	0.00313881	0.0422314	-1.92895	chr11	116808380	116808505	Intergenic
NRP1	Interval_17870	2.84996	0.0792221	4.31901	7.607e-05	0.00414314	1.31759	chr10	33421842	33422066	Intergenic
HHIP-AS1	Interval_118917	2.84948	-1.41237	4.2027	0.000111158	0.00528054	0.875807	chr4	144410221	144410351	Intergenic
NXN	Interval_61268	2.84853	-1.371	3.76927	0.00044016	0.0126635	-0.278222	chr17	841370	841496	intron (NXN. intron 1 of 6)
RGS7	Interval_15248	2.84835	-1.75677	3.28512	0.00188589	0.0310892	-1.51599	chr1	241181566	241181718	intron (RGS7. intron 2 of 18)
PLA2G2E	Interval_1999	2.84455	-1.42015	3.46639	0.00110623	0.0223131	-1.04434	chr1	19949115	19949220	Intergenic
LOC100131472	Interval_140584	2.84425	-1.10335	3.90192	0.000290809	0.00971663	0.0874637	chr7	10483820	10483945	Intergenic
ELOVL2-AS1	Interval_130702	2.84385	-0.232451	4.66686	2.39476e-05	0.00203084	2.27885	chr6	11050798	11051030	intron (ELOVL2-AS1. intron 3 of 4)
CNTN6	Interval_101752	2.84305	-0.881232	3.8123	0.000385055	0.0116203	-0.156691	chr3	1404384	1404550	TTS (CNTN6)
LOC102724809	Interval_119492	2.84304	-0.0304488	4.74288	1.85311e-05	0.00173842	2.51314	chr4	156505673	156506030	Intergenic
A4GALT	Interval_100941	2.84258	-0.758185	3.31917	0.00170794	0.0292488	-1.43913	chr22	42697765	42697882	intron (A4GALT. intron 1 of 2)
WHSC1L1	Interval_150499	2.84186	-1.89402	3.05346	0.00364888	0.0464052	-1.99121	chr8	38318019	38318149	intron (WHSC1L1. intron 9 of 9)
ANXA8	Interval_18468	2.84137	-2.60596	3.44394	0.00118269	0.0232886	-1.13975	chr10	47482067	47482221	intron (ANXA8. intron 1 of 11)
EGFLAM	Interval_122143	2.84034	-1.21327	3.29383	0.00183875	0.0305912	-1.48117	chr5	38249378	38249511	Intergenic
HNRNPKP3	Interval_26398	2.83987	-0.552084	3.63981	0.00065552	0.0161346	-0.616561	chr11	43234953	43235317	Intergenic
FBXL4	Interval_135470	2.83874	-0.589331	3.87152	0.000319961	0.0103217	-0.0151388	chr6	98957559	98957724	Intergenic
OLAH	Interval_16767	2.83868	-0.349074	4.80334	1.50988e-05	0.00153764	2.71125	chr10	15068922	15069190	intron (OLAH. intron 6 of 7)
LOC101928618	Interval_141945	2.83741	-2.35294	3.0546	0.00363727	0.0462982	-2.03358	chr7	36048096	36048194	Intergenic
TECRL	Interval_115692	2.83665	-0.177267	4.44422	5.0357e-05	0.00323185	1.65869	chr4	63323139	63323491	Intergenic
FMNL2	Interval_86388	2.83623	-2.62483	3.4201	0.00126935	0.0243982	-1.19611	chr2	152568620	152568751	intron (FMNL2. intron 6 of 16)
RGS21	Interval_11864	2.83593	-0.469396	3.33505	0.00163052	0.0284251	-1.36165	chr1	192435741	192435995	Intergenic
BRINP1	Interval_160672	2.8346	-1.41346	3.72792	0.000500225	0.0136268	-0.382746	chr9	119332627	119332772	intron (BRINP1. intron 1 of 7)
COL4A2	Interval_44480	2.83447	-0.981235	3.95887	0.000242945	0.00869718	0.178144	chr13	110486291	110486438	intron (COL4A2. intron 34 of 47)
PTPN20B	Interval_18429	2.83419	1.80847	6.64056	2.37883e-08	2.27777e-05	8.93322	chr10	47038996	47039712	Intergenic
LOC101928775	Interval_160561	2.83249	-1.07492	3.65316	0.000629344	0.0157084	-0.583671	chr9	115673117	115673258	Intergenic
MIR3168	Interval_41805	2.83206	-2.31812	3.09561	0.00324212	0.0430684	-1.91823	chr13	41107570	41107667	Intergenic
WNT2	Interval_145885	2.83069	-1.14143	3.48787	0.00103747	0.0214349	-1.05064	chr7	117291448	117291616	intron (WNT2. intron 4 of 4)
NPY5R	Interval_119705	2.8304	-0.481042	3.62435	0.000687173	0.0166031	-0.666267	chr4	163367727	163367871	Intergenic
ABCC3	Interval_65687	2.82941	-0.527196	3.67676	0.000585463	0.0150181	-0.547756	chr17	50687467	50687565	intron (ABCC3. intron 28 of 29)
KIF16B	Interval_92532	2.82819	-1.44185	3.03443	0.00384785	0.0478812	-2.05029	chr20	16189491	16189685	Intergenic
WDR11	Interval_23021	2.8281	-0.467721	3.913	0.000280834	0.00953326	0.0777136	chr10	120978699	120978867	Intergenic
LINC00261	Interval_92945	2.8273	-1.03144	3.59154	0.000759226	0.0176494	-0.78412	chr20	22512640	22512745	Intergenic
GPR176	Interval_50867	2.82719	-1.90085	3.78209	0.000422997	0.0123402	-0.258952	chr15	39804213	39804329	intron (GPR176. intron 2 of 2)
LOC102724463	Interval_131026	2.82627	-1.28975	3.4599	0.00112781	0.0226224	-1.09622	chr6	14713072	14713176	Intergenic
ELFN1	Interval_139921	2.82534	-1.77289	3.49645	0.0010112	0.0211232	-1.00898	chr7	1676379	1676479	intron (ELFN1. intron 1 of 2)
URI1	Interval_75021	2.82534	-1.33399	4.16407	0.000125971	0.00573437	0.833721	chr19	30111675	30111862	Intergenic
LOC102724704	Interval_136299	2.8252	-1.84788	3.55702	0.000842825	0.0188695	-0.804792	chr6	113144213	113144373	Intergenic
ACAN	Interval_54577	2.82516	-1.36675	4.01881	0.000200814	0.00772861	0.360091	chr15	88833942	88834066	intron (ACAN. intron 1 of 18)
LOC101928820	Interval_135021	2.8248	-2.01331	3.28702	0.00187549	0.0309838	-1.53659	chr6	85166128	85166322	Intergenic
PLA2G2E	Interval_1998	2.82474	-0.735129	4.22353	0.000103886	0.005071	1.0039	chr1	19942002	19942277	Intergenic
RPUSD4	Interval_31807	2.82387	-0.859248	3.61574	0.000705407	0.0168569	-0.690224	chr11	126154098	126154223	Intergenic
PCBP3	Interval_98132	2.82341	1.48479	8.11316	1.27202e-10	4.07554e-07	13.8615	chr21	45875044	45875507	intron (PCBP3. intron 1 of 13)
ABCC12	Interval_58134	2.82255	0.718535	5.65982	7.76095e-07	0.000240995	5.55385	chr16	48127123	48127477	intron (ABCC12. intron 9 of 28)
SPATA1	Interval_6662	2.82254	-0.768985	3.33773	0.00161774	0.0282762	-1.33878	chr1	84540712	84540991	intron (SPATA1. intron 8 of 11)
CPEB2-AS1	Interval_113915	2.82216	-0.571541	3.23819	0.00216003	0.0337501	-1.58638	chr4	14607028	14607402	Intergenic
LEPREL1	Interval_112016	2.82195	-0.792898	3.71268	0.000524286	0.0140254	-0.340154	chr3	190036717	190036845	intron (LEPREL1. intron 1 of 14)
CABLES1	Interval_69642	2.82146	-0.452202	4.0116	0.00020548	0.0078419	0.434764	chr18	23227146	23227414	intron (CABLES1. intron 4 of 6)
LOC102724313	Interval_151080	2.82134	-0.473683	3.20981	0.00234368	0.0354108	-1.62541	chr8	51091551	51091836	Intergenic
LRRC4C	Interval_26365	2.82017	-1.77377	3.10782	0.00313255	0.0421812	-1.89333	chr11	40567536	40567747	intron (LRRC4C. intron 2 of 4)
COL14A1	Interval_154209	2.81998	-0.79424	4.04273	0.000186057	0.00735611	0.48144	chr8	120153830	120154095	intron (COL14A1. intron 2 of 47)
COL15A1	Interval_159601	2.81865	-0.665302	4.32685	7.41383e-05	0.00407927	1.22738	chr9	98929931	98930076	Intergenic
DDR2	Interval_10339	2.818	-0.815758	3.98238	0.000225485	0.00828551	0.28072	chr1	162663758	162664024	intron (DDR2. intron 2 of 17)
IL15	Interval_118807	2.8179	-0.54432	3.62768	0.000680222	0.0165196	-0.562459	chr4	141614926	141615125	Intergenic
ANKRD62	Interval_69299	2.81771	-1.40505	3.63693	0.000661322	0.0162223	-0.607068	chr18	12086351	12086534	Intergenic
ACVR2A	Interval_86147	2.81763	-1.99138	3.04127	0.00377515	0.0473334	-2.06579	chr2	147456976	147457113	Intergenic
ARL4A	Interval_140650	2.81726	-0.399433	3.54288	0.000879554	0.0193658	-0.83451	chr7	12728231	12728424	Intergenic
RNF150	Interval_118786	2.81718	-1.57696	3.02974	0.00389843	0.0482763	-2.08179	chr4	140867507	140867645	exon (RNF150. exon 7 of 7)
RGPD3	Interval_84165	2.81718	-0.48721	4.768	1.70207e-05	0.00165181	2.56385	chr2	106566137	106566288	Intergenic
AOAH	Interval_141985	2.81679	-0.582495	4.83308	1.36483e-05	0.00144284	2.78942	chr7	36601280	36601487	intron (AOAH. intron 11 of 20)
RAD51B	Interval_47170	2.81661	-0.388562	4.35865	6.67879e-05	0.00380294	1.35844	chr14	68232665	68232814	intron (RAD51B. intron 7 of 10)
KCNMB2	Interval_111179	2.8164	-1.04993	3.77565	0.000431536	0.0125109	-0.263268	chr3	178755042	178755196	intron (KCNMB2. intron 1 of 4)
SPATA8	Interval_55186	2.815	-1.03572	3.20503	0.00237603	0.0357247	-1.64835	chr15	97045895	97046321	Intergenic
RBM19	Interval_39004	2.81311	-0.484715	4.20055	0.000111934	0.00529653	0.9234	chr12	114045442	114045651	Intergenic
CCKBR	Interval_24564	2.81187	-2.33708	3.4348	0.00121523	0.0237498	-1.15162	chr11	6273349	6273455	Intergenic
RASAL2	Interval_11193	2.81186	-2.36569	3.04788	0.00370627	0.0468569	-2.05179	chr1	178202274	178202385	intron (RASAL2. intron 1 of 17)
RP11-154D6.1	Interval_134606	2.81141	-1.70824	4.08257	0.000163776	0.00675573	0.565633	chr6	71334953	71335070	Intergenic
RAB11FIP4	Interval_63647	2.81005	-0.601437	5.07867	5.88774e-06	0.00086883	3.55146	chr17	31468813	31469028	intron (RAB11FIP4. intron 3 of 14)
MCC	Interval_125378	2.80959	-2.11934	3.36313	0.00150167	0.0270058	-1.31165	chr5	113344594	113344749	intron (MCC. intron 2 of 19)
LOC100507657	Interval_99194	2.80696	-1.00835	3.87785	0.000313669	0.0101931	0.00571345	chr22	27224618	27224736	Intergenic
SNX19	Interval_32188	2.80694	-1.37468	3.21949	0.00227942	0.034804	-1.62781	chr11	131070523	131070807	Intergenic
CSRNP3	Interval_86928	2.80586	-1.37875	3.25902	0.00203401	0.0326069	-1.56274	chr2	165587496	165587639	intron (CSRNP3. intron 1 of 4)
LOC100130539	Interval_18257	2.80508	0.00621308	4.98146	8.22342e-06	0.00106208	3.31311	chr10	44261584	44262072	Intergenic
ARHGAP28	Interval_68950	2.80437	0.0945445	5.23923	3.37926e-06	0.000614204	4.07872	chr18	6741295	6741535	intron (ARHGAP28. intron 1 of 16)
HLA-DOB	Interval_132459	2.80299	-1.4068	3.4622	0.0011201	0.0225412	-1.00104	chr6	32807334	32807435	Intergenic
LOC728158	Interval_23419	2.80191	-0.380607	4.41284	5.58636e-05	0.00342798	1.55999	chr10	126460126	126460466	exon (LOC728158. exon 7 of 7)
LINC00211	Interval_80268	2.80064	-1.53548	3.75009	0.0004671	0.0131081	-0.278859	chr2	37838138	37838242	intron (LINC00211. intron 2 of 3)
EN1	Interval_84803	2.79979	-0.718014	3.96362	0.000239315	0.00860791	0.253403	chr2	118738652	118738841	Intergenic
RP11-222A5.1	Interval_11109	2.79821	-2.16246	3.30081	0.0018018	0.0302343	-1.48127	chr1	175863680	175863856	Intergenic
RP11-146N18.1	Interval_71575	2.79746	-0.584289	3.13424	0.00290711	0.0402316	-1.78741	chr18	64115890	64116156	intron (RP11-146N18.1. intron 1 of 9)
SDR42E1	Interval_60231	2.79731	-0.473594	4.53605	3.71148e-05	0.00265962	1.97375	chr16	81997764	81998031	exon (SDR42E1. exon 3 of 3)
FGD1	Interval_164648	2.79661	-0.321124	4.95147	9.11301e-06	0.00113645	3.1583	chrX	54509385	54509770	Intergenic
TBC1D1	Interval_114691	2.79508	-1.8861	3.34062	0.00160412	0.0281177	-1.36676	chr4	38145932	38146069	Intergenic
EGFR	Interval_143036	2.79496	-1.12029	3.26372	0.00200656	0.0323849	-1.50715	chr7	55049463	55049660	intron (EGFR. intron 1 of 15)
ANKK1	Interval_30720	2.79462	-2.05349	3.60585	0.000726957	0.0171773	-0.681775	chr11	113395542	113395638	intron (ANKK1. intron 4 of 7)
ABHD5	Interval_104432	2.79429	-0.956089	3.64263	0.000649904	0.0160271	-0.608422	chr3	43736736	43736961	Intergenic
CALD1	Interval_146748	2.79365	-0.822565	3.61143	0.000714736	0.0170022	-0.685363	chr7	134941311	134941448	intron (CALD1. intron 6 of 13)
GRK5	Interval_22905	2.79361	-0.018352	5.60087	9.55008e-07	0.000271467	5.30345	chr10	119409940	119410155	intron (GRK5. intron 3 of 14)
LGR4	Interval_25770	2.79328	0.482997	5.2784	2.9494e-06	0.000561967	4.25324	chr11	27370480	27370649	intron (LGR4. intron 17 of 17)
OPRM1	Interval_138393	2.79327	-0.799982	3.34137	0.00160062	0.028089	-1.39067	chr6	153625151	153625411	Intergenic
MAPKAP1	Interval_161222	2.79322	0.202912	5.03952	6.73718e-06	0.00094598	3.47006	chr9	125524660	125524924	intron (MAPKAP1. intron 7 of 7)
LOC101926940	Interval_122253	2.79309	-1.11718	3.3437	0.00158975	0.0279865	-1.34714	chr5	39780431	39780650	Intergenic
PER4	Interval_140580	2.79296	1.36032	7.33087	2.02691e-09	3.55473e-06	11.1582	chr7	10122498	10123042	Intergenic
GRAMD1B	Interval_31629	2.79269	-1.22409	3.08587	0.00333216	0.0438223	-1.95682	chr11	123543911	123544048	intron (GRAMD1B. intron 1 of 17)
MIR548F3	Interval_125231	2.79192	0.0594056	4.76879	1.69757e-05	0.00165007	2.59814	chr5	110258584	110258825	Intergenic
THBS2	Interval_139573	2.79127	-0.266881	3.90807	0.000285227	0.00961772	0.144193	chr6	169328544	169328747	Intergenic
BMS1P4	Interval_19813	2.79044	-0.524957	4.15848	0.000128267	0.0057956	0.799115	chr10	73714029	73714159	intron (BMS1P4. intron 9 of 11)
ERC2	Interval_105549	2.7903	-0.852125	3.06756	0.00350781	0.045234	-1.94543	chr3	55854527	55854795	intron (ERC2. intron 14 of 15)
GNG7	Interval_72609	2.79011	-1.19194	3.61039	0.000716993	0.0170257	-0.699874	chr19	2529589	2529707	intron (GNG7. intron 3 of 4)
LOC102723395	Interval_149755	2.78925	-0.0186256	5.10436	5.38881e-06	0.000825201	3.64771	chr8	25831053	25831216	Intergenic
MIR4636	Interval_121079	2.78902	-1.66761	3.27808	0.0019248	0.0315512	-1.50997	chr5	8949986	8950101	Intergenic
MIR5692C1	Interval_126570	2.78864	-0.633797	4.23982	9.85256e-05	0.00488983	1.06398	chr5	135728832	135729080	Intergenic
PIEZO2	Interval_69231	2.78794	-0.774208	4.27347	8.829e-05	0.00456685	1.2046	chr18	10890152	10890380	intron (PIEZO2. intron 4 of 51)
KLF4	Interval_159969	2.78708	-0.0986958	4.7268	1.95663e-05	0.00180795	2.45729	chr9	107620856	107621071	Intergenic
LOC101928076	Interval_130512	2.78688	-2.24815	3.02469	0.0039535	0.0487121	-2.02593	chr6	7522771	7522872	Intergenic
ECT2	Interval_110964	2.78594	-0.132349	4.67615	2.32109e-05	0.00199131	2.27355	chr3	172877086	172877324	Intergenic
FAM154A	Interval_156628	2.78448	-1.2933	4.11018	0.000149879	0.00641001	0.639593	chr9	18969237	18969447	intron (FAM154A. intron 1 of 3)
LOC101929321	Interval_124423	2.78274	-0.252329	5.15199	4.57144e-06	0.000747472	3.77653	chr5	85453081	85453298	Intergenic
PPP1R3C	Interval_21048	2.78252	-0.343717	4.15723	0.000128789	0.00580903	0.759677	chr10	91652566	91652768	Intergenic
SNORD127	Interval_45992	2.78243	-2.0917	3.50453	0.000986992	0.0208021	-0.952407	chr14	45109885	45110097	promoter-TSS (SNORD127)
LOC102557615	Interval_128524	2.78184	-0.717848	3.48067	0.00106006	0.0217265	-0.995079	chr5	166639239	166639559	Intergenic
LOC101927019	Interval_34694	2.78072	0.900406	5.13835	4.79216e-06	0.000768443	3.81402	chr12	39199147	39199764	Intergenic
RP11-421P23.1	Interval_149366	2.78067	-1.97677	3.61335	0.000710558	0.0169397	-0.723698	chr8	21021812	21021977	Intergenic
LOC642366	Interval_122523	2.78049	-0.289383	4.22362	0.000103857	0.005071	1.00253	chr5	51882660	51882941	Intergenic
LOC102723561	Interval_121570	2.77921	-0.0541213	4.92701	9.90852e-06	0.00119553	3.13763	chr5	20678918	20679291	Intergenic
LINC00174	Interval_143210	2.77884	-0.94811	3.57229	0.000804802	0.0183203	-0.797926	chr7	66432306	66432461	Intergenic
USP13	Interval_111220	2.77822	-0.920283	3.86792	0.000323594	0.0103979	-0.0203806	chr3	179681371	179681600	intron (USP13. intron 1 of 20)
CDNF	Interval_16750	2.77815	-1.38472	3.37571	0.00144714	0.0264031	-1.20988	chr10	14832378	14832575	intron (CDNF. intron 1 of 3)
LOC100506188	Interval_134400	2.77659	-1.47566	3.86119	0.000330492	0.0105441	-0.0354538	chr6	57288370	57288509	Intergenic
LINC01186	Interval_164287	2.77584	-1.47203	3.2318	0.00220015	0.0341381	-1.61865	chrX	46260661	46260797	Intergenic
METAP1D	Interval_87334	2.77482	-1.13265	3.49921	0.00100286	0.0210206	-0.928203	chr2	172063502	172063667	intron (METAP1D. intron 2 of 9)
MLIP	Interval_134292	2.77471	0.559002	4.95896	8.8824e-06	0.00111521	3.29114	chr6	54053958	54054353	intron (MLIP. intron 1 of 12)
LOC102724694	Interval_74899	2.77442	-1.24471	3.35653	0.00153103	0.0273399	-1.31884	chr19	28131026	28131134	Intergenic
IPO5	Interval_43866	2.7738	-1.13594	3.83505	0.00035867	0.0111259	-0.0382271	chr13	97848995	97849208	Intergenic
MIR548X2	Interval_42937	2.77358	0.0314432	4.12606	0.000142408	0.00620946	0.766699	chr13	65292531	65292820	Intergenic
LOC100128002	Interval_40256	2.773	-1.04817	4.35409	6.77971e-05	0.00384706	1.39459	chr12	131285101	131285315	Intergenic
HDAC9	Interval_140895	2.77264	-0.369615	4.36927	6.44934e-05	0.00373613	1.41257	chr7	18792976	18793160	intron (HDAC9. intron 17 of 26)
C9orf3	Interval_159232	2.77213	-0.373512	3.98721	0.000222053	0.00820557	0.31999	chr9	94705441	94705942	Intergenic
CTNNA2	Interval_82920	2.77096	-0.691656	3.85409	0.000337923	0.0107005	-0.0526693	chr2	80517468	80517588	intron (CTNNA2. intron 3 of 12)
OFCC1	Interval_130599	2.77063	-0.835565	3.24689	0.00210649	0.0332789	-1.54885	chr6	9523579	9523789	Intergenic
RP11-170N11.1	Interval_6611	2.77002	-0.495711	3.53579	0.000898539	0.0196101	-0.883293	chr1	82879908	82880445	Intergenic
GJC1	Interval_64954	2.76995	-0.269982	4.14914	0.000132195	0.00589841	0.927261	chr17	44804428	44804785	exon (GJC1. exon 3 of 3)
MIR4675	Interval_17024	2.76915	0.706228	5.89031	3.43847e-07	0.000140756	6.24863	chr10	20598680	20598910	Intergenic
SMNDC1	Interval_22319	2.76912	0.402822	4.25858	9.26845e-05	0.00472521	1.1643	chr10	110395841	110396062	Intergenic
CETN4P	Interval_118115	2.76861	-0.300283	3.80096	0.000398895	0.011865	-0.166294	chr4	122700219	122700394	Intergenic
ADARB1	Interval_98049	2.76841	-2.01406	3.63401	0.000667241	0.0163098	-0.659379	chr21	45197130	45197321	intron (ADARB1. intron 7 of 10)
DENND1A	Interval_161026	2.76768	-1.26202	4.2172	0.000106045	0.00513753	1.04538	chr9	123742182	123742423	intron (DENND1A. intron 5 of 22)
GPR126	Interval_137661	2.76719	-0.193903	4.05271	0.000180215	0.00722281	0.488819	chr6	142313327	142313570	intron (GPR126. intron 2 of 24)
ARHGAP6	Interval_163393	2.76618	-0.74206	3.87483	0.000316651	0.010258	0.0110918	chrX	11589722	11590001	intron (ARHGAP6. intron 1 of 14)
PXDNL	Interval_151092	2.76582	-1.33362	3.90104	0.000291609	0.00973547	0.0480761	chr8	51513286	51513425	intron (PXDNL. intron 4 of 20)
DNAJA1P5	Interval_7651	2.76556	-1.85478	3.38648	0.00140196	0.0258698	-1.26291	chr1	102253199	102253365	Intergenic
PPARGC1A	Interval_114259	2.76534	-0.504994	4.3097	7.84271e-05	0.0042273	1.29179	chr4	24174649	24174964	Intergenic
MAPKAP1	Interval_161219	2.76471	-0.356871	4.75019	1.80789e-05	0.00171433	2.56144	chr9	125509604	125509853	intron (MAPKAP1. intron 5 of 9)
CCDC178	Interval_70039	2.76454	-0.787895	4.24061	9.82742e-05	0.00488026	1.05073	chr18	33035086	33035323	intron (CCDC178. intron 20 of 21)
LPP	Interval_111903	2.76434	0.16776	4.44115	5.08728e-05	0.00324495	1.6897	chr3	188348803	188349157	intron (LPP. intron 2 of 10)
CASC18	Interval_38249	2.76416	-1.23548	3.30429	0.00178367	0.0300427	-1.44481	chr12	105676874	105677128	Intergenic
IFT43	Interval_47895	2.76329	-0.822853	3.85759	0.000334249	0.0106175	0.00309908	chr14	76063402	76063603	intron (IFT43. intron 5 of 9)
LOC151760	Interval_107400	2.76299	-1.03598	3.22681	0.00223199	0.0344148	-1.54694	chr3	110526883	110527002	Intergenic
WASF3	Interval_40926	2.76285	-1.51952	3.54075	0.000885198	0.0194438	-0.869075	chr13	26660918	26661023	intron (WASF3. intron 3 of 9)
LOC101928309	Interval_130820	2.76213	-1.54376	3.20185	0.00239777	0.0359251	-1.6868	chr6	12567818	12567988	Intergenic
BMPER	Interval_141857	2.76192	0.108594	5.37075	2.13824e-06	0.000457315	4.60635	chr7	34155184	34155523	TTS (BMPER)
THRB	Interval_103247	2.76179	0.0630446	4.54931	3.55099e-05	0.00259542	1.91822	chr3	24220897	24221229	intron (THRB. intron 4 of 10)
LRRC30	Interval_68985	2.76102	-1.03593	3.5952	0.000750848	0.0175206	-0.697613	chr18	7380618	7380882	Intergenic
PARP11	Interval_32875	2.75985	-0.768529	3.43791	0.00120407	0.0235962	-1.11295	chr12	4011703	4011869	Intergenic
MYADML	Interval_80109	2.75878	-0.994327	3.11069	0.00310723	0.041984	-1.84861	chr2	33958659	33958886	Intergenic
ESYT3	Interval_109200	2.75817	-1.77624	3.5986	0.000743139	0.0174148	-0.676767	chr3	138410433	138410661	Intergenic
NRG1	Interval_150247	2.757	-1.36761	4.10864	0.000150623	0.00642598	0.642974	chr8	32995270	32995526	Intergenic
EML5	Interval_48423	2.75695	-0.773123	3.58602	0.000772042	0.0178418	-0.759372	chr14	88630728	88630932	intron (EML5. intron 31 of 31)
TMTC1	Interval_34457	2.756	-1.2921	3.19261	0.00246202	0.0364491	-1.6971	chr12	29971598	29971783	Intergenic
LOC102724168	Interval_134917	2.75577	-1.42371	3.83445	0.000359335	0.0111432	-0.117353	chr6	81865810	81865951	intron (LOC102724168. intron 2 of 2)
LOC101927921	Interval_70394	2.75561	-0.96424	3.19053	0.0024767	0.0365619	-1.62821	chr18	44458948	44459064	intron (LOC101927921. intron 2 of 4)
RNF180	Interval_123256	2.75462	-0.310528	4.14501	0.000133971	0.00594251	0.816462	chr5	64292550	64292851	intron (RNF180. intron 5 of 7)
PCSK9	Interval_5447	2.7544	-2.23874	3.37156	0.00146492	0.0266211	-1.26399	chr1	55045095	55045194	intron (PCSK9. intron 2 of 11)
KIAA1715	Interval_87623	2.75298	0.646192	5.50989	1.3144e-06	0.000331236	4.96662	chr2	175806989	175807404	Intergenic
GRB14	Interval_86871	2.75286	0.0373554	4.71718	2.0212e-05	0.00184317	2.49283	chr2	164314207	164314624	Intergenic
LSAMP	Interval_107670	2.75278	0.25516	4.84366	1.31657e-05	0.00141607	2.92652	chr3	116005453	116005721	intron (LSAMP. intron 3 of 8)
FAM173B	Interval_121127	2.75201	-1.49471	3.28572	0.00188259	0.0310668	-1.44134	chr5	10120626	10120824	Intergenic
LINC00290	Interval_120238	2.75125	0.252022	4.52988	3.78862e-05	0.0026906	1.96054	chr4	180197601	180197844	Intergenic
BNC2	Interval_156559	2.75119	-1.28975	3.12891	0.0029513	0.040607	-1.82965	chr9	16864751	16864989	intron (BNC2. intron 1 of 8)
MIR548AB	Interval_107195	2.75017	-0.619385	3.28632	0.00187932	0.0310286	-1.49554	chr3	104190700	104190991	Intergenic
LOC101927725	Interval_102854	2.74976	0.274603	4.75272	1.79244e-05	0.00170479	2.67026	chr3	16060423	16060668	Intergenic
KIAA1432	Interval_156165	2.74966	-1.74342	3.13642	0.00288918	0.0400999	-1.80954	chr9	5688171	5688330	intron (KIAA1432. intron 2 of 26)
PALM2-AKAP2	Interval_160106	2.74929	0.81892	5.48113	1.45375e-06	0.000354103	4.95957	chr9	109793221	109793863	intron (PALM2-AKAP2. intron 1 of 9)
NOVA1	Interval_45427	2.74873	-2.65082	3.02277	0.00397464	0.0488749	-2.09217	chr14	26444722	26444906	Intergenic
AGO4	Interval_3784	2.74859	-1.94471	3.17324	0.00260204	0.0376451	-1.75729	chr1	35814530	35814669	intron (AGO4. intron 1 of 18)
SEL1L3	Interval_114346	2.74815	0.932858	5.59124	9.87876e-07	0.000276618	5.24435	chr4	25796126	25796377	intron (SEL1L3. intron 11 of 23)
CD180	Interval_123427	2.74666	-0.586595	4.4582	4.80785e-05	0.00313636	1.64937	chr5	67268551	67268725	Intergenic
FGF9	Interval_40646	2.74527	-1.73835	3.0984	0.00321682	0.0428766	-1.90198	chr13	21747600	21747749	Intergenic
SLC1A4	Interval_81918	2.7444	-1.31312	3.45801	0.0011342	0.0226854	-1.09037	chr2	64998840	64998998	intron (SLC1A4. intron 1 of 7)
CD160	Interval_8834	2.74391	-2.34577	3.11875	0.00303732	0.0413839	-1.86679	chr1	145733996	145734112	intron (CD160. intron 3 of 4)
MARCH8	Interval_18358	2.74382	-2.21459	3.10844	0.003127	0.0421303	-1.92762	chr10	45601017	45601173	Intergenic
VMA21	Interval_166567	2.7424	-1.16608	3.02006	0.00400473	0.0491036	-2.06619	chrX	151347131	151347233	Intergenic
CD36	Interval_144061	2.74222	-0.0631547	4.07504	0.000167782	0.00688273	0.678123	chr7	80722836	80723101	Intergenic
KCNH7	Interval_86834	2.74179	-0.64524	3.86449	0.00032709	0.0104782	-0.000621936	chr2	162487862	162488140	intron (KCNH7. intron 5 of 7)
GLI3	Interval_142362	2.74081	-0.889077	3.42157	0.00126384	0.0243316	-1.11937	chr7	42154696	42154899	intron (GLI3. intron 2 of 14)
PTPRS	Interval_73017	2.74007	-2.4881	3.01295	0.00408448	0.0497429	-2.12114	chr19	5245905	5246013	exon (PTPRS. exon 10 of 38)
KCNQ3	Interval_155040	2.73981	-1.0668	3.93506	0.000261952	0.00913466	0.203441	chr8	132143316	132143413	intron (KCNQ3. intron 7 of 12)
GABRA2	Interval_115098	2.73965	1.66656	7.84762	3.24215e-10	8.85521e-07	12.9209	chr4	46404878	46405509	Intergenic
ME3	Interval_29638	2.73931	-0.640445	3.13071	0.00293629	0.0404855	-1.81025	chr11	86524180	86524502	intron (ME3. intron 4 of 10)
TMEM178B	Interval_147212	2.73861	-0.824066	3.46269	0.00111848	0.0225138	-1.02002	chr7	141360466	141360629	intron (TMEM178B. intron 2 of 3)
RTP4	Interval_111832	2.73857	-0.706676	4.04365	0.000185509	0.00734551	0.536989	chr3	187403848	187404037	Intergenic
FGF16	Interval_165168	2.73748	0.434581	5.47297	1.49587e-06	0.00036015	4.90854	chrX	77494191	77494479	Intergenic
MAT1A	Interval_20471	2.73615	-1.09119	3.60289	0.000733521	0.0172736	-0.646199	chr10	80283303	80283401	intron (MAT1A. intron 3 of 8)
LINC01153	Interval_23033	2.73583	1.53758	6.98311	7.00177e-09	9.04302e-06	10.0901	chr10	121096908	121097533	Intergenic
AGMO	Interval_140718	2.73573	-0.404289	4.28713	8.44378e-05	0.0044505	1.24546	chr7	15547430	15547995	intron (AGMO. intron 2 of 12)
LOC101927606	Interval_71792	2.7353	-1.66503	3.03125	0.00388207	0.0481596	-2.07749	chr18	74369185	74369287	Intergenic
RP11-508N12.2	Interval_159937	2.73486	0.455274	4.86918	1.20701e-05	0.00135056	3.00809	chr9	107176678	107177073	Intergenic
ATAD5	Interval_63592	2.73461	-2.77271	3.27731	0.00192911	0.031597	-1.53187	chr17	30852639	30852811	intron (ATAD5. intron 6 of 22)
FLJ39080	Interval_152224	2.7345	-2.06115	3.60547	0.000727788	0.017192	-0.715247	chr8	74581839	74582027	Intergenic
ZNF804A	Interval_88018	2.7332	-2.73804	3.04593	0.0037264	0.0469948	-2.05478	chr2	184886637	184886787	intron (ZNF804A. intron 2 of 3)
FGF14-IT1	Interval_44143	2.73217	0.223618	4.22235	0.000104287	0.0050849	1.11525	chr13	102317645	102317921	intron (FGF14-IT1. intron 3 of 3)
CTNNA2	Interval_82894	2.73111	-0.340429	3.66486	0.000607203	0.0153606	-0.451002	chr2	79723882	79724136	intron (CTNNA2. intron 2 of 17)
LOC102724598	Interval_115626	2.73006	-1.24064	3.36072	0.00151231	0.0271182	-1.31532	chr4	57501902	57502011	Intergenic
MMS22L	Interval_135433	2.72934	0.0138725	4.5641	3.3799e-05	0.0025128	2.05606	chr6	97203364	97203670	intron (MMS22L. intron 14 of 14)
RNF152	Interval_71400	2.72917	-0.27537	4.69894	2.14953e-05	0.00190393	2.44298	chr18	61870200	61870477	intron (RNF152. intron 2 of 3)
KCNAB1	Interval_110205	2.72861	-0.808065	4.49251	4.29044e-05	0.00291297	1.74857	chr3	156483508	156483718	intron (KCNAB1. intron 8 of 13)
LOC102723674	Interval_67502	2.72847	-1.37519	3.41249	0.0012983	0.0247152	-1.16268	chr17	75442276	75442381	intron (LOC102723674. intron 1 of 1)
AIG1	Interval_137724	2.72819	-2.62483	3.09343	0.00326206	0.0432367	-1.91767	chr6	143294289	143294432	intron (AIG1. intron 4 of 6)
CASC9	Interval_152236	2.72555	-0.826317	3.57491	0.000798465	0.0182484	-0.764195	chr8	75219187	75219294	Intergenic
JARID2-AS1	Interval_131077	2.7255	-0.315537	5.00471	7.59307e-06	0.00101044	3.37796	chr6	15109513	15109625	Intergenic
OFCC1	Interval_130605	2.72308	0.0122336	3.57886	0.000788958	0.0180981	-0.695304	chr6	9766329	9766785	intron (OFCC1. intron 9 of 11)
HHIP-AS1	Interval_118919	2.72295	-0.29719	4.42439	5.37718e-05	0.00335489	1.58768	chr4	144449781	144450057	Intergenic
ALCAM	Interval_107209	2.72275	-1.34715	3.80981	0.000388058	0.0116742	-0.186389	chr3	105351924	105352100	Intergenic
RP11-170N11.1	Interval_6612	2.72156	-1.07655	3.30702	0.00176952	0.0298955	-1.4505	chr1	82919897	82920160	Intergenic
NSUN3	Interval_106889	2.71681	-1.14271	3.48203	0.00105576	0.0216785	-0.990943	chr3	94336138	94336287	Intergenic
SS18	Interval_69813	2.71661	1.02212	5.88008	3.5652e-07	0.000144173	6.30211	chr18	26057334	26057788	intron (SS18. intron 5 of 11)
ADRA2C	Interval_113189	2.71654	-0.922292	3.14048	0.00285611	0.0397899	-1.79809	chr4	3822244	3822504	Intergenic
EIF3IP1	Interval_145617	2.71606	-1.08001	3.27575	0.00193783	0.0317108	-1.50923	chr7	110373549	110373720	Intergenic
LOC100506532	Interval_162401	2.7158	-1.61314	3.50471	0.000986456	0.020795	-0.924862	chr9	134525124	134525267	Intergenic
BDKRB1	Interval_49062	2.71574	0.853675	5.98974	2.41704e-07	0.000110936	6.71231	chr14	96246279	96246734	Intergenic
SLCO4C1	Interval_125003	2.71525	-1.29191	3.01321	0.00408158	0.0497238	-2.04415	chr5	102242164	102242364	intron (SLCO4C1. intron 10 of 12)
LCLAT1	Interval_79885	2.71507	-1.63378	3.35364	0.0015441	0.027488	-1.34751	chr2	30491406	30491519	intron (LCLAT1. intron 1 of 5)
CNTF	Interval_27097	2.71465	-1.14201	3.46733	0.00110313	0.0222776	-1.0453	chr11	58640596	58640774	Intergenic
NXT1	Interval_93038	2.71434	-0.271776	3.80879	0.000389291	0.0116923	-0.111383	chr20	23270574	23270828	Intergenic
PRICKLE2-AS3	Interval_105991	2.71319	0.390805	6.0671	1.83653e-07	9.25474e-05	6.81138	chr3	64187109	64187474	promoter-TSS (PRICKLE2-AS3)
FGFBP1	Interval_113999	2.71312	-0.196796	3.6785	0.00058236	0.014957	-0.457921	chr4	15938162	15938532	exon (FGFBP1. exon 2 of 3)
MIR4660	Interval_148730	2.71305	-0.875864	3.14522	0.00281799	0.0394681	-1.78905	chr8	9070975	9071200	Intergenic
SND1	Interval_146234	2.71139	-1.08932	3.44964	0.00116278	0.0230465	-1.0415	chr7	128063234	128063379	intron (SND1. intron 16 of 23)
TLK1	Interval_87259	2.71059	0.13775	4.88471	1.14478e-05	0.00131537	2.99966	chr2	171021503	171021657	intron (TLK1. intron 12 of 20)
SLC38A9	Interval_122728	2.70941	0.0279768	4.73283	1.91714e-05	0.00178303	2.57193	chr5	55668439	55668642	intron (SLC38A9. intron 7 of 14)
SUPT3H	Interval_133921	2.70941	-0.202562	4.41973	5.4607e-05	0.0033834	1.61069	chr6	45613726	45613955	Intergenic
LINC00347	Interval_43111	2.70939	-1.86346	3.43784	0.00120431	0.0235962	-1.07431	chr13	74663012	74663231	Intergenic
ZBTB7C	Interval_70685	2.70924	-0.76316	3.96952	0.00023488	0.00849976	0.309173	chr18	48107075	48107245	intron (ZBTB7C. intron 2 of 3)
LOC100131532	Interval_139603	2.70899	-0.820227	3.32386	0.00168473	0.0290089	-1.40994	chr6	169941138	169941281	Intergenic
SPIDR	Interval_150888	2.7085	-0.486552	3.95317	0.000247366	0.00879872	0.226735	chr8	47323552	47323828	intron (SPIDR. intron 5 of 16)
PHTF2	Interval_143967	2.70845	-2.0807	3.20163	0.00239926	0.0359377	-1.68276	chr7	77877864	77877989	intron (PHTF2. intron 2 of 17)
KLF4	Interval_160005	2.70801	-1.69155	3.24806	0.00209944	0.0332178	-1.58461	chr9	108117962	108118074	Intergenic
FRMD4A	Interval_16652	2.70801	0.5914	5.62503	8.77216e-07	0.000260704	5.47541	chr10	13839590	13839954	intron (FRMD4A. intron 2 of 24)
NOS1AP	Interval_10316	2.70613	-2.10659	3.22884	0.002219	0.0342988	-1.61566	chr1	162369716	162369897	exon (NOS1AP. exon 2 of 2)
TMTC2	Interval_37176	2.70589	-1.01082	3.51904	0.000944956	0.020257	-0.895974	chr12	83573812	83573925	Intergenic
HIF3A	Interval_76460	2.70553	-0.400491	3.88114	0.000310447	0.0101418	0.113851	chr19	46283903	46284215	Intergenic
C15orf43	Interval_51322	2.70536	0.247852	4.29893	8.1239e-05	0.00433347	1.30318	chr15	44913073	44913430	Intergenic
AC105253.1	Interval_78114	2.70415	-0.105801	4.02851	0.000194695	0.00756479	0.536983	chr2	6186767	6187041	Intergenic
DSCAML1	Interval_31031	2.70403	-1.43774	3.26472	0.00200075	0.0323164	-1.47405	chr11	117706353	117706507	intron (DSCAML1. intron 3 of 32)
PCLO	Interval_144121	2.70356	-1.77564	3.41223	0.00129929	0.0247284	-1.16867	chr7	82976131	82976299	intron (PCLO. intron 3 of 25)
FERMT2	Interval_46268	2.70309	0.443021	5.26799	3.05812e-06	0.000573346	4.28004	chr14	53010947	53011370	Intergenic
LOC102724076	Interval_43334	2.70239	-0.591342	4.17088	0.000123229	0.00564869	0.853914	chr13	79741123	79741245	Intergenic
SNTG1	Interval_151069	2.70144	-0.489084	4.11166	0.000149166	0.00640031	0.686852	chr8	50039913	50040116	intron (SNTG1. intron 1 of 16)
LOC100505912	Interval_114201	2.70072	-1.68917	3.18224	0.00253609	0.0370935	-1.70962	chr4	22099537	22099743	Intergenic
C9orf3	Interval_159237	2.70001	0.400767	5.44267	1.66321e-06	0.000388445	4.83042	chr9	94741872	94742238	intron (C9orf3. intron 1 of 7)
ARHGAP10	Interval_119094	2.69956	-0.978612	3.51716	0.000950304	0.0203333	-0.889326	chr4	148065156	148065260	intron (ARHGAP10. intron 20 of 20)
UBR5	Interval_153383	2.69953	-2.67672	3.14111	0.00285104	0.0397516	-1.79154	chr8	102302310	102302436	exon (UBR5. exon 1 of 38)
TMC7	Interval_57037	2.69851	-1.30979	3.50213	0.000994134	0.0209103	-0.90885	chr16	18989299	18989552	intron (TMC7. intron 1 of 15)
LMO7	Interval_43148	2.6984	0.299169	4.42663	5.33759e-05	0.00334067	1.65864	chr13	75685240	75685668	intron (LMO7. intron 1 of 33)
COL24A1	Interval_6741	2.69799	-0.61197	3.51485	0.000956925	0.0204049	-0.86194	chr1	85862539	85862867	intron (COL24A1. intron 37 of 59)
TDRD9	Interval_49768	2.69787	-0.843094	3.35109	0.00155569	0.0276201	-1.29961	chr14	104012201	104012351	intron (TDRD9. intron 19 of 34)
LOC100506532	Interval_162402	2.69639	-0.0878116	4.0241	0.000197453	0.00763631	0.509378	chr9	134536176	134536410	intron (LOC100506532. intron 1 of 1)
LOC102723803	Interval_155965	2.69585	-1.76696	3.02039	0.00400103	0.0490727	-2.06951	chr9	1358427	1358556	Intergenic
KIAA1217	Interval_17269	2.69569	-0.24272	4.28261	8.56943e-05	0.00448832	1.21055	chr10	24415879	24416071	intron (KIAA1217. intron 3 of 17)
LOC100505498	Interval_86105	2.69491	-0.886214	3.62087	0.000694483	0.0167036	-0.640222	chr2	145123750	145123886	intron (LOC100505498. intron 1 of 2)
ADCY2	Interval_121034	2.69473	-2.57415	3.07732	0.0034131	0.0445126	-1.92977	chr5	7415791	7415927	intron (ADCY2. intron 2 of 24)
CMTM8	Interval_103618	2.69465	-0.58803	3.8757	0.000315796	0.0102402	0.11732	chr3	32359907	32360144	intron (CMTM8. intron 2 of 3)
COL15A1	Interval_159621	2.69457	-1.09585	4.11458	0.00014777	0.00636244	0.705489	chr9	99071340	99071447	TTS (COL15A1)
ANKS1B	Interval_37886	2.69453	0.083243	5.46698	1.52759e-06	0.000366199	4.84616	chr12	98912141	98912614	intron (ANKS1B. intron 17 of 19)
LOC101926961	Interval_127181	2.69423	0.180268	4.43168	5.24909e-05	0.00330514	1.69175	chr5	142491344	142491638	Intergenic
NKAIN2	Interval_136675	2.69375	-1.10958	3.13625	0.00289058	0.040106	-1.8001	chr6	124648109	124648433	intron (NKAIN2. intron 3 of 5)
ST8SIA1	Interval_34079	2.69351	-1.27869	3.48859	0.00103525	0.0214194	-0.950243	chr12	22409675	22409846	Intergenic
PRDM7	Interval_61179	2.69322	4.79436	13.9528	1.05414e-18	1.75629e-13	32.3301	chr16	90077295	90078152	promoter-TSS (PRDM7)
STARD13	Interval_41442	2.69304	0.947549	6.08789	1.70572e-07	8.79735e-05	7.04057	chr13	33126274	33126488	intron (STARD13. intron 6 of 13)
MIR4759	Interval_96682	2.69299	-0.649887	3.49919	0.00100291	0.0210206	-0.963216	chr21	26910091	26910224	Intergenic
LOC100507165	Interval_31482	2.6927	0.122014	4.2796	8.65393e-05	0.00451696	1.26675	chr11	121800765	121801048	Intergenic
PRDM16	Interval_346	2.69194	-0.995362	4.28637	8.46467e-05	0.00445727	1.23842	chr1	3369948	3370072	intron (PRDM16. intron 3 of 16)
LOC102724489	Interval_44583	2.69142	0.473532	4.38254	6.1737e-05	0.00364231	1.53673	chr13	111610093	111610414	Intergenic
PKP2	Interval_34651	2.69113	-1.58872	3.43591	0.00121123	0.0236855	-1.08089	chr12	32881222	32881348	intron (PKP2. intron 1 of 13)
LEF1-AS1	Interval_117564	2.6908	-0.855151	3.94574	0.000253254	0.0089442	0.240996	chr4	108194366	108194538	Intergenic
LOC101927414	Interval_118492	2.69026	-1.46025	3.2595	0.00203117	0.0325832	-1.54381	chr4	137664299	137664557	intron (LOC101927414. intron 1 of 2)
KLHL29	Interval_79255	2.68895	-0.716433	3.53763	0.000893565	0.019526	-0.834559	chr2	23481122	23481331	intron (KLHL29. intron 2 of 13)
OTUD7B	Interval_9046	2.68792	-0.269608	3.66028	0.000615785	0.015493	-0.488566	chr1	150017430	150017672	intron (OTUD7B. intron 1 of 11)
AMBP	Interval_160430	2.68785	-1.85749	3.32302	0.00168885	0.0290558	-1.36392	chr9	114071063	114071224	intron (AMBP. intron 5 of 9)
MIR6073	Interval_25344	2.6863	-1.188	3.24978	0.00208903	0.0331107	-1.50481	chr11	15839185	15839568	Intergenic
RIT2	Interval_70374	2.68622	-1.29904	3.06767	0.00350673	0.045234	-1.92834	chr18	42931471	42931759	intron (RIT2. intron 3 of 4)
IGF2	Interval_24215	2.68474	1.88739	7.68462	5.77097e-10	1.3354e-06	12.543	chr11	2128195	2128990	TTS (IGF2)
EYA1	Interval_152062	2.68369	-1.29343	3.43699	0.00120734	0.0236391	-1.07202	chr8	71520232	71520360	intron (EYA1. intron 1 of 16)
TMEM163	Interval_85710	2.68365	-1.42783	3.43396	0.00121824	0.0237891	-1.09859	chr2	134513577	134513705	intron (TMEM163. intron 4 of 7)
FABP3	Interval_3355	2.68339	-0.310398	4.97618	8.37357e-06	0.00107481	3.33438	chr1	31376948	31377076	Intergenic
KIF26B	Interval_15466	2.68338	-0.542541	3.76582	0.000444892	0.0127534	-0.210646	chr1	245301221	245301474	intron (KIF26B. intron 2 of 14)
BAGE2	Interval_96312	2.68327	-0.878715	4.04775	0.000183096	0.00729793	0.583613	chr21	10426801	10426980	intron (BAGE2. intron 2 of 9)
STMND1	Interval_131290	2.682	0.425695	5.5986	9.62651e-07	0.00027184	5.34275	chr6	17042894	17043145	Intergenic
BCL6	Interval_111856	2.68129	-1.24205	3.0775	0.00341138	0.0445103	-1.9522	chr3	187783262	187783383	Intergenic
LRP1B	Interval_85930	2.68107	-0.388826	4.1589	0.000128094	0.00578987	0.892665	chr2	141392625	141392947	intron (LRP1B. intron 3 of 90)
CASC15	Interval_131533	2.68046	-1.13787	3.46384	0.00111465	0.0224586	-1.04254	chr6	21679235	21679422	intron (CASC15. intron 2 of 11)
STARD4-AS1	Interval_125273	2.68022	-0.0971001	4.60689	2.92898e-05	0.00230433	2.23493	chr5	111584707	111584917	intron (STARD4-AS1. intron 1 of 6)
GBP5	Interval_6918	2.68022	0.301952	5.43317	1.7194e-06	0.000397869	4.74137	chr1	89262712	89262950	intron (GBP5. intron 9 of 11)
LOC101927775	Interval_101527	2.67919	-1.14015	3.02742	0.00392364	0.0484732	-2.01474	chr22	49488039	49488145	Intergenic
GABBR2	Interval_159568	2.67824	0.504321	5.72815	6.09971e-07	0.000204479	5.78188	chr9	98374475	98374983	intron (GABBR2. intron 9 of 16)
MIR3194	Interval_95285	2.67787	0.283542	5.53168	1.21769e-06	0.000316008	5.11809	chr20	51366191	51366497	Intergenic
LINC00353	Interval_43525	2.67729	-1.12432	3.12515	0.0029829	0.0408898	-1.85705	chr13	89279496	89279623	Intergenic
ATP8A2	Interval_40883	2.67582	-1.52024	3.28337	0.00189549	0.0311998	-1.45044	chr13	25945058	25945227	intron (ATP8A2. intron 33 of 37)
LOC102724609	Interval_131405	2.67574	-0.966799	3.95351	0.000247099	0.00879296	0.285699	chr6	19472264	19472375	Intergenic
LOC101928985	Interval_30855	2.67483	-0.179977	4.34145	7.06701e-05	0.00395638	1.37445	chr11	115623051	115623252	Intergenic
GBE1	Interval_106741	2.67359	-1.41952	3.48909	0.00103372	0.0213998	-0.918075	chr3	81744454	81744585	intron (GBE1. intron 1 of 15)
CD44	Interval_26171	2.67322	0.0764985	5.12495	5.01917e-06	0.000789644	3.77594	chr11	35192430	35192678	intron (CD44. intron 5 of 7)
RHOT1	Interval_63718	2.67311	-1.06427	3.83942	0.0003538	0.0110344	-0.0570474	chr17	32159327	32159520	intron (RHOT1. intron 1 of 18)
CCDC129	Interval_141715	2.67212	-2.22116	3.40002	0.00134706	0.025288	-1.14824	chr7	31603175	31603399	intron (CCDC129. intron 9 of 13)
THSD4	Interval_53213	2.67183	-0.544344	4.5727	3.28406e-05	0.00247414	2.05568	chr15	71295234	71295619	intron (THSD4. intron 6 of 17)
KCNE4	Interval_90017	2.66971	0.0134542	4.46947	4.63148e-05	0.00306815	1.78489	chr2	223215081	223215532	Intergenic
[truncated: 11,508 more rows]

## Sheet: GSA vs P
Supplementary table 1. Bulk ATAC-seq GSA vs P comparison. Only Differential Accessible Peaks (DAPs) defined by abs(log2FC)>0.5adj.P.Val <0.05
[truncated: 9,925 more rows]

[truncated: 2 more sheets: A vs P, S vs P]
