# Supplementary material for: Human iPSCs-based modeling unveils SETBP1 as a driver of chromatin rewiring in GATA2 deficiency
Source: Nat Commun. 2025 Nov 17;16:10035. doi: 10.1038/s41467-025-65806-9 (PMC12623428; doi:10.1038/s41467-025-65806-9)
Supplement: Supplementary file 4 — Supplementary Data 2 [file 41467_2025_65806_MOESM4_ESM.xlsx]

## Sheet: G_vs_P_open
Supplementary table 2. Single-cell ATAC-seq G vs P comparison. Only Differential Accessible Peaks (DAPs) defined by abs(log2FC)>0.5adj.P.Val <0.05
Gene Name	pvalue	log2FC	padj	regions	Annotation 1	Annotation 2
CDC42EP3	4.48368e-44	2.6876	3.24157e-39	chr2-37535721-37536448	protein_coding	utr
PRDM7	1.67961e-88	2.64999	1.2143e-83	chr16-90077230-90077723	protein_coding	gap
PRDM7	1.67961e-88	2.64999	1.2143e-83	chr16-90077230-90077723	protein_coding	gap
PRDM7	1.67961e-88	2.64999	1.2143e-83	chr16-90077230-90077723	protein_coding	gap
PRDM7	1.67961e-88	2.64999	1.2143e-83	chr16-90077230-90077723	protein_coding	gap
RP11-655M14.13	4.86404e-59	2.20329	3.51655e-54	chr11-67619591-67621004	lincRNA	gap
RP11-655M14.13	4.86404e-59	2.20329	3.51655e-54	chr11-67619591-67621004	lincRNA	gap
RP11-655M14.13	4.86404e-59	2.20329	3.51655e-54	chr11-67619591-67621004	lincRNA	gap
RP11-655M14.13	4.86404e-59	2.20329	3.51655e-54	chr11-67619591-67621004	lincRNA	gap
SEMA3A	1.57556e-22	1.34068	1.13908e-17	chr7-84149711-84150726	protein_coding	gap
SEMA3A	1.57556e-22	1.34068	1.13908e-17	chr7-84149711-84150726	protein_coding	gap
UBP1	3.79654e-40	1.32307	2.74478e-35	chr3-33446207-33447604	protein_coding	exon
UBP1	3.79654e-40	1.32307	2.74478e-35	chr3-33446207-33447604	protein_coding	exon
UBP1	3.79654e-40	1.32307	2.74478e-35	chr3-33446207-33447604	protein_coding	exon
UBP1	3.79654e-40	1.32307	2.74478e-35	chr3-33446207-33447604	protein_coding	exon
TM9SF4	6.03936e-22	1.0396	4.36628e-17	chr20-32112695-32113225	protein_coding	gap
TM9SF4	6.03936e-22	1.0396	4.36628e-17	chr20-32112695-32113225	protein_coding	gap
HCK	2.83687e-11	1.00455	2.05097e-06	chr20-32091530-32092216	protein_coding	gap
HCK	2.83687e-11	1.00455	2.05097e-06	chr20-32091530-32092216	protein_coding	gap
RP11-122G18.10	1.37553e-14	1.00327	9.94465e-10	chr1-161472496-161473779	lincRNA	exon
RP11-122G18.10	1.37553e-14	1.00327	9.94465e-10	chr1-161472496-161473779	lincRNA	exon
RP11-122G18.10	1.37553e-14	1.00327	9.94465e-10	chr1-161472496-161473779	lincRNA	exon
RP11-46D6.1	4.4657e-17	1.00146	3.22857e-12	chr16-46632558-46633478	lincRNA	exon
UQCC1	5.32844e-11	0.977702	3.8523e-06	chr20-35305487-35306053	protein_coding	gap
UQCC1	5.32844e-11	0.977702	3.8523e-06	chr20-35305487-35306053	protein_coding	gap
CCM2L	7.01181e-14	0.923919	5.06933e-09	chr20-32031026-32031812	protein_coding	cds
CCM2L	7.01181e-14	0.923919	5.06933e-09	chr20-32031026-32031812	protein_coding	cds
CCM2L	7.01181e-14	0.923919	5.06933e-09	chr20-32031026-32031812	protein_coding	cds
HCK	1.00033e-10	0.922996	7.2321e-06	chr20-32068564-32069239	protein_coding	gap
HCK	1.00033e-10	0.922996	7.2321e-06	chr20-32068564-32069239	protein_coding	gap
TNFAIP3	7.99514e-11	0.887494	5.78025e-06	chr6-137846302-137847442	protein_coding	exon
WI2-85898F10.1	4.21311e-09	0.8513	0.000304595	chr22-45890977-45892663	lincRNA	exon
SERINC5	5.13317e-09	0.839507	0.000371113	chr5-80125206-80126483	protein_coding	gap
SERINC5	5.13317e-09	0.839507	0.000371113	chr5-80125206-80126483	protein_coding	gap
HCK	4.21758e-08	0.790817	0.00304918	chr20-32078705-32079443	protein_coding	gap
TM9SF4	6.62134e-29	0.786421	4.78703e-24	chr20-32109174-32110287	protein_coding	cds
TM9SF4	6.62134e-29	0.786421	4.78703e-24	chr20-32109174-32110287	protein_coding	cds
TM9SF4	6.62134e-29	0.786421	4.78703e-24	chr20-32109174-32110287	protein_coding	cds
AP000477.2	2.31795e-08	0.72095	0.00167581	chr21-23968480-23969334	lincRNA	exon
CCDC88A	3.89462e-12	0.706146	2.81569e-07	chr2-55281577-55282812	protein_coding	utr
CCDC88A	3.89462e-12	0.706146	2.81569e-07	chr2-55281577-55282812	protein_coding	utr
CCM2L	1.21956e-23	0.698275	8.81708e-19	chr20-32039780-32040982	protein_coding	utr
CCM2L	1.21956e-23	0.698275	8.81708e-19	chr20-32039780-32040982	protein_coding	utr
RP11-472N19.3	2.49794e-07	0.694685	0.0180593	chr14-92259828-92260460	lincRNA	gap
HCK	4.82062e-07	0.689337	0.0348516	chr20-32067179-32067567	protein_coding	gap
HCK	4.82062e-07	0.689337	0.0348516	chr20-32067179-32067567	protein_coding	gap
HCK	9.9045e-09	0.687462	0.000716066	chr20-32076909-32077819	protein_coding	gap
CCDC12	5.09121e-07	0.685877	0.0368079	chr3-46926822-46927590	protein_coding	gap
CCM2L	1.26359e-18	0.668099	9.13537e-14	chr20-32018175-32019598	protein_coding	cds
CCM2L	1.26359e-18	0.668099	9.13537e-14	chr20-32018175-32019598	protein_coding	cds
CCM2L	1.26359e-18	0.668099	9.13537e-14	chr20-32018175-32019598	protein_coding	cds
HCK	4.98638e-44	0.65118	3.605e-39	chr20-32050636-32053155	protein_coding	cds
HCK	4.98638e-44	0.65118	3.605e-39	chr20-32050636-32053155	protein_coding	cds
HCK	1.5616e-17	0.648304	1.12899e-12	chr20-32062382-32063299	protein_coding	gap
HCK	1.5616e-17	0.648304	1.12899e-12	chr20-32062382-32063299	protein_coding	gap
CTSL	8.65549e-08	0.647748	0.00625766	chr9-87792733-87793692	protein_coding	exon
RALGDS	1.02989e-07	0.613455	0.00744576	chr9-133112346-133113686	protein_coding	gap
PLAGL2	2.50061e-09	0.605984	0.000180787	chr20-32189526-32191151	protein_coding	utr
PLAGL2	2.50061e-09	0.605984	0.000180787	chr20-32189526-32191151	protein_coding	utr
POFUT1	2.91588e-19	0.599166	2.10809e-14	chr20-32207004-32207993	protein_coding	cds
POFUT1	2.91588e-19	0.599166	2.10809e-14	chr20-32207004-32207993	protein_coding	cds
POFUT1	2.91588e-19	0.599166	2.10809e-14	chr20-32207004-32207993	protein_coding	cds
RUNX1	7.10496e-10	0.595421	5.13667e-05	chr21-34834953-34836535	protein_coding	gap
MFAP4	4.45988e-08	0.594933	0.00322436	chr17-19386098-19387801	protein_coding	cds
MFAP4	4.45988e-08	0.594933	0.00322436	chr17-19386098-19387801	protein_coding	cds
PDRG1	1.55032e-16	0.554025	1.12084e-11	chr20-31951123-31952264	protein_coding	cds
PDRG1	1.55032e-16	0.554025	1.12084e-11	chr20-31951123-31952264	protein_coding	cds
XKR7	4.63144e-12	0.546901	3.34839e-07	chr20-31967076-31968749	protein_coding	cds
XKR7	4.63144e-12	0.546901	3.34839e-07	chr20-31967076-31968749	protein_coding	cds
RP11-96C21.1	3.59368e-08	0.545863	0.00259812	chr15-70462511-70463790	lincRNA	exon
CXXC5	6.62632e-07	0.536723	0.0479063	chr5-139663777-139664648	protein_coding	gap
TM9SF4	3.21042e-08	0.536228	0.00232103	chr20-32154635-32155866	protein_coding	cds
RAPGEF1	6.56341e-09	0.520687	0.000474515	chr9-131597514-131598699	protein_coding	cds
C2orf61	1.84069e-15	0.515018	1.33076e-10	chr2-47071126-47073258	protein_coding	gap
TCONS_00029157	3.94529e-08	0.500957	0.00285233	chr21-43345601-43346699	lincRNA	exon
SMIM24	4.87694e-11	-0.515153	3.52588e-06	chr19-3478028-3480121	protein_coding	cds
UGT2B28	3.73716e-08	-0.523011	0.00270186	chr4-69308585-69310054	protein_coding	utr
UGT2B28	3.73716e-08	-0.523011	0.00270186	chr4-69308585-69310054	protein_coding	utr
MYT1L	5.85729e-11	-0.52834	4.23465e-06	chr2-2056944-2057690	protein_coding	gap
TRIM4	4.78488e-07	-0.529987	0.0345932	chr7-99918883-99919848	protein_coding	cds
TRIM4	4.78488e-07	-0.529987	0.0345932	chr7-99918883-99919848	protein_coding	cds
TRIM4	4.78488e-07	-0.529987	0.0345932	chr7-99918883-99919848	protein_coding	cds
WBSCR28	3.82474e-08	-0.53927	0.00276517	chr7-73885645-73886730	protein_coding	utr
MAR02	1.94064e-07	-0.550329	0.0140302	chr1-220753914-220755693	protein_coding	cds
WEE1	3.37698e-07	-0.553474	0.0244146	chr11-9551639-9552348	protein_coding	exon
CCDC169	1.18801e-07	-0.560658	0.00858895	chr13-36296734-36298403	protein_coding	cds
BLOC1S5-TXNDC5	7.18079e-09	-0.569221	0.00051915	chr6-7974648-7976052	protein_coding	gap
FAM19A5	2.76948e-07	-0.5795	0.0200225	chr22-48701901-48703084	protein_coding	gap
FAM19A5	2.76948e-07	-0.5795	0.0200225	chr22-48701901-48703084	protein_coding	gap
CTA-392E5.1	9.41548e-08	-0.582314	0.00680711	chr8-85958712-85960232	lincRNA	exon
SORCS2	7.01333e-11	-0.582399	5.07043e-06	chr4-7539593-7540126	protein_coding	gap
ZNRF1	5.93992e-10	-0.592931	4.29438e-05	chr16-75074949-75075711	protein_coding	gap
ZNF37A	4.24761e-08	-0.613349	0.00307089	chr10-38093724-38095040	protein_coding	utr
CENPJ	3.35878e-08	-0.617522	0.0024283	chr13-24932763-24934219	protein_coding	exon
ZNF558	1.07672e-32	-0.617702	7.78437e-28	chr19-8831821-8833084	protein_coding	utr
ZNF558	1.07672e-32	-0.617702	7.78437e-28	chr19-8831821-8833084	protein_coding	utr
ZNF558	1.07672e-32	-0.617702	7.78437e-28	chr19-8831821-8833084	protein_coding	utr
ZNF558	1.07672e-32	-0.617702	7.78437e-28	chr19-8831821-8833084	protein_coding	utr
HIST1H3I	3.28441e-13	-0.629005	2.37453e-08	chr6-27871301-27872510	protein_coding	cds
HIST1H3I	3.28441e-13	-0.629005	2.37453e-08	chr6-27871301-27872510	protein_coding	cds
HIST1H3I	3.28441e-13	-0.629005	2.37453e-08	chr6-27871301-27872510	protein_coding	cds
HIST1H3I	3.28441e-13	-0.629005	2.37453e-08	chr6-27871301-27872510	protein_coding	cds
RNA5SP121	2.07083e-10	-0.667328	1.49715e-05	chr2-227759177-227760056	rRNA	exon
PLSCR1	3.566e-26	-0.687308	2.57811e-21	chr3-146543808-146544955	protein_coding	utr
PLSCR1	3.566e-26	-0.687308	2.57811e-21	chr3-146543808-146544955	protein_coding	utr
PLSCR1	3.566e-26	-0.687308	2.57811e-21	chr3-146543808-146544955	protein_coding	utr
PLSCR1	3.566e-26	-0.687308	2.57811e-21	chr3-146543808-146544955	protein_coding	utr
SNAPC1	2.45777e-20	-0.721792	1.77689e-15	chr14-61762012-61762800	protein_coding	cds
SNAPC1	2.45777e-20	-0.721792	1.77689e-15	chr14-61762012-61762800	protein_coding	cds
SNAPC1	2.45777e-20	-0.721792	1.77689e-15	chr14-61762012-61762800	protein_coding	cds
ZNF555	9.00861e-26	-0.72823	6.51296e-21	chr19-2840633-2841769	protein_coding	cds
ZNF555	9.00861e-26	-0.72823	6.51296e-21	chr19-2840633-2841769	protein_coding	cds
ZNF555	9.00861e-26	-0.72823	6.51296e-21	chr19-2840633-2841769	protein_coding	cds
HIST1H4F	9.04418e-15	-0.730236	6.53867e-10	chr6-26239967-26241173	protein_coding	cds
HIST1H4F	9.04418e-15	-0.730236	6.53867e-10	chr6-26239967-26241173	protein_coding	cds
HIST1H4F	9.04418e-15	-0.730236	6.53867e-10	chr6-26239967-26241173	protein_coding	cds
HIST1H4F	9.04418e-15	-0.730236	6.53867e-10	chr6-26239967-26241173	protein_coding	cds
LINC00533	4.11297e-10	-0.750541	2.97355e-05	chr6-28633408-28635518	lincRNA	exon
LINC00533	4.11297e-10	-0.750541	2.97355e-05	chr6-28633408-28635518	lincRNA	exon
ZDHHC19	1.31924e-13	-0.756626	9.53772e-09	chr3-196206917-196208514	protein_coding	cds
EDNRB	1.35095e-12	-0.760436	9.76695e-08	chr13-77918076-77919776	protein_coding	cds
EDNRB	1.35095e-12	-0.760436	9.76695e-08	chr13-77918076-77919776	protein_coding	cds
EDNRB	1.35095e-12	-0.760436	9.76695e-08	chr13-77918076-77919776	protein_coding	cds
ZNF577	2.05511e-08	-0.76136	0.00148578	chr19-51887387-51888364	protein_coding	utr
ZNF577	2.05511e-08	-0.76136	0.00148578	chr19-51887387-51888364	protein_coding	utr
ZNF726	4.97626e-13	-0.778563	3.59769e-08	chr19-23914369-23915238	protein_coding	cds
ZNF726	4.97626e-13	-0.778563	3.59769e-08	chr19-23914369-23915238	protein_coding	cds
ZNF726	4.97626e-13	-0.778563	3.59769e-08	chr19-23914369-23915238	protein_coding	cds
ZNF726	4.97626e-13	-0.778563	3.59769e-08	chr19-23914369-23915238	protein_coding	cds
KHDRBS3	1.01398e-16	-0.779287	7.33077e-12	chr8-135456582-135458046	protein_coding	cds
KHDRBS3	1.01398e-16	-0.779287	7.33077e-12	chr8-135456582-135458046	protein_coding	cds
KHDRBS3	1.01398e-16	-0.779287	7.33077e-12	chr8-135456582-135458046	protein_coding	cds
PSMC1	1.06192e-10	-0.792901	7.67734e-06	chr14-90256360-90257124	protein_coding	cds
PCDHA2	1.69997e-10	-0.812257	1.22903e-05	chr5-140794616-140795542	protein_coding	cds
PCDHA2	1.69997e-10	-0.812257	1.22903e-05	chr5-140794616-140795542	protein_coding	cds
IRAK4	1.30095e-25	-0.821096	9.40546e-21	chr12-43758224-43759297	protein_coding	utr
IRAK4	1.30095e-25	-0.821096	9.40546e-21	chr12-43758224-43759297	protein_coding	utr
IRAK4	1.30095e-25	-0.821096	9.40546e-21	chr12-43758224-43759297	protein_coding	utr
ZNF486	8.04647e-17	-0.8295	5.81736e-12	chr19-20237277-20238703	protein_coding	utr
ZNF486	8.04647e-17	-0.8295	5.81736e-12	chr19-20237277-20238703	protein_coding	utr
ZNF486	8.04647e-17	-0.8295	5.81736e-12	chr19-20237277-20238703	protein_coding	utr
RP11-687D19.1	9.61752e-10	-0.841227	6.95318e-05	chr18-38257303-38258449	lincRNA	exon
GRM5	2.13138e-10	-0.865552	1.54092e-05	chr11-88508222-88509447	protein_coding	cds
GRM5	2.13138e-10	-0.865552	1.54092e-05	chr11-88508222-88509447	protein_coding	cds
HIST1H4L	1.41059e-22	-0.867146	1.01981e-17	chr6-27872771-27873920	protein_coding	cds
HIST1H4L	1.41059e-22	-0.867146	1.01981e-17	chr6-27872771-27873920	protein_coding	cds
HIST1H4L	1.41059e-22	-0.867146	1.01981e-17	chr6-27872771-27873920	protein_coding	cds
HIST1H4L	1.41059e-22	-0.867146	1.01981e-17	chr6-27872771-27873920	protein_coding	cds
FPGT-TNNI3K	8.28881e-13	-0.894697	5.99256e-08	chr1-74197667-74198431	protein_coding	cds
FPGT-TNNI3K	8.28881e-13	-0.894697	5.99256e-08	chr1-74197667-74198431	protein_coding	cds
RP13-977J11.2	3.99802e-15	-0.912341	2.89045e-10	chr12-132188988-132190265	lincRNA	gap
RP13-977J11.2	3.99802e-15	-0.912341	2.89045e-10	chr12-132188988-132190265	lincRNA	gap
SULT6B1	1.00626e-18	-0.967431	7.27495e-14	chr2-37196139-37197247	protein_coding	utr
SULT6B1	1.00626e-18	-0.967431	7.27495e-14	chr2-37196139-37197247	protein_coding	utr
SULT6B1	1.00626e-18	-0.967431	7.27495e-14	chr2-37196139-37197247	protein_coding	utr
REC8	1.50435e-11	-0.974948	1.0876e-06	chr14-24171262-24172285	protein_coding	utr
FXYD4	3.43935e-16	-1.0659	2.48655e-11	chr10-43361452-43362598	protein_coding	exon
FXYD4	3.43935e-16	-1.0659	2.48655e-11	chr10-43361452-43362598	protein_coding	exon
FXYD4	3.43935e-16	-1.0659	2.48655e-11	chr10-43361452-43362598	protein_coding	exon
MNS1	1.28782e-17	-1.07279	9.31055e-13	chr15-56464531-56465340	protein_coding	cds
MNS1	1.28782e-17	-1.07279	9.31055e-13	chr15-56464531-56465340	protein_coding	cds
MNS1	1.28782e-17	-1.07279	9.31055e-13	chr15-56464531-56465340	protein_coding	cds
MNS1	1.28782e-17	-1.07279	9.31055e-13	chr15-56464531-56465340	protein_coding	cds
QPCT	7.78109e-15	-1.11339	5.6255e-10	chr2-37344268-37345190	protein_coding	cds
QPCT	7.78109e-15	-1.11339	5.6255e-10	chr2-37344268-37345190	protein_coding	cds
QPCT	7.78109e-15	-1.11339	5.6255e-10	chr2-37344268-37345190	protein_coding	cds
RP11-124N19.3	1.58932e-20	-1.21259	1.14903e-15	chr13-22925760-22927666	lincRNA	exon
IAH1	9.15069e-40	-1.57306	6.61567e-35	chr2-9473984-9475385	protein_coding	cds
IAH1	9.15069e-40	-1.57306	6.61567e-35	chr2-9473984-9475385	protein_coding	cds
IAH1	9.15069e-40	-1.57306	6.61567e-35	chr2-9473984-9475385	protein_coding	cds
IAH1	9.15069e-40	-1.57306	6.61567e-35	chr2-9473984-9475385	protein_coding	cds
RP11-567J20.3	1.80688e-28	-1.63791	1.30632e-23	chr8-48514076-48514859	lincRNA	exon
RP11-567J20.3	1.80688e-28	-1.63791	1.30632e-23	chr8-48514076-48514859	lincRNA	exon
ZNF506	1.13083e-40	-1.65683	8.17553e-36	chr19-19820988-19821947	protein_coding	cds
ZNF506	1.13083e-40	-1.65683	8.17553e-36	chr19-19820988-19821947	protein_coding	cds
ZNF506	1.13083e-40	-1.65683	8.17553e-36	chr19-19820988-19821947	protein_coding	cds
ZNF506	1.13083e-40	-1.65683	8.17553e-36	chr19-19820988-19821947	protein_coding	cds
ZNF77	1.68291e-66	-1.8951	1.21669e-61	chr19-2944614-2945230	protein_coding	cds
ZNF77	1.68291e-66	-1.8951	1.21669e-61	chr19-2944614-2945230	protein_coding	cds
ZNF77	1.68291e-66	-1.8951	1.21669e-61	chr19-2944614-2945230	protein_coding	cds
ZNF77	1.68291e-66	-1.8951	1.21669e-61	chr19-2944614-2945230	protein_coding	cds
ZNF57	7.90663e-68	-1.9203	5.71625e-63	chr19-2900327-2900939	protein_coding	utr
ZNF57	7.90663e-68	-1.9203	5.71625e-63	chr19-2900327-2900939	protein_coding	utr
ZNF57	7.90663e-68	-1.9203	5.71625e-63	chr19-2900327-2900939	protein_coding	utr
ZNF57	7.90663e-68	-1.9203	5.71625e-63	chr19-2900327-2900939	protein_coding	utr
CHCHD2	3.3122e-42	-2.00365	2.39462e-37	chr7-56105579-56106736	protein_coding	cds
CHCHD2	3.3122e-42	-2.00365	2.39462e-37	chr7-56105579-56106736	protein_coding	cds
CHCHD2	3.3122e-42	-2.00365	2.39462e-37	chr7-56105579-56106736	protein_coding	cds
CHCHD2	3.3122e-42	-2.00365	2.39462e-37	chr7-56105579-56106736	protein_coding	cds
RP11-734I18.1	2.34714e-68	-2.77114	1.69691e-63	chr4-31996031-31997717	lincRNA	exon
RP11-734I18.1	2.34714e-68	-2.77114	1.69691e-63	chr4-31996031-31997717	lincRNA	exon
RP11-734I18.1	2.34714e-68	-2.77114	1.69691e-63	chr4-31996031-31997717	lincRNA	exon
RP11-734I18.1	2.34714e-68	-2.77114	1.69691e-63	chr4-31996031-31997717	lincRNA	exon
PRR20A	6.0111e-47	-3.09017	4.34584e-42	chr13-56735121-56736240	protein_coding	exon
PRR20A	6.0111e-47	-3.09017	4.34584e-42	chr13-56735121-56736240	protein_coding	exon
PRR20A	6.0111e-47	-3.09017	4.34584e-42	chr13-56735121-56736240	protein_coding	exon
PNPO	3.53506e-60	-3.29785	2.55574e-55	chr17-47941243-47941811	protein_coding	cds
PNPO	3.53506e-60	-3.29785	2.55574e-55	chr17-47941243-47941811	protein_coding	cds
PNPO	3.53506e-60	-3.29785	2.55574e-55	chr17-47941243-47941811	protein_coding	cds
PNPO	3.53506e-60	-3.29785	2.55574e-55	chr17-47941243-47941811	protein_coding	cds
AACS	2.26232e-70	-3.34796	1.63559e-65	chr12-125049294-125049911	protein_coding	exon
AACS	2.26232e-70	-3.34796	1.63559e-65	chr12-125049294-125049911	protein_coding	exon
AACS	2.26232e-70	-3.34796	1.63559e-65	chr12-125049294-125049911	protein_coding	exon
TTTY14	2.31687e-106	-3.70347	1.67503e-101	chrY-19076640-19078099	lincRNA	gap
TTTY14	2.31687e-106	-3.70347	1.67503e-101	chrY-19076640-19078099	lincRNA	gap
TTTY14	2.31687e-106	-3.70347	1.67503e-101	chrY-19076640-19078099	lincRNA	gap
TTTY14	2.31687e-106	-3.70347	1.67503e-101	chrY-19076640-19078099	lincRNA	gap

## Sheet: GA_vs_P_open
Supplementary table 2. Single-cell ATAC-seq GA vs P comparison. Only Differential Accessible Peaks (DAPs) defined by abs(log2FC)>0.5adj.P.Val <0.05
Gene Name	pvalue	log2FC	padj	regions	Annotation 1	Annotation 2
PRDM7	2.96397e-65	2.6485	2.14286e-60	chr16-90077230-90077723	protein_coding	gap
PRDM7	2.96397e-65	2.6485	2.14286e-60	chr16-90077230-90077723	protein_coding	gap
PRDM7	2.96397e-65	2.6485	2.14286e-60	chr16-90077230-90077723	protein_coding	gap
PRDM7	2.96397e-65	2.6485	2.14286e-60	chr16-90077230-90077723	protein_coding	gap
RP11-655M14.13	2.73135e-33	2.00475	1.97468e-28	chr11-67619591-67621004	lincRNA	gap
RP11-655M14.13	2.73135e-33	2.00475	1.97468e-28	chr11-67619591-67621004	lincRNA	gap
RP11-655M14.13	2.73135e-33	2.00475	1.97468e-28	chr11-67619591-67621004	lincRNA	gap
RP11-655M14.13	2.73135e-33	2.00475	1.97468e-28	chr11-67619591-67621004	lincRNA	gap
PPCDC	6.05098e-18	1.74196	4.37467e-13	chr15-75144644-75145902	protein_coding	exon
PPCDC	6.05098e-18	1.74196	4.37467e-13	chr15-75144644-75145902	protein_coding	exon
PPCDC	6.05098e-18	1.74196	4.37467e-13	chr15-75144644-75145902	protein_coding	exon
DDX3X	1.51077e-14	1.36176	1.09224e-09	chrX-41350561-41351533	protein_coding	gap
PLAGL2	2.7467e-12	1.2238	1.98578e-07	chr20-32205239-32205753	protein_coding	gap
UQCC1	2.62778e-12	1.19505	1.89981e-07	chr20-35305487-35306053	protein_coding	gap
UQCC1	2.62778e-12	1.19505	1.89981e-07	chr20-35305487-35306053	protein_coding	gap
UBP1	3.65636e-22	1.19071	2.64344e-17	chr3-33446207-33447604	protein_coding	exon
UBP1	3.65636e-22	1.19071	2.64344e-17	chr3-33446207-33447604	protein_coding	exon
UBP1	3.65636e-22	1.19071	2.64344e-17	chr3-33446207-33447604	protein_coding	exon
UBP1	3.65636e-22	1.19071	2.64344e-17	chr3-33446207-33447604	protein_coding	exon
TM9SF4	2.21006e-19	1.14343	1.59781e-14	chr20-32112695-32113225	protein_coding	gap
TM9SF4	2.21006e-19	1.14343	1.59781e-14	chr20-32112695-32113225	protein_coding	gap
RP11-129M6.1	2.33017e-10	1.1125	1.68464e-05	chr14-40954284-40955396	lincRNA	gap
HCK	1.84335e-09	1.07513	0.000133268	chr20-32091530-32092216	protein_coding	gap
HCK	1.84335e-09	1.07513	0.000133268	chr20-32091530-32092216	protein_coding	gap
SEMA3A	3.55117e-09	1.03523	0.000256739	chr7-84149711-84150726	protein_coding	gap
SEMA3A	3.55117e-09	1.03523	0.000256739	chr7-84149711-84150726	protein_coding	gap
RP11-122G18.10	2.32106e-10	0.99738	1.67806e-05	chr1-161472496-161473779	lincRNA	exon
RP11-122G18.10	2.32106e-10	0.99738	1.67806e-05	chr1-161472496-161473779	lincRNA	exon
RP11-122G18.10	2.32106e-10	0.99738	1.67806e-05	chr1-161472496-161473779	lincRNA	exon
ASB2	2.61831e-10	0.93972	1.89296e-05	chr14-93959319-93959859	protein_coding	gap
XKR7	4.00543e-27	0.936526	2.89581e-22	chr20-31967076-31968749	protein_coding	cds
XKR7	4.00543e-27	0.936526	2.89581e-22	chr20-31967076-31968749	protein_coding	cds
CCM2L	3.4487e-10	0.93413	2.49331e-05	chr20-32031026-32031812	protein_coding	cds
CCM2L	3.4487e-10	0.93413	2.49331e-05	chr20-32031026-32031812	protein_coding	cds
CCM2L	3.4487e-10	0.93413	2.49331e-05	chr20-32031026-32031812	protein_coding	cds
FOXQ1	1.61304e-07	0.923612	0.0116618	chr6-1286908-1287648	protein_coding	exon
TM9SF4	7.92272e-29	0.919389	5.72789e-24	chr20-32109174-32110287	protein_coding	cds
TM9SF4	7.92272e-29	0.919389	5.72789e-24	chr20-32109174-32110287	protein_coding	cds
TM9SF4	7.92272e-29	0.919389	5.72789e-24	chr20-32109174-32110287	protein_coding	cds
HCK	1.93551e-07	0.903544	0.0139932	chr20-32068564-32069239	protein_coding	gap
HCK	1.93551e-07	0.903544	0.0139932	chr20-32068564-32069239	protein_coding	gap
BTN2A1	5.9761e-10	0.890324	4.32054e-05	chr6-26473615-26474397	protein_coding	gap
BTN2A1	5.9761e-10	0.890324	4.32054e-05	chr6-26473615-26474397	protein_coding	gap
BTN2A1	5.9761e-10	0.890324	4.32054e-05	chr6-26473615-26474397	protein_coding	gap
TRA2A	3.85403e-08	0.884463	0.00278635	chr7-23490090-23491353	protein_coding	utr
TRA2A	3.85403e-08	0.884463	0.00278635	chr7-23490090-23491353	protein_coding	utr
SERINC5	3.05609e-07	0.883644	0.0220946	chr5-80125206-80126483	protein_coding	gap
SERINC5	3.05609e-07	0.883644	0.0220946	chr5-80125206-80126483	protein_coding	gap
WNT9A	2.36868e-08	0.872576	0.00171249	chr1-227934684-227935345	protein_coding	gap
GALM	3.94192e-08	0.863919	0.00284989	chr2-38740985-38741542	protein_coding	cds
POFUT1	7.80978e-27	0.821301	5.64623e-22	chr20-32207004-32207993	protein_coding	cds
POFUT1	7.80978e-27	0.821301	5.64623e-22	chr20-32207004-32207993	protein_coding	cds
POFUT1	7.80978e-27	0.821301	5.64623e-22	chr20-32207004-32207993	protein_coding	cds
AC112715.2	1.92677e-07	0.818211	0.01393	chr2-237201563-237202422	lincRNA	exon
HCK	4.7949e-07	0.815273	0.0346657	chr20-32067179-32067567	protein_coding	gap
HCK	4.7949e-07	0.815273	0.0346657	chr20-32067179-32067567	protein_coding	gap
PLAGL2	7.9112e-12	0.805498	5.71956e-07	chr20-32189526-32191151	protein_coding	utr
PLAGL2	7.9112e-12	0.805498	5.71956e-07	chr20-32189526-32191151	protein_coding	utr
AC243756.1	1.22602e-10	0.771004	8.86375e-06	chr1-146409449-146410652	protein_coding	exon
AC243756.1	1.22602e-10	0.771004	8.86375e-06	chr1-146409449-146410652	protein_coding	exon
ID1	1.66768e-07	0.767597	0.0120568	chr20-31595561-31596485	protein_coding	exon
HHAT	1.59694e-18	0.759233	1.15454e-13	chr1-210373174-210374660	protein_coding	gap
HHAT	1.59694e-18	0.759233	1.15454e-13	chr1-210373174-210374660	protein_coding	gap
HHAT	1.59694e-18	0.759233	1.15454e-13	chr1-210373174-210374660	protein_coding	gap
HCK	4.09154e-17	0.757186	2.95806e-12	chr20-32062382-32063299	protein_coding	gap
HCK	4.09154e-17	0.757186	2.95806e-12	chr20-32062382-32063299	protein_coding	gap
RP11-102N12.3	7.67059e-08	0.748017	0.00554561	chr4-140789833-140791195	lincRNA	exon
PDRG1	9.36154e-21	0.728528	6.76811e-16	chr20-31951123-31952264	protein_coding	cds
PDRG1	9.36154e-21	0.728528	6.76811e-16	chr20-31951123-31952264	protein_coding	cds
H3F3C	2.2627e-07	0.723197	0.0163587	chr12-31832410-31833526	protein_coding	exon
H3F3C	2.2627e-07	0.723197	0.0163587	chr12-31832410-31833526	protein_coding	exon
XCR1	5.22142e-08	0.72305	0.00377493	chr3-46089128-46090240	protein_coding	exon
CCM2L	2.10709e-15	0.72288	1.52336e-10	chr20-32018175-32019598	protein_coding	cds
CCM2L	2.10709e-15	0.72288	1.52336e-10	chr20-32018175-32019598	protein_coding	cds
CCM2L	2.10709e-15	0.72288	1.52336e-10	chr20-32018175-32019598	protein_coding	cds
DUSP15	2.91874e-11	0.708395	2.11016e-06	chr20-31868886-31870799	protein_coding	cds
CCM2L	6.32854e-17	0.704942	4.57535e-12	chr20-32039780-32040982	protein_coding	utr
CCM2L	6.32854e-17	0.704942	4.57535e-12	chr20-32039780-32040982	protein_coding	utr
PBRM1	2.31679e-07	0.703777	0.0167497	chr3-52670453-52671433	protein_coding	gap
RPL10	2.91982e-07	0.692751	0.0211094	chrX-154400829-154401661	protein_coding	cds
MFAP4	1.84854e-07	0.67992	0.0133644	chr17-19386098-19387801	protein_coding	cds
MFAP4	1.84854e-07	0.67992	0.0133644	chr17-19386098-19387801	protein_coding	cds
CCDC88A	4.96201e-08	0.67963	0.00358738	chr2-55281577-55282812	protein_coding	utr
CCDC88A	4.96201e-08	0.67963	0.00358738	chr2-55281577-55282812	protein_coding	utr
HCK	8.53067e-33	0.673989	6.16742e-28	chr20-32050636-32053155	protein_coding	cds
HCK	8.53067e-33	0.673989	6.16742e-28	chr20-32050636-32053155	protein_coding	cds
AC108025.2	1.91213e-07	0.601381	0.0138241	chr2-5691275-5692461	processed_transcript	exon
HM13	6.69115e-11	0.574318	4.8375e-06	chr20-31522609-31524103	protein_coding	gap
AC067960.1	1.6533e-11	0.57274	1.19529e-06	chr2-121074135-121075553	lincRNA	exon
AC067960.1	1.6533e-11	0.57274	1.19529e-06	chr2-121074135-121075553	lincRNA	exon
AC067960.1	1.6533e-11	0.57274	1.19529e-06	chr2-121074135-121075553	lincRNA	exon
TTLL9	3.27975e-14	0.56079	2.37116e-09	chr20-31879321-31880279	protein_coding	cds
ROR2	6.52711e-07	0.526564	0.047189	chr9-91948324-91950465	protein_coding	cds
HM13	1.93601e-07	0.515375	0.0139967	chr20-31546737-31547546	protein_coding	gap
HSPA5	6.86919e-15	0.509232	4.96622e-10	chr9-125234756-125236506	protein_coding	utr
MB21D1	1.70406e-07	-0.509816	0.0123198	chr6-73450883-73452471	protein_coding	cds
TGFBI	6.70065e-08	-0.539551	0.00484437	chr5-136079443-136080853	protein_coding	utr
TGFBI	6.70065e-08	-0.539551	0.00484437	chr5-136079443-136080853	protein_coding	utr
CCDC26	1.45337e-08	-0.555294	0.00105075	chr8-129591198-129593586	lincRNA	gap
RP11-799O21.2	9.28342e-08	-0.578814	0.00671163	chr10-6927077-6928567	lincRNA	exon
RP11-134N1.2	6.67664e-09	-0.59389	0.000482701	chr12-14257355-14258469	lincRNA	exon
POLE4	8.64779e-08	-0.600434	0.00625209	chr2-74957960-74959115	protein_coding	cds
RNF144A	2.37873e-09	-0.606434	0.000171975	chr2-7007423-7008617	protein_coding	gap
SNAPC1	1.8631e-12	-0.649879	1.34696e-07	chr14-61762012-61762800	protein_coding	cds
SNAPC1	1.8631e-12	-0.649879	1.34696e-07	chr14-61762012-61762800	protein_coding	cds
SNAPC1	1.8631e-12	-0.649879	1.34696e-07	chr14-61762012-61762800	protein_coding	cds
CTD-2342N23.3	1.11851e-07	-0.657866	0.0080865	chr8-134719524-134720989	lincRNA	exon
AZIN2	1.2095e-09	-0.675412	8.74435e-05	chr1-33127083-33127614	protein_coding	exon
AZIN2	1.2095e-09	-0.675412	8.74435e-05	chr1-33127083-33127614	protein_coding	exon
HIST1H3I	6.51067e-11	-0.692541	4.70702e-06	chr6-27871301-27872510	protein_coding	cds
HIST1H3I	6.51067e-11	-0.692541	4.70702e-06	chr6-27871301-27872510	protein_coding	cds
HIST1H3I	6.51067e-11	-0.692541	4.70702e-06	chr6-27871301-27872510	protein_coding	cds
HIST1H3I	6.51067e-11	-0.692541	4.70702e-06	chr6-27871301-27872510	protein_coding	cds
ZNF558	2.0353e-27	-0.692681	1.47146e-22	chr19-8831821-8833084	protein_coding	utr
ZNF558	2.0353e-27	-0.692681	1.47146e-22	chr19-8831821-8833084	protein_coding	utr
ZNF558	2.0353e-27	-0.692681	1.47146e-22	chr19-8831821-8833084	protein_coding	utr
ZNF558	2.0353e-27	-0.692681	1.47146e-22	chr19-8831821-8833084	protein_coding	utr
KHDRBS3	1.24506e-10	-0.710135	9.00139e-06	chr8-135456582-135458046	protein_coding	cds
KHDRBS3	1.24506e-10	-0.710135	9.00139e-06	chr8-135456582-135458046	protein_coding	cds
KHDRBS3	1.24506e-10	-0.710135	9.00139e-06	chr8-135456582-135458046	protein_coding	cds
EDNRB	1.93406e-09	-0.778269	0.000139827	chr13-77918076-77919776	protein_coding	cds
EDNRB	1.93406e-09	-0.778269	0.000139827	chr13-77918076-77919776	protein_coding	cds
EDNRB	1.93406e-09	-0.778269	0.000139827	chr13-77918076-77919776	protein_coding	cds
PLSCR1	7.01964e-23	-0.789747	5.07499e-18	chr3-146543808-146544955	protein_coding	utr
PLSCR1	7.01964e-23	-0.789747	5.07499e-18	chr3-146543808-146544955	protein_coding	utr
PLSCR1	7.01964e-23	-0.789747	5.07499e-18	chr3-146543808-146544955	protein_coding	utr
PLSCR1	7.01964e-23	-0.789747	5.07499e-18	chr3-146543808-146544955	protein_coding	utr
UGT2B28	4.19315e-11	-0.80505	3.03152e-06	chr4-69308585-69310054	protein_coding	utr
UGT2B28	4.19315e-11	-0.80505	3.03152e-06	chr4-69308585-69310054	protein_coding	utr
ZNF726	1.05248e-09	-0.80802	7.60909e-05	chr19-23914369-23915238	protein_coding	cds
ZNF726	1.05248e-09	-0.80802	7.60909e-05	chr19-23914369-23915238	protein_coding	cds
ZNF726	1.05248e-09	-0.80802	7.60909e-05	chr19-23914369-23915238	protein_coding	cds
ZNF726	1.05248e-09	-0.80802	7.60909e-05	chr19-23914369-23915238	protein_coding	cds
HIST1H4F	2.34573e-12	-0.814508	1.69589e-07	chr6-26239967-26241173	protein_coding	cds
HIST1H4F	2.34573e-12	-0.814508	1.69589e-07	chr6-26239967-26241173	protein_coding	cds
HIST1H4F	2.34573e-12	-0.814508	1.69589e-07	chr6-26239967-26241173	protein_coding	cds
HIST1H4F	2.34573e-12	-0.814508	1.69589e-07	chr6-26239967-26241173	protein_coding	cds
LINC00533	1.57504e-08	-0.829424	0.00113871	chr6-28633408-28635518	lincRNA	exon
LINC00533	1.57504e-08	-0.829424	0.00113871	chr6-28633408-28635518	lincRNA	exon
IRAK4	1.56077e-18	-0.838736	1.12839e-13	chr12-43758224-43759297	protein_coding	utr
IRAK4	1.56077e-18	-0.838736	1.12839e-13	chr12-43758224-43759297	protein_coding	utr
IRAK4	1.56077e-18	-0.838736	1.12839e-13	chr12-43758224-43759297	protein_coding	utr
RP11-567J20.3	2.0409e-08	-0.859897	0.00147551	chr8-48514076-48514859	lincRNA	exon
RP11-567J20.3	2.0409e-08	-0.859897	0.00147551	chr8-48514076-48514859	lincRNA	exon
HIST1H4L	1.60866e-16	-0.890807	1.16302e-11	chr6-27872771-27873920	protein_coding	cds
HIST1H4L	1.60866e-16	-0.890807	1.16302e-11	chr6-27872771-27873920	protein_coding	cds
HIST1H4L	1.60866e-16	-0.890807	1.16302e-11	chr6-27872771-27873920	protein_coding	cds
HIST1H4L	1.60866e-16	-0.890807	1.16302e-11	chr6-27872771-27873920	protein_coding	cds
ZNF577	1.67734e-08	-0.952427	0.00121267	chr19-51887387-51888364	protein_coding	utr
ZNF577	1.67734e-08	-0.952427	0.00121267	chr19-51887387-51888364	protein_coding	utr
ABCA4	1.45444e-13	-1.00707	1.05152e-08	chr1-94091653-94092743	protein_coding	gap
FXYD4	1.62504e-10	-1.01326	1.17486e-05	chr10-43361452-43362598	protein_coding	exon
FXYD4	1.62504e-10	-1.01326	1.17486e-05	chr10-43361452-43362598	protein_coding	exon
FXYD4	1.62504e-10	-1.01326	1.17486e-05	chr10-43361452-43362598	protein_coding	exon
RP13-977J11.2	1.45558e-12	-1.01353	1.05234e-07	chr12-132188988-132190265	lincRNA	gap
RP13-977J11.2	1.45558e-12	-1.01353	1.05234e-07	chr12-132188988-132190265	lincRNA	gap
ZNF300	9.80576e-12	-1.04125	7.08927e-07	chr5-150904305-150905329	protein_coding	utr
SULT6B1	4.55494e-15	-1.05159	3.29309e-10	chr2-37196139-37197247	protein_coding	utr
SULT6B1	4.55494e-15	-1.05159	3.29309e-10	chr2-37196139-37197247	protein_coding	utr
SULT6B1	4.55494e-15	-1.05159	3.29309e-10	chr2-37196139-37197247	protein_coding	utr
PCDHA2	7.93911e-12	-1.10168	5.73974e-07	chr5-140794616-140795542	protein_coding	cds
PCDHA2	7.93911e-12	-1.10168	5.73974e-07	chr5-140794616-140795542	protein_coding	cds
FPGT-TNNI3K	3.29515e-13	-1.16474	2.3823e-08	chr1-74197667-74198431	protein_coding	cds
FPGT-TNNI3K	3.29515e-13	-1.16474	2.3823e-08	chr1-74197667-74198431	protein_coding	cds
IAH1	1.94122e-18	-1.16987	1.40344e-13	chr2-9473984-9475385	protein_coding	cds
IAH1	1.94122e-18	-1.16987	1.40344e-13	chr2-9473984-9475385	protein_coding	cds
IAH1	1.94122e-18	-1.16987	1.40344e-13	chr2-9473984-9475385	protein_coding	cds
IAH1	1.94122e-18	-1.16987	1.40344e-13	chr2-9473984-9475385	protein_coding	cds
DSCR9	1.34996e-16	-1.22719	9.75977e-12	chr21-37220222-37221501	lincRNA	gap
ZNF486	3.27423e-21	-1.23101	2.36717e-16	chr19-20237277-20238703	protein_coding	utr
ZNF486	3.27423e-21	-1.23101	2.36717e-16	chr19-20237277-20238703	protein_coding	utr
ZNF486	3.27423e-21	-1.23101	2.36717e-16	chr19-20237277-20238703	protein_coding	utr
CACNA1B	1.68048e-11	-1.24837	1.21494e-06	chr9-137877487-137878940	protein_coding	cds
QPCT	9.75111e-15	-1.43251	7.04976e-10	chr2-37344268-37345190	protein_coding	cds
QPCT	9.75111e-15	-1.43251	7.04976e-10	chr2-37344268-37345190	protein_coding	cds
QPCT	9.75111e-15	-1.43251	7.04976e-10	chr2-37344268-37345190	protein_coding	cds
ZNF555	2.2854e-48	-1.44825	1.65227e-43	chr19-2840633-2841769	protein_coding	cds
ZNF555	2.2854e-48	-1.44825	1.65227e-43	chr19-2840633-2841769	protein_coding	cds
ZNF555	2.2854e-48	-1.44825	1.65227e-43	chr19-2840633-2841769	protein_coding	cds
MNS1	3.17647e-19	-1.49369	2.29649e-14	chr15-56464531-56465340	protein_coding	cds
MNS1	3.17647e-19	-1.49369	2.29649e-14	chr15-56464531-56465340	protein_coding	cds
MNS1	3.17647e-19	-1.49369	2.29649e-14	chr15-56464531-56465340	protein_coding	cds
MNS1	3.17647e-19	-1.49369	2.29649e-14	chr15-56464531-56465340	protein_coding	cds
ZNF506	1.99391e-30	-1.79752	1.44154e-25	chr19-19820988-19821947	protein_coding	cds
ZNF506	1.99391e-30	-1.79752	1.44154e-25	chr19-19820988-19821947	protein_coding	cds
ZNF506	1.99391e-30	-1.79752	1.44154e-25	chr19-19820988-19821947	protein_coding	cds
ZNF506	1.99391e-30	-1.79752	1.44154e-25	chr19-19820988-19821947	protein_coding	cds
ZNF680	8.2821e-34	-1.83768	5.98771e-29	chr7-64562669-64563300	protein_coding	cds
ZNF680	8.2821e-34	-1.83768	5.98771e-29	chr7-64562669-64563300	protein_coding	cds
ZNF680	8.2821e-34	-1.83768	5.98771e-29	chr7-64562669-64563300	protein_coding	cds
AACS	1.49434e-32	-2.32576	1.08036e-27	chr12-125049294-125049911	protein_coding	exon
AACS	1.49434e-32	-2.32576	1.08036e-27	chr12-125049294-125049911	protein_coding	exon
AACS	1.49434e-32	-2.32576	1.08036e-27	chr12-125049294-125049911	protein_coding	exon
CHCHD2	7.59985e-35	-2.39334	5.49446e-30	chr7-56105579-56106736	protein_coding	cds
CHCHD2	7.59985e-35	-2.39334	5.49446e-30	chr7-56105579-56106736	protein_coding	cds
CHCHD2	7.59985e-35	-2.39334	5.49446e-30	chr7-56105579-56106736	protein_coding	cds
CHCHD2	7.59985e-35	-2.39334	5.49446e-30	chr7-56105579-56106736	protein_coding	cds
TRIM4	6.44804e-38	-2.439	4.66174e-33	chr7-99918883-99919848	protein_coding	cds
TRIM4	6.44804e-38	-2.439	4.66174e-33	chr7-99918883-99919848	protein_coding	cds
TRIM4	6.44804e-38	-2.439	4.66174e-33	chr7-99918883-99919848	protein_coding	cds
PRR20A	3.83008e-29	-2.87721	2.76903e-24	chr13-56735121-56736240	protein_coding	exon
PRR20A	3.83008e-29	-2.87721	2.76903e-24	chr13-56735121-56736240	protein_coding	exon
PRR20A	3.83008e-29	-2.87721	2.76903e-24	chr13-56735121-56736240	protein_coding	exon
RP11-734I18.1	6.30816e-48	-2.93437	4.56061e-43	chr4-31996031-31997717	lincRNA	exon
RP11-734I18.1	6.30816e-48	-2.93437	4.56061e-43	chr4-31996031-31997717	lincRNA	exon
RP11-734I18.1	6.30816e-48	-2.93437	4.56061e-43	chr4-31996031-31997717	lincRNA	exon
RP11-734I18.1	6.30816e-48	-2.93437	4.56061e-43	chr4-31996031-31997717	lincRNA	exon
TTTY14	1.25114e-59	-3.06437	9.0454e-55	chrY-19076640-19078099	lincRNA	gap
TTTY14	1.25114e-59	-3.06437	9.0454e-55	chrY-19076640-19078099	lincRNA	gap
TTTY14	1.25114e-59	-3.06437	9.0454e-55	chrY-19076640-19078099	lincRNA	gap
TTTY14	1.25114e-59	-3.06437	9.0454e-55	chrY-19076640-19078099	lincRNA	gap
ZNF57	5.64228e-83	-3.54989	4.0792e-78	chr19-2900327-2900939	protein_coding	utr
ZNF57	5.64228e-83	-3.54989	4.0792e-78	chr19-2900327-2900939	protein_coding	utr
ZNF57	5.64228e-83	-3.54989	4.0792e-78	chr19-2900327-2900939	protein_coding	utr
ZNF57	5.64228e-83	-3.54989	4.0792e-78	chr19-2900327-2900939	protein_coding	utr
PNPO	5.32291e-45	-3.95477	3.8483e-40	chr17-47941243-47941811	protein_coding	cds
PNPO	5.32291e-45	-3.95477	3.8483e-40	chr17-47941243-47941811	protein_coding	cds
PNPO	5.32291e-45	-3.95477	3.8483e-40	chr17-47941243-47941811	protein_coding	cds
PNPO	5.32291e-45	-3.95477	3.8483e-40	chr17-47941243-47941811	protein_coding	cds
ZNF77	1.11637e-92	-4.11196	8.07103e-88	chr19-2944614-2945230	protein_coding	cds
ZNF77	1.11637e-92	-4.11196	8.07103e-88	chr19-2944614-2945230	protein_coding	cds
ZNF77	1.11637e-92	-4.11196	8.07103e-88	chr19-2944614-2945230	protein_coding	cds
ZNF77	1.11637e-92	-4.11196	8.07103e-88	chr19-2944614-2945230	protein_coding	cds

## Sheet: GS_vs_P_open
Supplementary table 2. Single-cell ATAC-seq GS vs P comparison. Only Differential Accessible Peaks (DAPs) defined by abs(log2FC)>0.5adj.P.Val <0.05
Gene Name	pvalue	log2FC	padj	regions	Annotation 1	Annotation 2
GORASP2	2.73374e-46	3.37413	1.97641e-41	chr2-170917267-170917930	protein_coding	exon
GORASP2	2.73374e-46	3.37413	1.97641e-41	chr2-170917267-170917930	protein_coding	exon
LINC01559	2.62108e-42	2.72664	1.89496e-37	chr12-13316311-13317075	lincRNA	exon
LINC01559	2.62108e-42	2.72664	1.89496e-37	chr12-13316311-13317075	lincRNA	exon
PRDM7	4.14855e-66	2.61119	2.99928e-61	chr16-90077230-90077723	protein_coding	gap
PRDM7	4.14855e-66	2.61119	2.99928e-61	chr16-90077230-90077723	protein_coding	gap
PRDM7	4.14855e-66	2.61119	2.99928e-61	chr16-90077230-90077723	protein_coding	gap
PRDM7	4.14855e-66	2.61119	2.99928e-61	chr16-90077230-90077723	protein_coding	gap
LINC00560	2.79251e-33	2.35123	2.0189e-28	chr13-88622259-88623546	lincRNA	exon
LINC00560	2.79251e-33	2.35123	2.0189e-28	chr13-88622259-88623546	lincRNA	exon
TBC1D5	1.35085e-28	1.96876	9.76622e-24	chr3-17860747-17861580	protein_coding	gap
RP11-655M14.13	8.99353e-34	1.96013	6.50205e-29	chr11-67619591-67621004	lincRNA	gap
RP11-655M14.13	8.99353e-34	1.96013	6.50205e-29	chr11-67619591-67621004	lincRNA	gap
RP11-655M14.13	8.99353e-34	1.96013	6.50205e-29	chr11-67619591-67621004	lincRNA	gap
RP11-655M14.13	8.99353e-34	1.96013	6.50205e-29	chr11-67619591-67621004	lincRNA	gap
PPCDC	1.57686e-25	1.90867	1.14002e-20	chr15-75144644-75145902	protein_coding	exon
PPCDC	1.57686e-25	1.90867	1.14002e-20	chr15-75144644-75145902	protein_coding	exon
PPCDC	1.57686e-25	1.90867	1.14002e-20	chr15-75144644-75145902	protein_coding	exon
SRSF3	5.63733e-28	1.82623	4.07562e-23	chr6-36599527-36600026	protein_coding	cds
HINT3	1.42889e-25	1.82254	1.03304e-20	chr6-125952833-125953384	protein_coding	exon
HINT3	1.42889e-25	1.82254	1.03304e-20	chr6-125952833-125953384	protein_coding	exon
ZNF225	8.59341e-24	1.61615	6.21278e-19	chr19-44111788-44112345	protein_coding	utr
C10orf11	2.47494e-19	1.4774	1.7893e-14	chr10-76251428-76252594	protein_coding	gap
C10orf11	2.47494e-19	1.4774	1.7893e-14	chr10-76251428-76252594	protein_coding	gap
UBP1	2.25252e-35	1.38998	1.6285e-30	chr3-33446207-33447604	protein_coding	exon
UBP1	2.25252e-35	1.38998	1.6285e-30	chr3-33446207-33447604	protein_coding	exon
UBP1	2.25252e-35	1.38998	1.6285e-30	chr3-33446207-33447604	protein_coding	exon
UBP1	2.25252e-35	1.38998	1.6285e-30	chr3-33446207-33447604	protein_coding	exon
OR2AJ1	3.47988e-15	1.36252	2.51585e-10	chr1-247936678-247937303	protein_coding	cds
LINC01139	1.46542e-14	1.30899	1.05945e-09	chr1-238476635-238477337	lincRNA	exon
AC064834.1	2.66573e-19	1.27923	1.92724e-14	chr2-195330206-195331324	lincRNA	exon
AC064834.1	2.66573e-19	1.27923	1.92724e-14	chr2-195330206-195331324	lincRNA	exon
ADAMTS19	1.03279e-15	1.202	7.46675e-11	chr5-129377064-129378004	protein_coding	exon
RP5-1050E16.2	2.79879e-14	1.19335	2.02344e-09	chr9-89807797-89808622	lincRNA	gap
GNA12	2.54652e-14	1.1929	1.84106e-09	chr7-2873648-2874636	protein_coding	exon
LINC00862	1.55701e-16	1.18376	1.12567e-11	chr1-200242042-200242895	lincRNA	exon
USP51	3.90403e-17	1.17941	2.8225e-12	chrX-55488481-55490026	protein_coding	cds
PDE4D	6.61456e-14	1.16019	4.78213e-09	chr5-59648607-59649582	protein_coding	gap
PDE4D	6.61456e-14	1.16019	4.78213e-09	chr5-59648607-59649582	protein_coding	gap
LINC01125	1.01567e-13	1.15937	7.34302e-09	chr2-97673197-97674296	protein_coding	gap
CCDC170	2.03833e-17	1.14227	1.47366e-12	chr6-151550915-151551774	protein_coding	gap
RNF144A	2.19593e-17	1.12676	1.58759e-12	chr2-7026615-7027209	protein_coding	gap
RNF144A	2.19593e-17	1.12676	1.58759e-12	chr2-7026615-7027209	protein_coding	gap
KIF5C	7.09792e-11	1.10412	5.13158e-06	chr2-148948403-148949308	protein_coding	gap
AC009478.1	5.78324e-12	1.09711	4.18111e-07	chr2-180319642-180320368	lincRNA	exon
AC008269.2	5.26316e-12	1.08108	3.80511e-07	chr2-206890207-206891523	lincRNA	exon
GCC2	3.34085e-12	1.0806	2.41533e-07	chr2-108444958-108445525	protein_coding	exon
RP11-572M11.3	1.54607e-17	1.07985	1.11776e-12	chr3-113151180-113152095	lincRNA	gap
RP11-572M11.3	1.54607e-17	1.07985	1.11776e-12	chr3-113151180-113152095	lincRNA	gap
RP11-756H20.1	3.13999e-13	1.07614	2.27012e-08	chr5-125484772-125485656	lincRNA	exon
ATP8A2	3.16191e-17	1.06998	2.28597e-12	chr13-25394155-25395115	protein_coding	gap
ATP8A2	3.16191e-17	1.06998	2.28597e-12	chr13-25394155-25395115	protein_coding	gap
RP11-518I13.1	4.28128e-17	1.05838	3.09524e-12	chr6-156278722-156279755	lincRNA	exon
FAM92A1	1.99188e-10	1.05722	1.44007e-05	chr8-93584083-93584651	protein_coding	exon
DNM3	6.17516e-19	1.05313	4.46445e-14	chr1-172286165-172287115	protein_coding	gap
RP11-122G18.10	2.97586e-13	1.04597	2.15146e-08	chr1-161472496-161473779	lincRNA	exon
RP11-122G18.10	2.97586e-13	1.04597	2.15146e-08	chr1-161472496-161473779	lincRNA	exon
RP11-122G18.10	2.97586e-13	1.04597	2.15146e-08	chr1-161472496-161473779	lincRNA	exon
PPP1R14C	6.86243e-14	1.03735	4.96133e-09	chr6-150195747-150196441	protein_coding	gap
PPP1R14C	6.86243e-14	1.03735	4.96133e-09	chr6-150195747-150196441	protein_coding	gap
RP11-563N12.2	2.61059e-14	1.03252	1.88738e-09	chr8-20451508-20453102	lincRNA	exon
RP11-563N12.2	2.61059e-14	1.03252	1.88738e-09	chr8-20451508-20453102	lincRNA	exon
AC011518.2	1.35394e-11	1.01767	9.78861e-07	chr19-32104191-32105045	lincRNA	gap
RELL1	1.7768e-10	1.01691	1.28457e-05	chr4-37747843-37748918	protein_coding	exon
SAMD9	1.0287e-20	1.01641	7.43722e-16	chr7-93015659-93017341	protein_coding	utr
SAMD9	1.0287e-20	1.01641	7.43722e-16	chr7-93015659-93017341	protein_coding	utr
RP11-415C15.1	9.00957e-14	0.999967	6.51365e-09	chr4-27154445-27155146	lincRNA	exon
FAT3	1.12911e-11	0.991661	8.1631e-07	chr11-92765666-92766400	protein_coding	gap
HLX	2.0154e-09	0.99032	0.000145708	chr1-221032685-221033118	protein_coding	utr
ABCF2	2.6531e-13	0.985989	1.91811e-08	chr7-151206746-151207851	protein_coding	utr
CTD-2015G9.2	2.06232e-17	0.978157	1.491e-12	chr16-86740523-86741974	lincRNA	exon
CTD-2015G9.2	2.06232e-17	0.978157	1.491e-12	chr16-86740523-86741974	lincRNA	exon
CMKLR1	2.21906e-11	0.977836	1.60431e-06	chr12-108282157-108283212	protein_coding	utr
CDH13	6.50159e-18	0.966292	4.70046e-13	chr16-82936677-82937511	protein_coding	gap
CDH13	6.50159e-18	0.966292	4.70046e-13	chr16-82936677-82937511	protein_coding	gap
KCTD12	1.05233e-09	0.966145	7.608e-05	chr13-76455445-76456534	protein_coding	utr
KIT	8.95582e-10	0.950606	6.47479e-05	chr4-54745880-54746725	protein_coding	utr
AUTS2	2.27307e-10	0.947231	1.64336e-05	chr7-69678029-69679110	protein_coding	gap
PDPK1	1.2207e-16	0.931796	8.82528e-12	chr16-2593204-2594173	protein_coding	gap
PLA2G4A	1.85685e-09	0.929025	0.000134245	chr1-187038642-187039286	protein_coding	utr
SBSPON	6.29525e-10	0.925695	4.55128e-05	chr8-73080338-73081151	protein_coding	cds
SBSPON	6.29525e-10	0.925695	4.55128e-05	chr8-73080338-73081151	protein_coding	cds
RP11-897M7.1	9.65651e-09	0.924313	0.000698137	chr12-131536401-131537929	lincRNA	exon
FMNL2	3.28431e-09	0.924174	0.000237446	chr2-152490428-152491431	protein_coding	gap
CTD-2060L22.1	1.85346e-08	0.92243	0.00134	chr7-10706920-10707930	lincRNA	gap
CTD-2060L22.1	1.85346e-08	0.92243	0.00134	chr7-10706920-10707930	lincRNA	gap
SH2D3C	2.70887e-09	0.922298	0.000195843	chr9-127741777-127743001	protein_coding	cds
JADE2	4.7789e-09	0.921588	0.0003455	chr5-134544584-134545540	protein_coding	gap
AC243756.1	5.73911e-18	0.916707	4.14921e-13	chr1-146409449-146410652	protein_coding	exon
AC243756.1	5.73911e-18	0.916707	4.14921e-13	chr1-146409449-146410652	protein_coding	exon
ATP8A2	4.0026e-10	0.911417	2.89376e-05	chr13-25400474-25401169	protein_coding	gap
RP11-292D4.1	1.28802e-11	0.906717	9.31199e-07	chr4-146974581-146976056	lincRNA	gap
H3F3C	1.08385e-13	0.905713	7.83594e-09	chr12-31832410-31833526	protein_coding	exon
H3F3C	1.08385e-13	0.905713	7.83594e-09	chr12-31832410-31833526	protein_coding	exon
AC067960.1	9.95907e-35	0.902767	7.20011e-30	chr2-121074135-121075553	lincRNA	exon
AC067960.1	9.95907e-35	0.902767	7.20011e-30	chr2-121074135-121075553	lincRNA	exon
AC067960.1	9.95907e-35	0.902767	7.20011e-30	chr2-121074135-121075553	lincRNA	exon
RP11-6N13.1	1.18955e-12	0.895688	8.60008e-08	chr5-104843377-104844448	lincRNA	gap
RP11-6N13.1	1.18955e-12	0.895688	8.60008e-08	chr5-104843377-104844448	lincRNA	gap
CCNG1	2.21145e-14	0.895273	1.59881e-09	chr5-163438724-163439401	protein_coding	cds
SOX5	5.74137e-11	0.892519	4.15084e-06	chr12-23895627-23896333	protein_coding	cds
RP11-400D2.3	2.56437e-09	0.890667	0.000185397	chr4-134544020-134544700	lincRNA	exon
RP11-401E14.2	1.29974e-07	0.866895	0.00939671	chr6-15922053-15923114	lincRNA	exon
OR5A2	1.26016e-08	0.865548	0.00091106	chr11-59413116-59414037	protein_coding	utr
ATG4D	4.32533e-08	0.86199	0.00312708	chr19-10538668-10539350	protein_coding	exon
PDE4D	2.60512e-08	0.853583	0.00188342	chr5-59301137-59302143	protein_coding	gap
RP11-401E14.2	7.10288e-08	0.848532	0.00513517	chr6-16030968-16031836	lincRNA	exon
AC226118.1	5.77664e-09	0.848224	0.000417634	chr7-365861-366689	lincRNA	exon
TMPRSS9	5.63406e-11	0.844925	4.07326e-06	chr19-2424733-2425577	protein_coding	cds
AJ006998.2	1.5096e-09	0.839719	0.00010914	chr21-15437698-15438325	lincRNA	gap
NPTX2	2.81519e-11	0.837016	2.0353e-06	chr7-98641500-98642516	protein_coding	utr
RXFP1	8.00506e-10	0.83648	5.78742e-05	chr4-158589939-158591438	protein_coding	gap
RXFP1	8.00506e-10	0.83648	5.78742e-05	chr4-158589939-158591438	protein_coding	gap
INPP5F	1.41845e-13	0.835712	1.0255e-08	chr10-119817904-119819040	protein_coding	cds
RP11-3B12.2	6.04082e-09	0.833288	0.000436733	chr7-125355742-125356319	lincRNA	gap
RP11-268G13.1	2.98964e-08	0.833078	0.00216142	chr20-11715722-11716581	lincRNA	exon
CDK6	3.86731e-24	0.82998	2.79595e-19	chr7-92754528-92755847	protein_coding	gap
CDK6	3.86731e-24	0.82998	2.79595e-19	chr7-92754528-92755847	protein_coding	gap
RP11-598D14.1	3.34594e-13	0.82969	2.41901e-08	chr4-175435277-175435964	lincRNA	exon
BTN2A1	8.7129e-10	0.827547	6.29917e-05	chr6-26473615-26474397	protein_coding	gap
BTN2A1	8.7129e-10	0.827547	6.29917e-05	chr6-26473615-26474397	protein_coding	gap
BTN2A1	8.7129e-10	0.827547	6.29917e-05	chr6-26473615-26474397	protein_coding	gap
SAMSN1	4.04593e-08	0.824876	0.00292509	chr21-14481663-14482571	protein_coding	utr
HHAT	9.46274e-24	0.807366	6.84128e-19	chr1-210373174-210374660	protein_coding	gap
HHAT	9.46274e-24	0.807366	6.84128e-19	chr1-210373174-210374660	protein_coding	gap
HHAT	9.46274e-24	0.807366	6.84128e-19	chr1-210373174-210374660	protein_coding	gap
AMZ1	5.73548e-08	0.804365	0.00414658	chr7-2717234-2718218	protein_coding	gap
AMZ1	5.73548e-08	0.804365	0.00414658	chr7-2717234-2718218	protein_coding	gap
TNR	5.33452e-07	0.802483	0.038567	chr1-175514037-175515046	protein_coding	gap
TNR	5.33452e-07	0.802483	0.038567	chr1-175514037-175515046	protein_coding	gap
LINC00540	7.6932e-08	0.800473	0.00556195	chr13-22114288-22115286	lincRNA	gap
LINC00540	7.6932e-08	0.800473	0.00556195	chr13-22114288-22115286	lincRNA	gap
AC007364.1	2.11586e-08	0.798604	0.0015297	chr2-149860235-149861250	lincRNA	exon
PPM1L	2.7087e-11	0.797316	1.95831e-06	chr3-160837142-160838095	protein_coding	gap
RP11-119D18.1	4.01817e-07	0.7963	0.0290502	chr3-110366726-110367738	lincRNA	exon
RP11-98J9.2	6.35807e-10	0.795971	4.5967e-05	chr11-13873051-13873770	lincRNA	gap
CDK14	5.25062e-07	0.790649	0.0379604	chr7-90579068-90579782	protein_coding	gap
C3orf80	4.88212e-09	0.788145	0.000352962	chr3-160180193-160181255	protein_coding	exon
RP1-27O5.3	1.48186e-07	0.785068	0.0107134	chr1-32448057-32449399	protein_coding	exon
RP1-27O5.3	1.48186e-07	0.785068	0.0107134	chr1-32448057-32449399	protein_coding	exon
TRA2A	2.25962e-07	0.784078	0.0163364	chr7-23490090-23491353	protein_coding	utr
TRA2A	2.25962e-07	0.784078	0.0163364	chr7-23490090-23491353	protein_coding	utr
ATXN7L3B	6.39892e-07	0.780758	0.0462623	chr12-74732244-74733276	protein_coding	utr
PQLC2L	1.34095e-07	0.780495	0.0096947	chr3-157607541-157608234	protein_coding	gap
GYPE	9.70218e-09	0.770852	0.000701438	chr4-143854385-143855212	protein_coding	utr
LMNTD1	5.69713e-09	0.7685	0.000411885	chr12-25704804-25705710	protein_coding	exon
NBPF15	3.96585e-07	0.764073	0.0286719	chr1-144523536-144524291	protein_coding	exon
LINC01312	3.01612e-10	0.75577	2.18056e-05	chr6-133701048-133702151	lincRNA	exon
EML4	1.55775e-09	0.751027	0.000112621	chr2-42128376-42129550	protein_coding	exon
NTN1	7.18418e-12	0.749095	5.19395e-07	chr17-9232203-9233750	protein_coding	gap
ARID3B	8.76603e-13	0.747582	6.33757e-08	chr15-74545911-74546631	protein_coding	gap
RP11-463H12.2	1.0429e-08	0.746572	0.000753988	chr4-54941475-54943056	lincRNA	exon
CXADR	1.72829e-09	0.744458	0.000124951	chr21-17554329-17555287	protein_coding	gap
C10orf11	1.01467e-08	0.73497	0.000733577	chr10-76381709-76383084	protein_coding	gap
CREB3L2	1.90472e-11	0.725202	1.37705e-06	chr7-137999964-138000632	protein_coding	gap
PRR5L	5.87982e-07	0.723099	0.0425093	chr11-36362858-36363882	protein_coding	gap
RP11-321L2.2	1.16175e-09	0.720401	8.39913e-05	chr9-24034877-24035966	lincRNA	exon
CCM2L	5.29734e-07	0.714014	0.0382982	chr20-32031026-32031812	protein_coding	cds
CCM2L	5.29734e-07	0.714014	0.0382982	chr20-32031026-32031812	protein_coding	cds
CCM2L	5.29734e-07	0.714014	0.0382982	chr20-32031026-32031812	protein_coding	cds
SPRY2	2.9725e-08	0.711729	0.00214903	chr13-80234882-80236172	protein_coding	utr
C10orf107	5.04912e-09	0.708619	0.000365036	chr10-61765173-61766041	protein_coding	cds
RP11-486M23.1	3.5338e-11	0.70551	2.55483e-06	chr8-29489771-29490881	lincRNA	exon
GNAS	4.21533e-12	0.70199	3.04756e-07	chr20-58888671-58889351	protein_coding	utr
ZSWIM2	1.97479e-12	0.701743	1.42772e-07	chr2-186884071-186884959	protein_coding	exon
NTRK3	2.99029e-07	0.700616	0.0216189	chr15-87875025-87875648	protein_coding	utr
GOLIM4	2.01919e-07	0.700557	0.0145981	chr3-168024206-168025032	protein_coding	cds
MYLK	2.61401e-11	0.692015	1.88985e-06	chr3-123695587-123696468	protein_coding	gap
PARD3	4.33048e-08	0.689403	0.00313081	chr10-34199999-34200971	protein_coding	gap
ARL4C	4.21617e-09	0.687325	0.000304816	chr2-234483244-234484319	protein_coding	utr
RP5-1011O1.3	3.36826e-08	0.682036	0.00243515	chr1-192516554-192517661	lincRNA	exon
KANK4	4.63319e-09	0.672516	0.000334966	chr1-62271648-62272610	protein_coding	utr
KANK4	4.63319e-09	0.672516	0.000334966	chr1-62271648-62272610	protein_coding	utr
TIPARP	3.2402e-08	0.670681	0.00234257	chr3-156680539-156681365	protein_coding	cds
DCTN4	1.0784e-07	0.668469	0.00779648	chr5-150706348-150707687	protein_coding	utr
RP11-503G7.1	9.07648e-10	0.667799	6.56202e-05	chr12-132444858-132446409	lincRNA	exon
TM9SF4	1.11254e-16	0.666949	8.04332e-12	chr20-32109174-32110287	protein_coding	cds
TM9SF4	1.11254e-16	0.666949	8.04332e-12	chr20-32109174-32110287	protein_coding	cds
TM9SF4	1.11254e-16	0.666949	8.04332e-12	chr20-32109174-32110287	protein_coding	cds
SLC24A3	4.32873e-09	0.656785	0.000312955	chr20-19374770-19376094	protein_coding	gap
GPR143	2.71978e-09	0.647532	0.000196632	chrX-9745326-9746905	protein_coding	cds
AC026202.5	1.27573e-12	0.643377	9.22314e-08	chr3-5428249-5429366	lincRNA	exon
TGFBI	3.59654e-09	0.641057	0.000260019	chr5-136036464-136037708	protein_coding	gap
LINC00379	2.45634e-08	0.636253	0.00177586	chr13-91154569-91155663	lincRNA	exon
CD164	5.77224e-11	0.632462	4.17316e-06	chr6-109298726-109300536	protein_coding	utr
CD164	5.77224e-11	0.632462	4.17316e-06	chr6-109298726-109300536	protein_coding	utr
MIR100HG	2.49604e-09	0.629556	0.000180456	chr11-122228794-122230193	processed_transcript	gap
CYP1B1	6.8094e-16	0.629117	4.92299e-11	chr2-38075447-38077339	protein_coding	utr
TAF15	7.4391e-10	0.622228	5.37824e-05	chr17-35801308-35802081	protein_coding	gap
CNIH3	4.52594e-08	0.614945	0.00327212	chr1-224623394-224624454	protein_coding	gap
SKAP1	3.53002e-07	0.612096	0.025521	chr17-48243787-48244680	protein_coding	gap
MIR181A1HG	4.26167e-07	0.608794	0.0308106	chr1-198788139-198789013	lincRNA	exon
KCCAT211	5.10412e-07	0.607952	0.0369012	chr3-177834486-177835389	lincRNA	gap
AC013733.4	8.94149e-11	0.602596	6.46443e-06	chr2-181778899-181780550	lincRNA	exon
GMPR	1.40568e-07	0.601899	0.0101626	chr6-16266855-16268091	protein_coding	gap
MCUB	3.32042e-08	0.598737	0.00240056	chr4-109576484-109576864	protein_coding	gap
MCUB	3.32042e-08	0.598737	0.00240056	chr4-109576484-109576864	protein_coding	gap
ZNF608	5.55092e-12	0.597336	4.01315e-07	chr5-124738555-124739560	protein_coding	gap
CACNA2D2	9.99424e-08	0.596904	0.00722554	chr3-50515281-50516377	protein_coding	exon
CCM2L	3.3075e-12	0.594152	2.39122e-07	chr20-32018175-32019598	protein_coding	cds
CCM2L	3.3075e-12	0.594152	2.39122e-07	chr20-32018175-32019598	protein_coding	cds
CCM2L	3.3075e-12	0.594152	2.39122e-07	chr20-32018175-32019598	protein_coding	cds
LINC01605	1.21083e-09	0.593998	8.75394e-05	chr8-37478116-37480119	lincRNA	gap
LINC01605	1.21083e-09	0.593998	8.75394e-05	chr8-37478116-37480119	lincRNA	gap
CHFR	6.38015e-11	0.584184	4.61265e-06	chr12-132954882-132956660	protein_coding	utr
MEF2C	3.13675e-07	0.582264	0.0226778	chr5-88784786-88786112	protein_coding	utr
UBE2E1	8.93383e-09	0.579405	0.000645889	chr3-23880792-23882318	protein_coding	gap
RP11-325F22.2	9.74524e-08	0.578738	0.00704551	chr7-104956684-104957731	lincRNA	gap
FER1L6	1.59334e-07	0.577522	0.0115193	chr8-123921659-123922689	protein_coding	gap
ARHGAP45	5.42531e-08	0.561642	0.00392234	chr19-1081860-1082819	protein_coding	cds
RRAGB	2.70833e-08	0.54479	0.00195804	chrX-55717346-55718328	protein_coding	cds
AC016735.1	4.69161e-13	0.540901	3.3919e-08	chr2-42961152-42962967	lincRNA	exon
ZNF503-AS1	1.14009e-07	0.529098	0.00824253	chr10-75294245-75295786	lincRNA	gap
CD59	1.48798e-07	0.524315	0.0107577	chr11-33722719-33724860	protein_coding	utr
ADGB	1.66738e-09	0.523952	0.000120547	chr6-146770306-146771598	protein_coding	cds
POFUT1	5.09542e-11	0.500916	3.68384e-06	chr20-32207004-32207993	protein_coding	cds
POFUT1	5.09542e-11	0.500916	3.68384e-06	chr20-32207004-32207993	protein_coding	cds
POFUT1	5.09542e-11	0.500916	3.68384e-06	chr20-32207004-32207993	protein_coding	cds
SALL3	8.32e-08	-0.51469	0.006015	chr18-78978544-78981094	protein_coding	cds
TSPOAP1	7.49e-14	-0.52207	5.42e-09	chr17-58329438-58330705	protein_coding	exon
TSPOAP1	7.49e-14	-0.52207	5.42e-09	chr17-58329438-58330705	protein_coding	exon
ZNF77	7.56e-12	-0.53338	5.47e-07	chr19-2950071-2950974	protein_coding	exon
CTD-2201E18.5	2.56e-09	-0.55783	0.000185	chr5-43007356-43008850	lincRNA	exon
HIST1H2AL	4.16e-20	-0.55955	3.01e-15	chr6-27864930-27867690	protein_coding	cds
HIST1H2AL	4.16e-20	-0.55955	3.01e-15	chr6-27864930-27867690	protein_coding	cds
HIST1H2BM	3.8e-16	-0.59517	2.75e-11	chr6-27813926-27815775	protein_coding	cds
HIST1H2BM	3.8e-16	-0.59517	2.75e-11	chr6-27813926-27815775	protein_coding	cds
RP11-143I21.1	3.56e-07	-0.60683	0.025741	chr7-149414672-149415851	lincRNA	exon
ZNF555	1.48e-12	-0.62329	1.07e-07	chr19-2840633-2841769	protein_coding	cds
ZNF555	1.48e-12	-0.62329	1.07e-07	chr19-2840633-2841769	protein_coding	cds
ZNF555	1.48e-12	-0.62329	1.07e-07	chr19-2840633-2841769	protein_coding	cds
PIM1	1.08e-07	-0.62681	0.007776	chr6-37175827-37177662	protein_coding	utr
ZFP41	8.8e-17	-0.63224	6.36e-12	chr8-143246135-143247092	protein_coding	utr
ZFP41	8.8e-17	-0.63224	6.36e-12	chr8-143246135-143247092	protein_coding	utr
RASAL3	1.65e-08	-0.66776	0.001195	chr19-15451885-15452770	protein_coding	cds
PTEN	3.04e-07	-0.66875	0.021963	chr10-88064476-88065625	protein_coding	utr
CELF5	1.51e-16	-0.68025	1.09e-11	chr19-3284687-3285967	protein_coding	cds
ZNF486	6.09e-08	-0.68196	0.004404	chr19-20237277-20238703	protein_coding	utr
ZNF486	6.09e-08	-0.68196	0.004404	chr19-20237277-20238703	protein_coding	utr
ZNF486	6.09e-08	-0.68196	0.004404	chr19-20237277-20238703	protein_coding	utr
MMP19	1.48e-07	-0.68306	0.010665	chr12-55847032-55848567	protein_coding	exon
TOM1L2	3.58e-07	-0.71203	0.025904	chr17-17848741-17850345	protein_coding	cds
ZNF558	1.18e-27	-0.73057	8.52e-23	chr19-8831821-8833084	protein_coding	utr
ZNF558	1.18e-27	-0.73057	8.52e-23	chr19-8831821-8833084	protein_coding	utr
ZNF558	1.18e-27	-0.73057	8.52e-23	chr19-8831821-8833084	protein_coding	utr
ZNF558	1.18e-27	-0.73057	8.52e-23	chr19-8831821-8833084	protein_coding	utr
HIST1H1D	4.77e-14	-0.74316	3.45e-09	chr6-26232694-26235123	protein_coding	cds
HIST1H1D	4.77e-14	-0.74316	3.45e-09	chr6-26232694-26235123	protein_coding	cds
PRSS42	3.2e-07	-0.77157	0.023105	chr3-46845166-46846425	protein_coding	exon
AZIN2	1.3e-10	-0.7807	9.36e-06	chr1-33127083-33127614	protein_coding	exon
AZIN2	1.3e-10	-0.7807	9.36e-06	chr1-33127083-33127614	protein_coding	exon
STARD3NL	4.67e-07	-0.78078	0.033789	chr7-38256434-38257637	protein_coding	utr
LY6E	9.27e-08	-0.78198	0.006701	chr8-143018178-143019260	protein_coding	cds
ZNF696	5.93e-07	-0.78455	0.042858	chr8-143289035-143289656	protein_coding	exon
KHDRBS3	1.14e-10	-0.79294	8.26e-06	chr8-135456582-135458046	protein_coding	cds
KHDRBS3	1.14e-10	-0.79294	8.26e-06	chr8-135456582-135458046	protein_coding	cds
KHDRBS3	1.14e-10	-0.79294	8.26e-06	chr8-135456582-135458046	protein_coding	cds
KCNK12	3.06e-08	-0.79972	0.002213	chr2-47519875-47521568	protein_coding	cds
IRAK4	3.3e-16	-0.81283	2.39e-11	chr12-43758224-43759297	protein_coding	utr
IRAK4	3.3e-16	-0.81283	2.39e-11	chr12-43758224-43759297	protein_coding	utr
IRAK4	3.3e-16	-0.81283	2.39e-11	chr12-43758224-43759297	protein_coding	utr
DOCK4	2.74e-08	-0.8239	0.001983	chr7-112080396-112082089	protein_coding	gap
DOCK4	2.74e-08	-0.8239	0.001983	chr7-112080396-112082089	protein_coding	gap
ARAP1	5.47e-07	-0.82732	0.039511	chr11-72712100-72713509	protein_coding	cds
EDNRB	5.19e-09	-0.82841	0.000376	chr13-77918076-77919776	protein_coding	cds
EDNRB	5.19e-09	-0.82841	0.000376	chr13-77918076-77919776	protein_coding	cds
EDNRB	5.19e-09	-0.82841	0.000376	chr13-77918076-77919776	protein_coding	cds
HDC	1.59e-07	-0.83555	0.011505	chr15-50260288-50261285	protein_coding	gap
P2RX7	6.75e-07	-0.83766	0.048834	chr12-121143698-121145577	protein_coding	gap
FGD2	1.43e-07	-0.84822	0.01032	chr6-37082895-37084097	protein_coding	utr
SNAPC1	4.35e-17	-0.8543	3.14e-12	chr14-61762012-61762800	protein_coding	cds
SNAPC1	4.35e-17	-0.8543	3.14e-12	chr14-61762012-61762800	protein_coding	cds
SNAPC1	4.35e-17	-0.8543	3.14e-12	chr14-61762012-61762800	protein_coding	cds
AMT	5.42e-09	-0.85717	0.000392	chr3-49421686-49423037	protein_coding	cds
WDR88	3.79e-09	-0.90557	0.000274	chr19-33160047-33160994	protein_coding	cds
FAM19A5	1.11e-09	-0.93311	8.01e-05	chr22-48701901-48703084	protein_coding	gap
FAM19A5	1.11e-09	-0.93311	8.01e-05	chr22-48701901-48703084	protein_coding	gap
TGFBI	9.31e-16	-0.93527	6.73e-11	chr5-136079443-136080853	protein_coding	utr
TGFBI	9.31e-16	-0.93527	6.73e-11	chr5-136079443-136080853	protein_coding	utr
PLSCR1	1.69e-27	-0.93551	1.22e-22	chr3-146543808-146544955	protein_coding	utr
PLSCR1	1.69e-27	-0.93551	1.22e-22	chr3-146543808-146544955	protein_coding	utr
PLSCR1	1.69e-27	-0.93551	1.22e-22	chr3-146543808-146544955	protein_coding	utr
PLSCR1	1.69e-27	-0.93551	1.22e-22	chr3-146543808-146544955	protein_coding	utr
RP4-535B20.1	8.16e-08	-0.94034	0.005901	chr1-65055586-65056675	lincRNA	exon
C12orf76	3.05e-07	-0.94102	0.02204	chr12-110088020-110089399	protein_coding	exon
PRSS16	3.69e-10	-0.95247	2.67e-05	chr6-27229627-27230704	protein_coding	exon
FBXO17	7e-10	-0.96248	5.06e-05	chr19-38949645-38950117	protein_coding	cds
ZNF22	2.33e-11	-0.96451	1.69e-06	chr10-45000193-45001712	protein_coding	utr
ZNF726	7.48e-12	-0.97472	5.41e-07	chr19-23914369-23915238	protein_coding	cds
ZNF726	7.48e-12	-0.97472	5.41e-07	chr19-23914369-23915238	protein_coding	cds
ZNF726	7.48e-12	-0.97472	5.41e-07	chr19-23914369-23915238	protein_coding	cds
ZNF726	7.48e-12	-0.97472	5.41e-07	chr19-23914369-23915238	protein_coding	cds
PQLC2	7.77e-09	-1.00468	0.000562	chr1-19325179-19326394	protein_coding	cds
FXYD4	5.32e-10	-1.03498	3.85e-05	chr10-43361452-43362598	protein_coding	exon
FXYD4	5.32e-10	-1.03498	3.85e-05	chr10-43361452-43362598	protein_coding	exon
FXYD4	5.32e-10	-1.03498	3.85e-05	chr10-43361452-43362598	protein_coding	exon
INTS1	4.44e-15	-1.05235	3.21e-10	chr7-1512661-1513942	protein_coding	exon
INTS1	4.44e-15	-1.05235	3.21e-10	chr7-1512661-1513942	protein_coding	exon
SERHL	2.31e-12	-1.05705	1.67e-07	chr22-42500014-42500700	processed_transcript	gap
GRM5	1.14e-09	-1.11106	8.28e-05	chr11-88508222-88509447	protein_coding	cds
GRM5	1.14e-09	-1.11106	8.28e-05	chr11-88508222-88509447	protein_coding	cds
QPCT	8.06e-10	-1.11611	5.83e-05	chr2-37344268-37345190	protein_coding	cds
QPCT	8.06e-10	-1.11611	5.83e-05	chr2-37344268-37345190	protein_coding	cds
QPCT	8.06e-10	-1.11611	5.83e-05	chr2-37344268-37345190	protein_coding	cds
LY6E	1.09e-27	-1.12945	7.91e-23	chr8-143025325-143026694	protein_coding	utr
RP11-495P10.3	1.09e-12	-1.14774	7.87e-08	chr1-148317774-148319008	lincRNA	exon
SULT6B1	1.87e-16	-1.20206	1.36e-11	chr2-37196139-37197247	protein_coding	utr
SULT6B1	1.87e-16	-1.20206	1.36e-11	chr2-37196139-37197247	protein_coding	utr
SULT6B1	1.87e-16	-1.20206	1.36e-11	chr2-37196139-37197247	protein_coding	utr
NKX6-1	1.03e-11	-1.2089	7.42e-07	chr4-84482470-84483428	protein_coding	utr
SLC6A6	2.88e-11	-1.24247	2.08e-06	chr3-14410236-14411149	protein_coding	gap
VMP1	9.22e-24	-1.24999	6.67e-19	chr17-59842216-59843368	protein_coding	exon
TRIM4	6.47e-18	-1.37018	4.68e-13	chr7-99918883-99919848	protein_coding	cds
TRIM4	6.47e-18	-1.37018	4.68e-13	chr7-99918883-99919848	protein_coding	cds
TRIM4	6.47e-18	-1.37018	4.68e-13	chr7-99918883-99919848	protein_coding	cds
HIST1H4H	3.4e-13	-1.4049	2.46e-08	chr6-26304660-26305660	protein_coding	exon
MNS1	1.77e-19	-1.59899	1.28e-14	chr15-56464531-56465340	protein_coding	cds
MNS1	1.77e-19	-1.59899	1.28e-14	chr15-56464531-56465340	protein_coding	cds
MNS1	1.77e-19	-1.59899	1.28e-14	chr15-56464531-56465340	protein_coding	cds
MNS1	1.77e-19	-1.59899	1.28e-14	chr15-56464531-56465340	protein_coding	cds
DENND2D	1.85e-20	-1.90992	1.34e-15	chr1-111203374-111204367	protein_coding	cds
HIST1H4F	9.91e-43	-2.09247	7.16e-38	chr6-26239967-26241173	protein_coding	cds
HIST1H4F	9.91e-43	-2.09247	7.16e-38	chr6-26239967-26241173	protein_coding	cds
HIST1H4F	9.91e-43	-2.09247	7.16e-38	chr6-26239967-26241173	protein_coding	cds
HIST1H4F	9.91e-43	-2.09247	7.16e-38	chr6-26239967-26241173	protein_coding	cds
RP11-734I18.1	2.7e-43	-2.72043	1.95e-38	chr4-31996031-31997717	lincRNA	exon
RP11-734I18.1	2.7e-43	-2.72043	1.95e-38	chr4-31996031-31997717	lincRNA	exon
RP11-734I18.1	2.7e-43	-2.72043	1.95e-38	chr4-31996031-31997717	lincRNA	exon
RP11-734I18.1	2.7e-43	-2.72043	1.95e-38	chr4-31996031-31997717	lincRNA	exon
PNPO	1.16e-32	-2.74168	8.36e-28	chr17-47941243-47941811	protein_coding	cds
PNPO	1.16e-32	-2.74168	8.36e-28	chr17-47941243-47941811	protein_coding	cds
PNPO	1.16e-32	-2.74168	8.36e-28	chr17-47941243-47941811	protein_coding	cds
PNPO	1.16e-32	-2.74168	8.36e-28	chr17-47941243-47941811	protein_coding	cds
HIST1H3I	3.12e-65	-2.86123	2.26e-60	chr6-27871301-27872510	protein_coding	cds
HIST1H3I	3.12e-65	-2.86123	2.26e-60	chr6-27871301-27872510	protein_coding	cds
HIST1H3I	3.12e-65	-2.86123	2.26e-60	chr6-27871301-27872510	protein_coding	cds
HIST1H3I	3.12e-65	-2.86123	2.26e-60	chr6-27871301-27872510	protein_coding	cds
AACS	1.61e-41	-3.03621	1.16e-36	chr12-125049294-125049911	protein_coding	exon
AACS	1.61e-41	-3.03621	1.16e-36	chr12-125049294-125049911	protein_coding	exon
AACS	1.61e-41	-3.03621	1.16e-36	chr12-125049294-125049911	protein_coding	exon
TTTY14	8.48e-59	-3.1049	6.13e-54	chrY-19076640-19078099	lincRNA	gap
TTTY14	8.48e-59	-3.1049	6.13e-54	chrY-19076640-19078099	lincRNA	gap
TTTY14	8.48e-59	-3.1049	6.13e-54	chrY-19076640-19078099	lincRNA	gap
TTTY14	8.48e-59	-3.1049	6.13e-54	chrY-19076640-19078099	lincRNA	gap
ZNF680	5.83e-58	-3.20535	4.21e-53	chr7-64562669-64563300	protein_coding	cds
ZNF680	5.83e-58	-3.20535	4.21e-53	chr7-64562669-64563300	protein_coding	cds
ZNF680	5.83e-58	-3.20535	4.21e-53	chr7-64562669-64563300	protein_coding	cds
IAH1	7.31e-60	-3.39102	5.29e-55	chr2-9473984-9475385	protein_coding	cds
IAH1	7.31e-60	-3.39102	5.29e-55	chr2-9473984-9475385	protein_coding	cds
IAH1	7.31e-60	-3.39102	5.29e-55	chr2-9473984-9475385	protein_coding	cds
IAH1	7.31e-60	-3.39102	5.29e-55	chr2-9473984-9475385	protein_coding	cds
PRR20A	1.75e-33	-3.49559	1.26e-28	chr13-56735121-56736240	protein_coding	exon
PRR20A	1.75e-33	-3.49559	1.26e-28	chr13-56735121-56736240	protein_coding	exon
PRR20A	1.75e-33	-3.49559	1.26e-28	chr13-56735121-56736240	protein_coding	exon
ZNF77	4.6e-81	-3.53156	3.33e-76	chr19-2944614-2945230	protein_coding	cds
ZNF77	4.6e-81	-3.53156	3.33e-76	chr19-2944614-2945230	protein_coding	cds
ZNF77	4.6e-81	-3.53156	3.33e-76	chr19-2944614-2945230	protein_coding	cds
ZNF77	4.6e-81	-3.53156	3.33e-76	chr19-2944614-2945230	protein_coding	cds
HIST1H4L	2.29e-82	-3.53458	1.66e-77	chr6-27872771-27873920	protein_coding	cds
HIST1H4L	2.29e-82	-3.53458	1.66e-77	chr6-27872771-27873920	protein_coding	cds
HIST1H4L	2.29e-82	-3.53458	1.66e-77	chr6-27872771-27873920	protein_coding	cds
HIST1H4L	2.29e-82	-3.53458	1.66e-77	chr6-27872771-27873920	protein_coding	cds
ZNF506	2.65e-60	-3.56603	1.92e-55	chr19-19820988-19821947	protein_coding	cds
ZNF506	2.65e-60	-3.56603	1.92e-55	chr19-19820988-19821947	protein_coding	cds
ZNF506	2.65e-60	-3.56603	1.92e-55	chr19-19820988-19821947	protein_coding	cds
ZNF506	2.65e-60	-3.56603	1.92e-55	chr19-19820988-19821947	protein_coding	cds
CHCHD2	1.79e-48	-3.59042	1.29e-43	chr7-56105579-56106736	protein_coding	cds
CHCHD2	1.79e-48	-3.59042	1.29e-43	chr7-56105579-56106736	protein_coding	cds
CHCHD2	1.79e-48	-3.59042	1.29e-43	chr7-56105579-56106736	protein_coding	cds
CHCHD2	1.79e-48	-3.59042	1.29e-43	chr7-56105579-56106736	protein_coding	cds
ZNF57	8.49e-95	-4.3642	6.13e-90	chr19-2900327-2900939	protein_coding	utr
ZNF57	8.49e-95	-4.3642	6.13e-90	chr19-2900327-2900939	protein_coding	utr
ZNF57	8.49e-95	-4.3642	6.13e-90	chr19-2900327-2900939	protein_coding	utr
ZNF57	8.49e-95	-4.3642	6.13e-90	chr19-2900327-2900939	protein_coding	utr

## Sheet: GSA_vs_P_open
Supplementary table 2. Single-cell ATAC-seq GSA vs P comparison. Only Differential Accessible Peaks (DAPs) defined by abs(log2FC)>0.5adj.P.Val <0.05
Gene Name	pvalue	log2FC	padj	regions	Annotation 1	Annotation 2
GORASP2	4.5101e-15	3.3522	3.26067e-10	chr2-170917267-170917930	protein_coding	exon
GORASP2	4.5101e-15	3.3522	3.26067e-10	chr2-170917267-170917930	protein_coding	exon
PRDM7	1.84714e-34	3.07488	1.33543e-29	chr16-90077230-90077723	protein_coding	gap
PRDM7	1.84714e-34	3.07488	1.33543e-29	chr16-90077230-90077723	protein_coding	gap
PRDM7	1.84714e-34	3.07488	1.33543e-29	chr16-90077230-90077723	protein_coding	gap
PRDM7	1.84714e-34	3.07488	1.33543e-29	chr16-90077230-90077723	protein_coding	gap
LINC00560	5.38999e-17	2.79859	3.8968e-12	chr13-88622259-88623546	lincRNA	exon
LINC00560	5.38999e-17	2.79859	3.8968e-12	chr13-88622259-88623546	lincRNA	exon
LINC01559	7.08835e-13	2.68804	5.12466e-08	chr12-13316311-13317075	lincRNA	exon
LINC01559	7.08835e-13	2.68804	5.12466e-08	chr12-13316311-13317075	lincRNA	exon
LINC01524	1.61842e-13	2.63648	1.17007e-08	chr20-52492913-52493732	lincRNA	gap
CTD-2125J1.1	1.04523e-12	2.36627	7.55667e-08	chr15-34620001-34621356	lincRNA	exon
MYO7B	5.89945e-09	2.3459	0.000426513	chr2-127615136-127616152	protein_coding	gap
RP11-143E21.3	1.29826e-12	2.30863	9.38602e-08	chr12-130111683-130112412	lincRNA	exon
SH3RF2	9.43634e-10	2.30818	6.82219e-05	chr5-146025099-146025740	protein_coding	gap
GREM2	6.40945e-09	2.27314	0.000463384	chr1-240634169-240634817	protein_coding	exon
RP11-465K16.1	1.73065e-08	2.22654	0.00125121	chr8-40984179-40984811	lincRNA	exon
PPCDC	2.13147e-11	2.22355	1.54099e-06	chr15-75144644-75145902	protein_coding	exon
PPCDC	2.13147e-11	2.22355	1.54099e-06	chr15-75144644-75145902	protein_coding	exon
PPCDC	2.13147e-11	2.22355	1.54099e-06	chr15-75144644-75145902	protein_coding	exon
SNX29	4.69661e-08	2.09231	0.00339551	chr16-12113390-12113907	protein_coding	gap
RP11-655M14.13	5.51324e-12	2.08079	3.98591e-07	chr11-67619591-67621004	lincRNA	gap
RP11-655M14.13	5.51324e-12	2.08079	3.98591e-07	chr11-67619591-67621004	lincRNA	gap
RP11-655M14.13	5.51324e-12	2.08079	3.98591e-07	chr11-67619591-67621004	lincRNA	gap
RP11-655M14.13	5.51324e-12	2.08079	3.98591e-07	chr11-67619591-67621004	lincRNA	gap
HINT3	1.31288e-10	2.06132	9.49175e-06	chr6-125952833-125953384	protein_coding	exon
HINT3	1.31288e-10	2.06132	9.49175e-06	chr6-125952833-125953384	protein_coding	exon
GADD45A	2.22145e-09	1.97535	0.000160605	chr1-67674297-67675120	protein_coding	exon
AL163953.3	2.64436e-07	1.97053	0.0191179	chr14-53233133-53233846	processed_transcript	gap
NOS1AP	5.21492e-07	1.87718	0.0377023	chr1-162093822-162094639	protein_coding	gap
C10orf11	2.20671e-10	1.86954	1.59538e-05	chr10-76251428-76252594	protein_coding	gap
C10orf11	2.20671e-10	1.86954	1.59538e-05	chr10-76251428-76252594	protein_coding	gap
KCNC4	5.28782e-08	1.8478	0.00382293	chr1-110267509-110268270	protein_coding	gap
PDE4D	8.35874e-12	1.81778	6.04312e-07	chr5-59648607-59649582	protein_coding	gap
PDE4D	8.35874e-12	1.81778	6.04312e-07	chr5-59648607-59649582	protein_coding	gap
MLPH	5.06914e-07	1.80416	0.0366484	chr2-237532099-237532707	protein_coding	gap
SDK1	1.87923e-07	1.76818	0.0135862	chr7-3747244-3747843	protein_coding	gap
RNF144A	2.44684e-12	1.6708	1.769e-07	chr2-7026615-7027209	protein_coding	gap
RNF144A	2.44684e-12	1.6708	1.769e-07	chr2-7026615-7027209	protein_coding	gap
AC064834.1	4.41785e-10	1.63649	3.19397e-05	chr2-195330206-195331324	lincRNA	exon
AC064834.1	4.41785e-10	1.63649	3.19397e-05	chr2-195330206-195331324	lincRNA	exon
SLC2A12	1.92282e-07	1.61326	0.0139014	chr6-134017728-134018344	protein_coding	gap
ATP8A2	2.08898e-12	1.58899	1.51027e-07	chr13-25394155-25395115	protein_coding	gap
ATP8A2	2.08898e-12	1.58899	1.51027e-07	chr13-25394155-25395115	protein_coding	gap
RP11-563N12.2	9.07627e-10	1.50746	6.56187e-05	chr8-20451508-20453102	lincRNA	exon
RP11-563N12.2	9.07627e-10	1.50746	6.56187e-05	chr8-20451508-20453102	lincRNA	exon
RP1-27O5.3	8.49859e-09	1.49965	0.000614423	chr1-32448057-32449399	protein_coding	exon
RP1-27O5.3	8.49859e-09	1.49965	0.000614423	chr1-32448057-32449399	protein_coding	exon
PPP1R14C	4.27146e-09	1.48094	0.000308813	chr6-150195747-150196441	protein_coding	gap
PPP1R14C	4.27146e-09	1.48094	0.000308813	chr6-150195747-150196441	protein_coding	gap
CTD-2060L22.1	5.63489e-07	1.4725	0.0407385	chr7-10706920-10707930	lincRNA	gap
CTD-2060L22.1	5.63489e-07	1.4725	0.0407385	chr7-10706920-10707930	lincRNA	gap
P3H2	4.57006e-10	1.46481	3.30401e-05	chr3-190073078-190073893	protein_coding	gap
AC226119.5	2.10865e-08	1.4548	0.00152449	chr4-3862070-3863068	processed_transcript	exon
RP11-572M11.3	6.89608e-10	1.44805	4.98566e-05	chr3-113151180-113152095	lincRNA	gap
RP11-572M11.3	6.89608e-10	1.44805	4.98566e-05	chr3-113151180-113152095	lincRNA	gap
SBSPON	1.8088e-07	1.43051	0.0130771	chr8-73080338-73081151	protein_coding	cds
SBSPON	1.8088e-07	1.43051	0.0130771	chr8-73080338-73081151	protein_coding	cds
TNR	5.34371e-07	1.41923	0.0386334	chr1-175514037-175515046	protein_coding	gap
TNR	5.34371e-07	1.41923	0.0386334	chr1-175514037-175515046	protein_coding	gap
BTN2A1	3.39039e-09	1.41084	0.000245115	chr6-26473615-26474397	protein_coding	gap
BTN2A1	3.39039e-09	1.41084	0.000245115	chr6-26473615-26474397	protein_coding	gap
BTN2A1	3.39039e-09	1.41084	0.000245115	chr6-26473615-26474397	protein_coding	gap
LINC00540	1.12568e-07	1.40735	0.0081383	chr13-22114288-22115286	lincRNA	gap
LINC00540	1.12568e-07	1.40735	0.0081383	chr13-22114288-22115286	lincRNA	gap
AMZ1	2.17661e-07	1.39148	0.0157362	chr7-2717234-2718218	protein_coding	gap
AMZ1	2.17661e-07	1.39148	0.0157362	chr7-2717234-2718218	protein_coding	gap
TLDC1	2.34343e-09	1.3674	0.000169423	chr16-84537107-84538632	protein_coding	gap
CTD-2015G9.2	1.62925e-10	1.36053	1.1779e-05	chr16-86740523-86741974	lincRNA	exon
CTD-2015G9.2	1.62925e-10	1.36053	1.1779e-05	chr16-86740523-86741974	lincRNA	exon
CDH13	7.14656e-11	1.34152	5.16675e-06	chr16-82936677-82937511	protein_coding	gap
CDH13	7.14656e-11	1.34152	5.16675e-06	chr16-82936677-82937511	protein_coding	gap
RXFP1	1.57649e-07	1.31051	0.0113976	chr4-158589939-158591438	protein_coding	gap
RXFP1	1.57649e-07	1.31051	0.0113976	chr4-158589939-158591438	protein_coding	gap
AC016735.3	2.28858e-07	1.25796	0.0165458	chr2-43041289-43042371	lincRNA	gap
RP11-6N13.1	2.76488e-07	1.24968	0.0199892	chr5-104843377-104844448	lincRNA	gap
RP11-6N13.1	2.76488e-07	1.24968	0.0199892	chr5-104843377-104844448	lincRNA	gap
KANK4	3.81006e-09	1.23124	0.000275456	chr1-62271648-62272610	protein_coding	utr
KANK4	3.81006e-09	1.23124	0.000275456	chr1-62271648-62272610	protein_coding	utr
UBP1	1.2214e-07	1.21817	0.00883032	chr3-33446207-33447604	protein_coding	exon
UBP1	1.2214e-07	1.21817	0.00883032	chr3-33446207-33447604	protein_coding	exon
UBP1	1.2214e-07	1.21817	0.00883032	chr3-33446207-33447604	protein_coding	exon
UBP1	1.2214e-07	1.21817	0.00883032	chr3-33446207-33447604	protein_coding	exon
SAMD9	2.44104e-07	1.12657	0.017648	chr7-93015659-93017341	protein_coding	utr
SAMD9	2.44104e-07	1.12657	0.017648	chr7-93015659-93017341	protein_coding	utr
MCUB	1.22157e-07	1.09402	0.0088316	chr4-109576484-109576864	protein_coding	gap
MCUB	1.22157e-07	1.09402	0.0088316	chr4-109576484-109576864	protein_coding	gap
LINC01605	2.60194e-09	1.09256	0.000188112	chr8-37478116-37480119	lincRNA	gap
LINC01605	2.60194e-09	1.09256	0.000188112	chr8-37478116-37480119	lincRNA	gap
GNA12	3.75563e-08	1.0903	0.0027152	chr7-2734424-2735667	protein_coding	gap
CD164	1.41299e-08	1.04826	0.00102155	chr6-109298726-109300536	protein_coding	utr
CD164	1.41299e-08	1.04826	0.00102155	chr6-109298726-109300536	protein_coding	utr
CDK6	1.31889e-10	1.02646	9.53521e-06	chr7-92754528-92755847	protein_coding	gap
CDK6	1.31889e-10	1.02646	9.53521e-06	chr7-92754528-92755847	protein_coding	gap
PDE1C	3.16067e-07	0.981992	0.0228507	chr7-31811328-31812483	protein_coding	gap
HORMAD2	4.87257e-07	0.921916	0.0352272	chr22-30196018-30196956	protein_coding	utr
AC067960.1	4.55103e-10	0.921266	3.29026e-05	chr2-121074135-121075553	lincRNA	exon
AC067960.1	4.55103e-10	0.921266	3.29026e-05	chr2-121074135-121075553	lincRNA	exon
AC067960.1	4.55103e-10	0.921266	3.29026e-05	chr2-121074135-121075553	lincRNA	exon
HHAT	1.68889e-07	0.843788	0.0122102	chr1-210373174-210374660	protein_coding	gap
HHAT	1.68889e-07	0.843788	0.0122102	chr1-210373174-210374660	protein_coding	gap
HHAT	1.68889e-07	0.843788	0.0122102	chr1-210373174-210374660	protein_coding	gap
FRMD4A	1.2659e-08	0.639118	0.00091521	chr10-14184649-14186519	protein_coding	gap
TSPOAP1	2.00693e-07	-0.691454	0.0145095	chr17-58329438-58330705	protein_coding	exon
TSPOAP1	2.00693e-07	-0.691454	0.0145095	chr17-58329438-58330705	protein_coding	exon
ZNF558	2.23332e-08	-0.692689	0.00161463	chr19-8831821-8833084	protein_coding	utr
ZNF558	2.23332e-08	-0.692689	0.00161463	chr19-8831821-8833084	protein_coding	utr
ZNF558	2.23332e-08	-0.692689	0.00161463	chr19-8831821-8833084	protein_coding	utr
ZNF558	2.23332e-08	-0.692689	0.00161463	chr19-8831821-8833084	protein_coding	utr
ZFP41	6.55692e-07	-0.695076	0.0474045	chr8-143246135-143247092	protein_coding	utr
ZFP41	6.55692e-07	-0.695076	0.0474045	chr8-143246135-143247092	protein_coding	utr
HIST1H2BM	2.23387e-07	-0.698334	0.0161502	chr6-27813926-27815775	protein_coding	cds
HIST1H2BM	2.23387e-07	-0.698334	0.0161502	chr6-27813926-27815775	protein_coding	cds
PLSCR1	2.33497e-07	-0.807675	0.0168811	chr3-146543808-146544955	protein_coding	utr
PLSCR1	2.33497e-07	-0.807675	0.0168811	chr3-146543808-146544955	protein_coding	utr
PLSCR1	2.33497e-07	-0.807675	0.0168811	chr3-146543808-146544955	protein_coding	utr
PLSCR1	2.33497e-07	-0.807675	0.0168811	chr3-146543808-146544955	protein_coding	utr
HIST1H2AL	1.11238e-11	-0.821974	8.04219e-07	chr6-27864930-27867690	protein_coding	cds
HIST1H2AL	1.11238e-11	-0.821974	8.04219e-07	chr6-27864930-27867690	protein_coding	cds
HIST1H1D	2.87105e-08	-1.08502	0.00207568	chr6-26232694-26235123	protein_coding	cds
HIST1H1D	2.87105e-08	-1.08502	0.00207568	chr6-26232694-26235123	protein_coding	cds
BBS12	1.23576e-07	-1.22457	0.00893421	chr4-122687012-122688560	protein_coding	exon
DOCK4	4.76227e-07	-1.58654	0.0344298	chr7-112080396-112082089	protein_coding	gap
DOCK4	4.76227e-07	-1.58654	0.0344298	chr7-112080396-112082089	protein_coding	gap
INTS1	5.49172e-09	-1.68551	0.000397035	chr7-1512661-1513942	protein_coding	exon
INTS1	5.49172e-09	-1.68551	0.000397035	chr7-1512661-1513942	protein_coding	exon
TAF9B	1.47266e-07	-1.84436	0.0106469	chrX-78138918-78139876	protein_coding	cds
RP11-734I18.1	7.65731e-10	-2.09628	5.53601e-05	chr4-31996031-31997717	lincRNA	exon
RP11-734I18.1	7.65731e-10	-2.09628	5.53601e-05	chr4-31996031-31997717	lincRNA	exon
RP11-734I18.1	7.65731e-10	-2.09628	5.53601e-05	chr4-31996031-31997717	lincRNA	exon
RP11-734I18.1	7.65731e-10	-2.09628	5.53601e-05	chr4-31996031-31997717	lincRNA	exon
PNPO	5.40819e-08	-2.23987	0.00390996	chr17-47941243-47941811	protein_coding	cds
PNPO	5.40819e-08	-2.23987	0.00390996	chr17-47941243-47941811	protein_coding	cds
PNPO	5.40819e-08	-2.23987	0.00390996	chr17-47941243-47941811	protein_coding	cds
PNPO	5.40819e-08	-2.23987	0.00390996	chr17-47941243-47941811	protein_coding	cds
HIST1H3I	4.32786e-16	-2.49121	3.12892e-11	chr6-27871301-27872510	protein_coding	cds
HIST1H3I	4.32786e-16	-2.49121	3.12892e-11	chr6-27871301-27872510	protein_coding	cds
HIST1H3I	4.32786e-16	-2.49121	3.12892e-11	chr6-27871301-27872510	protein_coding	cds
HIST1H3I	4.32786e-16	-2.49121	3.12892e-11	chr6-27871301-27872510	protein_coding	cds
HIST1H4L	4.99946e-17	-2.52784	3.61446e-12	chr6-27872771-27873920	protein_coding	cds
HIST1H4L	4.99946e-17	-2.52784	3.61446e-12	chr6-27872771-27873920	protein_coding	cds
HIST1H4L	4.99946e-17	-2.52784	3.61446e-12	chr6-27872771-27873920	protein_coding	cds
HIST1H4L	4.99946e-17	-2.52784	3.61446e-12	chr6-27872771-27873920	protein_coding	cds
ZNF506	4.3848e-13	-2.67994	3.17008e-08	chr19-19820988-19821947	protein_coding	cds
ZNF506	4.3848e-13	-2.67994	3.17008e-08	chr19-19820988-19821947	protein_coding	cds
ZNF506	4.3848e-13	-2.67994	3.17008e-08	chr19-19820988-19821947	protein_coding	cds
ZNF506	4.3848e-13	-2.67994	3.17008e-08	chr19-19820988-19821947	protein_coding	cds
IAH1	3.32093e-14	-2.71746	2.40093e-09	chr2-9473984-9475385	protein_coding	cds
IAH1	3.32093e-14	-2.71746	2.40093e-09	chr2-9473984-9475385	protein_coding	cds
IAH1	3.32093e-14	-2.71746	2.40093e-09	chr2-9473984-9475385	protein_coding	cds
IAH1	3.32093e-14	-2.71746	2.40093e-09	chr2-9473984-9475385	protein_coding	cds
TTTY14	4.61419e-15	-2.80027	3.33592e-10	chrY-19076640-19078099	lincRNA	gap
TTTY14	4.61419e-15	-2.80027	3.33592e-10	chrY-19076640-19078099	lincRNA	gap
TTTY14	4.61419e-15	-2.80027	3.33592e-10	chrY-19076640-19078099	lincRNA	gap
TTTY14	4.61419e-15	-2.80027	3.33592e-10	chrY-19076640-19078099	lincRNA	gap
HIST1H4F	7.94305e-17	-2.8987	5.74258e-12	chr6-26239967-26241173	protein_coding	cds
HIST1H4F	7.94305e-17	-2.8987	5.74258e-12	chr6-26239967-26241173	protein_coding	cds
HIST1H4F	7.94305e-17	-2.8987	5.74258e-12	chr6-26239967-26241173	protein_coding	cds
HIST1H4F	7.94305e-17	-2.8987	5.74258e-12	chr6-26239967-26241173	protein_coding	cds
ZNF77	2.95385e-20	-3.09445	2.13555e-15	chr19-2944614-2945230	protein_coding	cds
ZNF77	2.95385e-20	-3.09445	2.13555e-15	chr19-2944614-2945230	protein_coding	cds
ZNF77	2.95385e-20	-3.09445	2.13555e-15	chr19-2944614-2945230	protein_coding	cds
ZNF77	2.95385e-20	-3.09445	2.13555e-15	chr19-2944614-2945230	protein_coding	cds
ZNF57	7.95215e-20	-3.11627	5.74917e-15	chr19-2900327-2900939	protein_coding	utr
ZNF57	7.95215e-20	-3.11627	5.74917e-15	chr19-2900327-2900939	protein_coding	utr
ZNF57	7.95215e-20	-3.11627	5.74917e-15	chr19-2900327-2900939	protein_coding	utr
ZNF57	7.95215e-20	-3.11627	5.74917e-15	chr19-2900327-2900939	protein_coding	utr
CHCHD2	3.38043e-13	-3.50272	2.44395e-08	chr7-56105579-56106736	protein_coding	cds
CHCHD2	3.38043e-13	-3.50272	2.44395e-08	chr7-56105579-56106736	protein_coding	cds
CHCHD2	3.38043e-13	-3.50272	2.44395e-08	chr7-56105579-56106736	protein_coding	cds
CHCHD2	3.38043e-13	-3.50272	2.44395e-08	chr7-56105579-56106736	protein_coding	cds
ZNF726	3.49999e-15	-3.53156	2.53039e-10	chr19-23914369-23915238	protein_coding	cds
ZNF726	3.49999e-15	-3.53156	2.53039e-10	chr19-23914369-23915238	protein_coding	cds
ZNF726	3.49999e-15	-3.53156	2.53039e-10	chr19-23914369-23915238	protein_coding	cds
ZNF726	3.49999e-15	-3.53156	2.53039e-10	chr19-23914369-23915238	protein_coding	cds
MNS1	1.86689e-14	-3.96351	1.34971e-09	chr15-56464531-56465340	protein_coding	cds
MNS1	1.86689e-14	-3.96351	1.34971e-09	chr15-56464531-56465340	protein_coding	cds
MNS1	1.86689e-14	-3.96351	1.34971e-09	chr15-56464531-56465340	protein_coding	cds
MNS1	1.86689e-14	-3.96351	1.34971e-09	chr15-56464531-56465340	protein_coding	cds
ZNF680	4.90287e-20	-4.41079	3.54463e-15	chr7-64562669-64563300	protein_coding	cds
ZNF680	4.90287e-20	-4.41079	3.54463e-15	chr7-64562669-64563300	protein_coding	cds
ZNF680	4.90287e-20	-4.41079	3.54463e-15	chr7-64562669-64563300	protein_coding	cds
