# Supplementary material for: Human iPSCs-based modeling unveils SETBP1 as a driver of chromatin rewiring in GATA2 deficiency
Source: Nat Commun. 2025 Nov 17;16:10035. doi: 10.1038/s41467-025-65806-9 (PMC12623428; doi:10.1038/s41467-025-65806-9)
Supplement: Supplementary file 5 — Supplementary Data 3 [file 41467_2025_65806_MOESM5_ESM.xlsx]

## Sheet: daps_G_vs_P
Supplementary table 3. Pseudobulked single cell ATAC altogether with bulk ATAC-seq G vs P comparison. Only Differential Accesible Peaks (DAPs) defined by abs(log2FoldChange) > 0.5 and padj < 0.05
Gene Name	Row.names	baseMean	log2FoldChange	lfcSE	stat	pvalue	padj	Chr	Start	End	Annotation
CDC42EP3	Interval_96738	72.6182	2.92733	0.240225	12.1858	3.70199e-34	2.20392e-29	chr2	37535843	37536595	Intergenic
PLEKHG4B	Interval_147989	10.0832	2.74414	0.375995	7.29835	2.91324e-13	2.64643e-09	chr5	13316	13676	Intergenic
POTEF	Interval_103366	62.4626	2.55673	0.218829	11.6837	1.5447e-31	6.89707e-27	chr2	130128716	130129790	promoter-TSS (POTEF)
SPTLC1	Interval_197256	68.358	1.98638	0.249356	7.96604	1.63841e-15	2.09015e-11	chr9	92097965	92098756	intron (SPTLC1, intron 3 of 8)
PRDM7	Interval_74534	287.028	1.91733	0.179033	10.7094	9.19679e-27	2.73758e-22	chr16	90077175	90078255	promoter-TSS (PRDM7)
CXADRP3	Interval_83905	33.98	1.87693	0.356864	5.25951	1.4444e-07	0.000364366	chr18	14457982	14459014	Intergenic
LOC102723348	Interval_10809	66.5408	1.87256	0.277094	6.75786	1.40047e-11	1.04218e-07	chr1	149162220	149163713	Intergenic
LOC100996713	Interval_10562	82.7721	1.81523	0.166127	10.9268	8.58313e-28	3.06589e-23	chr1	143904185	143906121	Intergenic
SEMA3A	Interval_177994	98.3605	1.50975	0.201946	7.47602	7.66102e-14	7.60143e-10	chr7	84149685	84150861	intron (SEMA3A, intron 2 of 17)
HTR2B	Interval_110136	16.1289	1.50539	0.298904	5.03636	4.74473e-07	0.000974034	chr2	231099864	231100306	intron (PSMD1, intron 15 of 23)
LOC100133182	Interval_74539	12.486	1.49283	0.369437	4.04082	5.32643e-05	0.0485358	chr16	90168268	90168574	exon (LOC101927999, exon 2 of 2)
DOC2GP	Interval_34590	215.321	1.44702	0.153118	9.45035	3.37708e-21	7.53933e-17	chr11	67619572	67621416	Intergenic
LOC101929786	Interval_10464	80.7452	1.39212	0.223935	6.21664	5.0791e-10	2.83477e-06	chr1	120354661	120355885	Intergenic
MIR572	Interval_138594	58.6139	1.39111	0.230144	6.04453	1.49848e-09	6.89422e-06	chr4	11066049	11067355	Intergenic
MIR3687	Interval_117066	39.0706	1.36905	0.235344	5.81722	5.98336e-09	2.2887e-05	chr21	8992186	8992585	Intergenic
PLCXD1	Interval_201986	42.7019	1.3573	0.25128	5.40156	6.60639e-08	0.000214528	chrX	226430	227151	Intergenic
CRLF2	Interval_202062	17.8776	1.35187	0.295878	4.56902	4.90017e-06	0.00700137	chrX	989956	990439	Intergenic
LOC102724785	Interval_146289	13.5459	1.33013	0.295234	4.50533	6.62705e-06	0.00939357	chr4	156290101	156290582	Intergenic
IQUB	Interval_180443	28.9777	1.28708	0.235758	5.45934	4.77894e-08	0.000161041	chr7	123527383	123528412	intron (IQUB, intron 1 of 11)
SYT1	Interval_45433	29.391	1.27879	0.237436	5.38582	7.21156e-08	0.00022638	chr12	79044874	79045853	promoter-TSS (SYT1)
LOC102723376	Interval_19245	35.4545	1.26243	0.179049	7.05074	1.77964e-12	1.38193e-08	chr10	11176	11721	intron (LOC102723376, intron 1 of 2)
BMPR2	Interval_108055	22.7343	1.23252	0.231139	5.33239	9.69297e-08	0.000270494	chr2	202496760	202497750	intron (BMPR2, intron 3 of 12)
POTEE	Interval_103468	18.3281	1.22043	0.297942	4.09619	4.20004e-05	0.0403097	chr2	131209369	131209917	Intergenic
AC073628.1	Interval_100061	37.4847	1.21265	0.288491	4.20343	2.62896e-05	0.0282851	chr2	77768209	77769319	intron (LOC101927967, intron 3 of 3)
UBP1	Interval_125834	249.459	1.20456	0.146597	8.2168	2.09004e-16	2.87139e-12	chr3	33446308	33448062	Intergenic
RPS2P32	Interval_174260	105.376	1.16923	0.196308	5.95613	2.58286e-09	1.12512e-05	chr7	23490180	23491609	exon (RPS2P32, exon 1 of 1)
KCNA5	Interval_40489	20.0069	1.16088	0.235296	4.9337	8.06875e-07	0.00144881	chr12	5121836	5122648	Intergenic
PCBP3	Interval_119193	28.514	1.13949	0.222795	5.11454	3.14501e-07	0.000676745	chr21	45874959	45875580	intron (PCBP3, intron 1 of 13)
OR13H1	Interval_205718	33.9467	1.12913	0.22633	4.98887	6.0733e-07	0.00120521	chrX	131578127	131579410	Intergenic
MRPL11	Interval_34414	21.0975	1.11967	0.26525	4.22119	2.43011e-05	0.0269577	chr11	66443727	66443896	Intergenic
RB1	Interval_51938	90.6613	1.09527	0.154533	7.08763	1.36428e-12	1.16029e-08	chr13	48317415	48320769	intron (RB1, intron 2 of 26)
CDC42BPB	Interval_61093	13.4781	1.0884	0.270022	4.03076	5.55965e-05	0.0494172	chr14	102998578	102998788	intron (CDC42BPB, intron 5 of 31)
LOC102724001	Interval_66284	17.7368	1.08112	0.263511	4.10277	4.08235e-05	0.0398063	chr15	81797917	81798689	intron (LOC102724001, intron 2 of 2)
PCGEM1	Interval_107347	51.9647	1.04372	0.178081	5.86091	4.6035e-09	1.82708e-05	chr2	193170560	193171927	Intergenic
MIR296	Interval_116396	35.6969	1.01094	0.210428	4.8042	1.5537e-06	0.00252264	chr20	58815509	58816611	Intergenic
OR2L13	Interval_19219	126.371	1.00719	0.193884	5.19478	2.0496e-07	0.000481656	chr1	247936601	247937538	promoter-TSS (OR2L13)
LOC102724646	Interval_167702	21.1091	1.00668	0.226341	4.44762	8.68286e-06	0.0120214	chr6	111908744	111910357	Intergenic
NDUFB4	Interval_130978	52.0194	1.00632	0.193459	5.20172	1.97454e-07	0.000470204	chr3	120622437	120623726	Intergenic
LOC100507548	Interval_39883	30.0864	0.992245	0.20663	4.80204	1.57054e-06	0.00252702	chr11	135030438	135031320	Intergenic
LOC102724764	Interval_36383	28.0119	0.991106	0.201825	4.91071	9.07467e-07	0.00160469	chr11	86688179	86689237	Intergenic
LOC101927573	Interval_27297	18.1942	0.990224	0.239654	4.13189	3.59787e-05	0.0367188	chr10	108315414	108316120	Intergenic
PLCXD1	Interval_201983	77.3038	0.984988	0.170956	5.76163	8.33054e-09	3.09965e-05	chrX	13141	14982	Intergenic
RP11-37B2.1	Interval_189085	56.8507	0.978615	0.188692	5.1863	2.14514e-07	0.000496749	chr8	89534503	89535878	Intergenic
GNAS-AS1	Interval_116404	118.948	0.938624	0.192936	4.86495	1.14488e-06	0.00196611	chr20	58850522	58851969	promoter-TSS (GNAS-AS1)
MIR3687	Interval_117067	49.2699	0.935308	0.225325	4.15092	3.31137e-05	0.0343843	chr21	8992635	8993029	Intergenic
MIR3687	Interval_117065	213.325	0.933587	0.174796	5.34102	9.24273e-08	0.000262024	chr21	8989709	8991969	Intergenic
CCDC62	Interval_48825	18.6294	0.908471	0.224573	4.04533	5.22502e-05	0.0481025	chr12	122799628	122800129	intron (CCDC62, intron 8 of 12)
HCK	Interval_113699	85.3674	0.876745	0.213925	4.09838	4.16047e-05	0.0401654	chr20	32067268	32067751	intron (HCK, intron 2 of 13)
FAM83C	Interval_114139	101.565	0.867248	0.183289	4.73159	2.22771e-06	0.00352097	chr20	35305567	35306346	intron (UQCC1, intron 8 of 8)
C15orf39	Interval_65607	111.993	0.865282	0.174203	4.9671	6.79603e-07	0.00131932	chr15	75144465	75146039	Intergenic
ANKDD1B	Interval_151992	20.0523	0.857572	0.19397	4.42116	9.81726e-06	0.0134874	chr5	75611319	75612169	exon (ANKDD1B, exon 1 of 14)
BEX5	Interval_204876	74.7737	0.842147	0.158183	5.32386	1.01586e-07	0.000279127	chrX	102154356	102156334	intron (BEX5, intron 1 of 2)
LOC100505909	Interval_82856	65.869	0.826478	0.160772	5.14067	2.73763e-07	0.00060363	chr17	83192715	83193797	Intergenic
LOC100507548	Interval_39881	43.0537	0.810639	0.186311	4.35101	1.35514e-05	0.0174121	chr11	135019491	135020490	Intergenic
FAM157C	Interval_74538	79.7347	0.803002	0.138065	5.81612	6.02291e-09	2.2887e-05	chr16	90106122	90106917	exon (FAM157C, exon 1 of 7)
KCNH2	Interval_182630	61.0174	0.793452	0.193964	4.09071	4.3006e-05	0.0406395	chr7	150944913	150945724	exon (KCNH2, exon 15 of 15)
MTRNR2L5	Interval_23122	58.1788	0.783682	0.187586	4.17772	2.94448e-05	0.0311174	chr10	55899548	55900510	Intergenic
DDX11L2	Interval_102259	87.5546	0.77948	0.185092	4.21132	2.53883e-05	0.0278181	chr2	113602037	113602462	promoter-TSS (DDX11L2)
LOC102723568	Interval_32252	69.0201	0.771883	0.146517	5.26823	1.37745e-07	0.000356541	chr11	34692049	34693238	Intergenic
YTHDC2	Interval_154116	25.5648	0.769508	0.179247	4.29299	1.7628e-05	0.0214174	chr5	113757087	113757921	Intergenic
GALNT11	Interval_182818	28.775	0.7695	0.188056	4.09187	4.27908e-05	0.0406395	chr7	152035028	152036141	intron (GALNT11, intron 1 of 11)
KCNS1	Interval_115063	40.2891	0.7668	0.160445	4.77922	1.75974e-06	0.00280616	chr20	45097845	45098985	exon (KCNS1, exon 4 of 5)
STX1A	Interval_177212	43.5641	0.759302	0.177903	4.26805	1.97186e-05	0.0228684	chr7	73715696	73715994	intron (STX1A, intron 1 of 9)
HCK	Interval_113701	112.461	0.747561	0.14541	5.14106	2.73199e-07	0.00060363	chr20	32076976	32077983	intron (HCK, intron 5 of 12)
PRORSD1P	Interval_98206	183.636	0.746669	0.102339	7.29604	2.96353e-13	2.64643e-09	chr2	55281721	55282914	promoter-TSS (PRORSD1P)
ANKRD10	Interval_54980	57.8098	0.743705	0.154321	4.81919	1.44139e-06	0.00236176	chr13	110954786	110955622	Intergenic
WNT7B	Interval_122697	93.4743	0.737429	0.167462	4.40355	1.06496e-05	0.0143008	chr22	45891039	45892951	Intergenic
LOC101929636	Interval_113694	129.592	0.724651	0.110612	6.55129	5.70409e-11	3.91827e-07	chr20	32031104	32032086	promoter-TSS (LOC101929636)
IQSEC3	Interval_39915	270.665	0.701329	0.161113	4.35301	1.3428e-05	0.0173786	chr12	102894	104283	intron (IQSEC3, intron 2 of 12)
TRNAL14	Interval_12130	150.14	0.682199	0.111344	6.12693	8.95937e-10	4.57184e-06	chr1	161471958	161474068	Intergenic
LOC339862	Interval_124820	79.5853	0.67617	0.164508	4.11026	3.95222e-05	0.0390461	chr3	17860803	17861749	Intergenic
OR1E2	Interval_75012	62.3347	0.67322	0.166563	4.04184	5.30326e-05	0.0485358	chr17	3433002	3433866	exon (OR1E2, exon 1 of 1)
CMKLR1	Interval_47195	46.1298	0.649809	0.151889	4.27817	1.88433e-05	0.0219961	chr12	108367349	108368134	Intergenic
HCK	Interval_113698	352.217	0.649127	0.14737	4.40475	1.05905e-05	0.0143008	chr20	32062298	32063972	intron (HCK, intron 2 of 13)
CCM2L	Interval_113688	81.6677	0.642073	0.130889	4.90548	9.31974e-07	0.00163187	chr20	32007559	32008585	Intergenic
LOC101929636	Interval_113695	69.4191	0.63626	0.127694	4.98269	6.27067e-07	0.00123071	chr20	32034792	32035470	Intergenic
LOC101929636	Interval_113696	368.943	0.634221	0.117935	5.3777	7.54426e-08	0.000228374	chr20	32039876	32041271	Intergenic
PRDM7	Interval_74535	92.0795	0.627223	0.142553	4.39992	1.08291e-05	0.0144335	chr16	90081861	90082634	Intergenic
TM9SF4	Interval_113706	85.2086	0.625442	0.15206	4.11314	3.90312e-05	0.038944	chr20	32091625	32092510	intron (HCK, intron 10 of 12)
AP000469.2	Interval_117417	133.35	0.617912	0.134539	4.5928	4.3734e-06	0.00645528	chr21	23968486	23969752	Intergenic
LOC101928639	Interval_109392	62.5521	0.615918	0.152828	4.03015	5.57415e-05	0.0494172	chr2	219772388	219774245	Intergenic
LMX1B	Interval_200057	52.9945	0.610731	0.144333	4.23139	2.32249e-05	0.0260878	chr9	126516995	126517567	Intergenic
ZBTB8B	Interval_4067	135.655	0.606679	0.105841	5.73196	9.92777e-09	3.61857e-05	chr1	32448085	32449592	Intergenic
FAM222A	Interval_47353	55.4	0.602893	0.143297	4.2073	2.58435e-05	0.0279736	chr12	109695677	109697391	Intergenic
TM9SF4	Interval_113711	144.798	0.582432	0.136005	4.28243	1.84861e-05	0.021975	chr20	32112796	32113333	intron (TM9SF4, intron 1 of 17)
C5orf55	Interval_148044	169.897	0.564008	0.107427	5.25017	1.51958e-07	0.00037694	chr5	415302	416386	intron (AHRR, intron 5 of 11)
CCM2L	Interval_113686	76.7259	0.548163	0.128481	4.26648	1.98583e-05	0.0228818	chr20	31994737	31995635	exon (XKR7, exon 2 of 3)
LOC389273	Interval_148673	72.1765	0.539818	0.133878	4.03217	5.52646e-05	0.0494172	chr5	10513281	10514676	Intergenic
TSPY26P	Interval_113721	217.025	0.539281	0.0829687	6.49981	8.04201e-11	5.31964e-07	chr20	32189124	32192174	promoter-TSS (TSPY26P)
XKR7	Interval_113681	329.94	0.528891	0.109293	4.83918	1.30374e-06	0.00217615	chr20	31967179	31969031	exon (XKR7, exon 1 of 3)
HCK	Interval_113697	745.234	0.525179	0.106384	4.93665	7.94761e-07	0.00144881	chr20	32050775	32053432	promoter-TSS (HCK)
LOC285819	Interval_162285	163.35	0.513383	0.103412	4.96442	6.89066e-07	0.0013233	chr6	26473662	26474598	intron (LOC285819, intron 3 of 3)
TM9SF4	Interval_113710	377.688	0.5077	0.118436	4.28672	1.81329e-05	0.0217352	chr20	32109268	32110392	promoter-TSS (TM9SF4)
POFUT1	Interval_113725	492.313	0.501931	0.098136	5.11465	3.14322e-07	0.000676745	chr20	32207074	32208310	promoter-TSS (PLAGL2)
TRNAV22	Interval_10823	104.202	-0.5223	0.117227	-4.45547	8.37094e-06	0.0116801	chr1	149708179	149709063	Intergenic
S100A6	Interval_11126	86.4908	-0.567475	0.115845	-4.89858	9.65329e-07	0.00167386	chr1	153535309	153536522	intron (S100A6, intron 1 of 2)
LOC101927872	Interval_192486	183.643	-0.573845	0.106616	-5.38236	7.35166e-08	0.00022638	chr8	135456432	135458191	promoter-TSS (KHDRBS3)
LINC00467	Interval_16076	69.5965	-0.592183	0.144084	-4.10997	3.95708e-05	0.0390461	chr1	211415824	211417467	intron (LINC00467, intron 4 of 5)
IRAK4	Interval_42760	242.14	-0.592792	0.137161	-4.32188	1.54705e-05	0.019458	chr12	43758307	43759595	promoter-TSS (PUS7L)
PCDHA2	Interval_156262	94.576	-0.596654	0.13501	-4.41933	9.90094e-06	0.0134985	chr5	140794565	140795817	exon (PCDHA2, exon 1 of 4)
MIR4535	Interval_122914	127.22	-0.604901	0.131342	-4.60553	4.11417e-06	0.00617471	chr22	48702015	48703357	intron (FAM19A5, intron 2 of 3)
HIST1H4F	Interval_162247	132.254	-0.609262	0.14878	-4.09506	4.22055e-05	0.0403097	chr6	26240005	26241428	TTS (HIST1H4F)
LOC101928946	Interval_170959	140.678	-0.645727	0.141183	-4.57369	4.79198e-06	0.006902	chr6	157221102	157223478	Intergenic
PPARG	Interval_124064	123.915	-0.649598	0.161336	-4.02637	5.66457e-05	0.0498371	chr3	12405236	12406365	intron (PPARG, intron 4 of 6)
GRM5-AS1	Interval_36515	82.6444	-0.657437	0.159811	-4.11385	3.89122e-05	0.038944	chr11	88508296	88509928	exon (GRM5, exon 9 of 9)
EDNRB	Interval_53187	110.191	-0.662318	0.144584	-4.58084	4.63118e-06	0.00672462	chr13	77917869	77920074	promoter-TSS (EDNRB)
HIST1H3I	Interval_162404	243.763	-0.674593	0.125699	-5.36674	8.01718e-08	0.000234733	chr6	27871528	27874219	promoter-TSS (HIST1H3I)
CACNA1B	Interval_201840	99.9519	-0.685063	0.10981	-6.23865	4.41375e-10	2.62765e-06	chr9	137877524	137879160	intron (CACNA1B, intron 1 of 46)
CDC42P3	Interval_193020	60.1891	-0.686792	0.130033	-5.28167	1.28015e-07	0.000336227	chr8	142968685	142969841	Intergenic
LOC102724245	Interval_21394	55.2253	-0.701754	0.163462	-4.29307	1.76218e-05	0.0214174	chr10	27319460	27320673	Intergenic
DPYSL3	Interval_156803	49.8735	-0.710731	0.169963	-4.18167	2.89373e-05	0.0309473	chr5	147479156	147480210	intron (DPYSL3, intron 1 of 13)
RP11-387D10.3	Interval_67081	54.7823	-0.713685	0.15224	-4.6879	2.76022e-06	0.00428674	chr15	90664829	90666090	TTS (RP11-387D10.3)
LOC284933	Interval_122896	37.5714	-0.719951	0.16825	-4.27904	1.877e-05	0.0219961	chr22	48492347	48493006	intron (FAM19A5, intron 1 of 3)
PLSCR1	Interval_133239	340.937	-0.730089	0.0946509	-7.71349	1.22423e-14	1.36654e-10	chr3	146543406	146545016	intron (PLSCR1, intron 1 of 7)
KLF4	Interval_198428	38.9712	-0.73115	0.16692	-4.38024	1.18546e-05	0.0155679	chr9	107794045	107795141	Intergenic
ZDHHC14	Interval_171034	30.5373	-0.752122	0.181539	-4.14303	3.42741e-05	0.0351802	chr6	157635724	157636886	intron (ZDHHC14, intron 4 of 7)
LOC100996721	Interval_10490	55.5254	-0.767716	0.151282	-5.07474	3.88022e-07	0.000823704	chr1	121007826	121009945	Intergenic
REC8	Interval_55890	124.106	-0.796836	0.170729	-4.66726	3.05242e-06	0.00469967	chr14	24171248	24172406	promoter-TSS (REC8)
LOC101927838	Interval_74383	46.1874	-0.805958	0.163207	-4.93827	7.88187e-07	0.00144881	chr16	89256526	89257635	Intergenic
TRNAV25	Interval_10548	91.0468	-0.810999	0.134187	-6.04378	1.50546e-09	6.89422e-06	chr1	143803359	143805276	promoter-TSS (TRNAV25)
CCDC6	Interval_23244	42.2884	-0.823393	0.201384	-4.08867	4.33854e-05	0.0407823	chr10	59831700	59832726	intron (CCDC6, intron 3 of 8)
TRNAA15	Interval_162466	105.456	-0.833459	0.12412	-6.71495	1.88127e-11	1.34398e-07	chr6	28633498	28636165	Intergenic
ZNF326	Interval_8424	35.6664	-0.842738	0.198851	-4.23805	2.25473e-05	0.025487	chr1	90339595	90341008	Intergenic
HCG4B	Interval_162579	85.728	-0.868277	0.189168	-4.58998	4.43298e-06	0.0064896	chr6	29926126	29927713	exon (HCG4B, exon 1 of 2)
MIR4450	Interval_141704	49.5114	-0.878043	0.204627	-4.29095	1.77913e-05	0.0214698	chr4	76544883	76545881	intron (SHROOM3, intron 1 of 10)
TNNI3	Interval_93127	82.8822	-0.886123	0.202517	-4.37556	1.21123e-05	0.0157901	chr19	55156082	55157460	intron (TNNI3, intron 3 of 7)
FXYD4	Interval_22333	95.0411	-0.914967	0.220168	-4.15576	3.24208e-05	0.0338617	chr10	43361634	43362882	Intergenic
CRYGD	Interval_108506	33.3029	-0.918773	0.199618	-4.60267	4.17116e-06	0.00620808	chr2	208123767	208124779	exon (CRYGD, exon 2 of 3)
NLRP6	Interval_29517	105.962	-0.943889	0.119978	-7.8672	3.62673e-15	4.31822e-11	chr11	277479	280685	intron (NLRP6, intron 1 of 7)
LILRA1	Interval_93079	19.001	-0.95338	0.232434	-4.10172	4.10099e-05	0.0398063	chr19	54593371	54594079	promoter-TSS (LILRA1)
MIR3201	Interval_122887	19.3872	-0.957244	0.23104	-4.14319	3.42507e-05	0.0351802	chr22	48083922	48084665	Intergenic
GPNMB	Interval_174219	56.3322	-0.991976	0.140348	-7.06797	1.57213e-12	1.27628e-08	chr7	23246990	23248593	intron (GPNMB, intron 1 of 10)
LOC101928457	Interval_100631	30.5215	-0.998066	0.237103	-4.20943	2.5602e-05	0.0278812	chr2	88866227	88867476	intron (LOC101928457, intron 1 of 2)
DCDC2	Interval_162047	18.8668	-1.03324	0.20947	-4.93265	8.11205e-07	0.00144881	chr6	24357590	24358351	promoter-TSS (DCDC2)
FPGT	Interval_7540	115.306	-1.04874	0.203649	-5.14976	2.60815e-07	0.000589639	chr1	74197765	74198695	promoter-TSS (LRRIQ3)
RP11-166O4.5	Interval_176897	15.5155	-1.05023	0.238943	-4.39533	1.10605e-05	0.0146326	chr7	67484032	67484726	Intergenic
LOC93622	Interval_138081	29.8315	-1.06491	0.192057	-5.54476	2.94354e-08	0.000103081	chr4	6663456	6665120	Intergenic
CTNNA2	Interval_100126	11.5763	-1.12201	0.271871	-4.12701	3.67516e-05	0.0372945	chr2	80322338	80323235	intron (CTNNA2, intron 1 of 11)
SLC16A5	Interval_81592	51.4458	-1.1429	0.220459	-5.1842	2.16945e-07	0.000496749	chr17	75077342	75079168	Intergenic
LOC653653	Interval_80197	15.9592	-1.1469	0.28412	-4.03667	5.42157e-05	0.0490447	chr17	60102473	60103242	promoter-TSS (LOC653653)
BASP1P1	Interval_49976	156.8	-1.18699	0.19569	-6.06565	1.31421e-09	6.51994e-06	chr13	22925835	22928075	Intergenic
FOXD1	Interval_151850	15.3724	-1.19033	0.274598	-4.33482	1.45883e-05	0.0185827	chr5	73381213	73382596	Intergenic
AHSP	Interval_70800	17.618	-1.2546	0.307633	-4.07823	4.53807e-05	0.0422135	chr16	31535666	31536155	Intergenic
LOC100134868	Interval_113570	54.487	-1.25738	0.233512	-5.38464	7.25885e-08	0.00022638	chr20	26009563	26011040	intron (LOC100134868, intron 1 of 4)
OR1M1	Interval_88804	29.1187	-1.26179	0.27219	-4.63567	3.5578e-06	0.00538495	chr19	9058997	9059754	Intergenic
ZNF726	Interval_90321	110.46	-1.27303	0.216003	-5.89358	3.77922e-09	1.56969e-05	chr19	23914503	23915478	exon (ZNF726, exon 1 of 4)
MIR4275	Interval_139502	40.9859	-1.29476	0.20826	-6.21705	5.06577e-10	2.83477e-06	chr4	28116344	28117655	Intergenic
RP11-770E5.1	Interval_186855	101.659	-1.30581	0.24378	-5.3565	8.48497e-08	0.000244422	chr8	48514123	48515159	Intergenic
PLSCR2	Interval_133224	14.6288	-1.33587	0.215819	-6.18975	6.02613e-10	3.26142e-06	chr3	146468786	146470045	promoter-TSS (PLSCR2)
KIF25	Interval_172090	38.5922	-1.34239	0.217079	-6.18388	6.2544e-10	3.2854e-06	chr6	168035624	168036467	intron (KIF25, intron 8 of 12)
KDM4C	Interval_193778	15.5273	-1.34284	0.318709	-4.21339	2.51566e-05	0.0277343	chr9	6715783	6716741	Intergenic
LOC102724332	Interval_100651	38.0167	-1.37048	0.233722	-5.8637	4.52667e-09	1.82708e-05	chr2	90237771	90240101	Intergenic
IAH1	Interval_94286	84.4813	-1.37476	0.227246	-6.04968	1.45136e-09	6.89422e-06	chr2	9474047	9475528	promoter-TSS (IAH1)
SLC2A14	Interval_40792	13.6548	-1.40184	0.279725	-5.01151	5.40058e-07	0.00109607	chr12	7872502	7873334	promoter-TSS (SLC2A14)
C2orf81	Interval_99887	14.6259	-1.4036	0.265467	-5.28726	1.24161e-07	0.000330974	chr2	74414947	74415817	exon (C2orf81, exon 4 of 4)
LOC728024	Interval_186144	12.0712	-1.40448	0.32651	-4.30151	1.6964e-05	0.020895	chr8	37747257	37748307	exon (LOC728024, exon 1 of 1)
MIR6887	Interval_90823	10.899	-1.42215	0.29366	-4.84285	1.27991e-06	0.00215653	chr19	35124341	35125000	TTS (FXYD3)
CD14	Interval_156248	18.9769	-1.43184	0.253728	-5.64323	1.66889e-08	5.96128e-05	chr5	140632340	140633388	exon (CD14, exon 2 of 2)
LOC102724332	Interval_100652	42.9152	-1.46208	0.233105	-6.27218	3.56023e-10	2.19261e-06	chr2	90244731	90245882	Intergenic
ZNF528	Interval_92874	45.978	-1.51157	0.374522	-4.03599	5.43721e-05	0.0490447	chr19	52397391	52398487	promoter-TSS (ZNF528)
ZNF274	Interval_93360	16.5193	-1.51225	0.287556	-5.25899	1.44849e-07	0.000364366	chr19	58203735	58204917	intron (ZNF274, intron 4 of 7)
LOC101928123	Interval_58608	31.911	-1.53652	0.317026	-4.84669	1.25537e-06	0.00213533	chr14	73245675	73246265	promoter-TSS (LOC101928123)
DNAJA4	Interval_65963	27.0436	-1.56187	0.336198	-4.64568	3.38962e-06	0.00517425	chr15	78264019	78265353	promoter-TSS (DNAJA4)
PON3	Interval_178478	22.5738	-1.572	0.318022	-4.94306	7.69057e-07	0.00144881	chr7	95395835	95397368	promoter-TSS (PON3)
FMR1	Interval_206087	5.37137	-1.60081	0.384987	-4.15807	3.20943e-05	0.0337179	chrX	147896488	147896729	Intergenic
RP11-166O4.5	Interval_176895	14.8508	-1.6019	0.290747	-5.50961	3.59621e-08	0.000123516	chr7	67453782	67454620	Intergenic
NR1I2	Interval_130894	17.5186	-1.60586	0.371984	-4.31701	1.5816e-05	0.0196163	chr3	119809936	119810597	intron (NR1I2, intron 3 of 8)
AKR7L	Interval_2299	10.0018	-1.63994	0.276916	-5.92216	3.17744e-09	1.35117e-05	chr1	19273789	19274546	promoter-TSS (AKR7L)
NAPRT1	Interval_193127	37.0054	-1.65048	0.307349	-5.37006	7.87089e-08	0.00023429	chr8	143578084	143578810	promoter-TSS (NAPRT1)
FAM24B	Interval_28483	7.27331	-1.65553	0.316636	-5.22851	1.70878e-07	0.000418065	chr10	122879435	122880202	promoter-TSS (FAM24B)
PRDM9	Interval_149250	16.9865	-1.67071	0.354658	-4.71075	2.46812e-06	0.00386672	chr5	23951120	23952284	Intergenic
TRIM49C	Interval_36541	9.76511	-1.68766	0.341762	-4.93812	7.88791e-07	0.00144881	chr11	90051937	90052827	Intergenic
FAM184A	Interval_168148	7.90861	-1.68937	0.398097	-4.2436	2.19963e-05	0.0250226	chr6	119195317	119195629	intron (MAN1A1, intron 8 of 12)
GP9	Interval_131903	9.10115	-1.69941	0.335006	-5.07279	3.9202e-07	0.000823704	chr3	129068533	129068874	Intergenic
LOC102724332	Interval_100648	5.29412	-1.84153	0.36462	-5.05056	4.4051e-07	0.000914827	chr2	90215762	90216280	Intergenic
GAS8	Interval_74526	27.7682	-1.84295	0.245537	-7.5058	6.10556e-14	6.41443e-10	chr16	90022343	90023055	promoter-TSS (GAS8)
ZNF331	Interval_92943	35.7949	-1.85032	0.456561	-4.05273	5.06234e-05	0.0468463	chr19	53553699	53555099	promoter-TSS (ZNF331)
LINC00669	Interval_84972	11.6007	-1.86223	0.312283	-5.96329	2.47202e-09	1.10376e-05	chr18	39799156	39800392	Intergenic
PKD2L2	Interval_155840	15.1396	-1.92897	0.390843	-4.93542	7.99796e-07	0.00144881	chr5	137888870	137889818	promoter-TSS (PKD2L2)
PARD6G-AS1	Interval_87389	14.1292	-1.94013	0.365535	-5.30766	1.11043e-07	0.000300488	chr18	80159619	80160365	exon (PARD6G, exon 3 of 3)
MAGEH1	Interval_204004	47.5446	-2.01813	0.47422	-4.25567	2.08421e-05	0.0238616	chrX	55451553	55452901	TTS (MIR4536-1)
LOC101927404	Interval_86592	16.1047	-2.07186	0.229708	-9.01954	1.88885e-19	3.74832e-15	chr18	64725230	64726426	Intergenic
PRR20A	Interval_52476	38.2297	-2.12422	0.408274	-5.20292	1.96177e-07	0.000470204	chr13	56735217	56736653	Intergenic
ZNF57	Interval_87917	140.833	-2.16441	0.529844	-4.085	4.40771e-05	0.0412155	chr19	2900249	2901173	promoter-TSS (ZNF57)
CCL28	Interval_150248	5.62124	-2.19537	0.490272	-4.47786	7.53947e-06	0.0106028	chr5	43396975	43397256	intron (CCL28, intron 1 of 3)
CR1L	Interval_15751	97.2744	-2.24242	0.536499	-4.17972	2.91862e-05	0.0310278	chr1	207644562	207646155	intron (CR1L, intron 1 of 11)
RRAGB	Interval_204008	7.43705	-2.35489	0.545285	-4.31863	1.56998e-05	0.0196083	chrX	55908019	55908675	Intergenic
MIR513C	Interval_206085	5.55038	-2.53863	0.615665	-4.12339	3.73334e-05	0.0376708	chrX	147183136	147183543	Intergenic
LOC102724431	Interval_195575	12.4689	-2.66195	0.31319	-8.49947	1.90457e-17	3.09233e-13	chr9	40105782	40106924	Intergenic
LOC100507468	Interval_176909	6.57741	-2.67213	0.490033	-5.45295	4.95409e-08	0.000163852	chr7	69256577	69257015	Intergenic
ZC3H12B	Interval_204083	14.1628	-2.69539	0.558677	-4.8246	1.40284e-06	0.00231988	chrX	65406580	65407691	Intergenic
LOC100507468	Interval_176908	24.4109	-2.73452	0.326959	-8.36348	6.08964e-17	9.06341e-13	chr7	69245405	69246356	Intergenic
LOC102723828	Interval_139561	63.7392	-2.96301	0.143919	-20.5881	3.51159e-94	6.2717e-89	chr4	31996156	31997979	promoter-TSS (LOC102723828)
LOC100507468	Interval_176906	7.70802	-3.00778	0.474795	-6.33491	2.37483e-10	1.5148e-06	chr7	68824074	68824725	Intergenic
SLC14A1	Interval_85233	17.0416	-3.01562	0.306699	-9.8325	8.15653e-23	2.08108e-18	chr18	45775069	45776130	Intergenic
PNPO	Interval_79076	39.6679	-3.10566	0.188773	-16.4518	8.13553e-61	7.26503e-56	chr17	47941082	47942058	promoter-TSS (PNPO)
LOC100507468	Interval_176907	8.91446	-3.62462	0.420837	-8.61288	7.12466e-18	1.27246e-13	chr7	68963708	68964551	Intergenic
SNRPN	Interval_61686	8.22274	-3.64312	0.862103	-4.22585	2.38039e-05	0.0265711	chr15	24772807	24773576	Intergenic

## Sheet: daps_GA_vs_P
Supplementary table 3. Pseudobulked single cell ATAC altogether with bulk ATAC-seq GA vs P comparison. Only Differential Accesible Peaks (DAPs) defined by abs(log2FoldChange) > 0.5 and padj < 0.05
Gene Name	Row.names	baseMean	log2FoldChange	lfcSE	stat	pvalue	padj	Chr	Start	End	Annotation
PLEKHG4B	Interval_147989	10.0832	3.03382	0.395304	7.67466	1.65858e-14	8.51012e-11	chr5	13316	13676	Intergenic
POTEF	Interval_103366	62.4626	2.80713	0.228765	12.2708	1.30028e-34	4.50338e-30	chr2	130128716	130129790	promoter-TSS (POTEF)
CDC42EP3	Interval_96738	72.6182	2.73026	0.250939	10.8802	1.43259e-27	3.96931e-23	chr2	37535843	37536595	Intergenic
MIR153-2	Interval_183276	38.4192	2.52195	0.265786	9.48864	2.34076e-21	4.05349e-17	chr7	157612819	157613928	intron (PTPRN2, intron 15 of 17)
PRDM7	Interval_74534	287.028	2.39711	0.181452	13.2107	7.61124e-40	5.27215e-35	chr16	90077175	90078255	promoter-TSS (PRDM7)
MIR3687	Interval_117066	39.0706	2.26197	0.243067	9.30594	1.32808e-20	2.0443e-16	chr21	8992186	8992585	Intergenic
FGF7	Interval_63252	9.33447	2.25642	0.497655	4.53411	5.7846e-06	0.00217175	chr15	49395719	49396472	intron (FAM227B, intron 9 of 14)
PRKG1	Interval_23014	10.5009	2.24563	0.406925	5.51853	3.41848e-08	3.48222e-05	chr10	52213494	52213739	intron (PRKG1, intron 3 of 11)
SPTLC1	Interval_197256	68.358	2.13638	0.257996	8.28064	1.22512e-16	8.4862e-13	chr9	92097965	92098756	intron (SPTLC1, intron 3 of 8)
LOC102723348	Interval_10809	66.5408	2.13284	0.288585	7.39066	1.46101e-13	5.953e-10	chr1	149162220	149163713	Intergenic
LOC100133182	Interval_74539	12.486	2.07196	0.390969	5.29956	1.16083e-07	9.68777e-05	chr16	90168268	90168574	exon (LOC101927999, exon 2 of 2)
BMPER	Interval_175116	9.39954	2.03384	0.429991	4.72997	2.24558e-06	0.001034	chr7	34205715	34206297	Intergenic
CXADRP3	Interval_83905	33.98	2.02298	0.374747	5.39826	6.72886e-08	6.24746e-05	chr18	14457982	14459014	Intergenic
NPY5R	Interval_146620	14.1213	1.96289	0.488177	4.02086	5.79851e-05	0.0115583	chr4	163367727	163368247	Intergenic
PCBP3	Interval_119193	28.514	1.92719	0.231554	8.32283	8.58881e-17	6.99917e-13	chr21	45874959	45875580	intron (PCBP3, intron 1 of 13)
VIPR2	Interval_183498	10.1012	1.88216	0.432071	4.35613	1.32383e-05	0.00402188	chr7	159309303	159309600	Intergenic
AC073628.1	Interval_100061	37.4847	1.86268	0.297413	6.26294	3.77784e-10	7.26899e-07	chr2	77768209	77769319	intron (LOC101927967, intron 3 of 3)
GYG2P1	Interval_206567	58.7194	1.85724	0.357252	5.19868	2.00706e-07	0.000151114	chrY	12421104	12421968	promoter-TSS (GYG2P1)
ANKRD26P1	Interval_70820	10.7247	1.84001	0.442891	4.15455	3.25935e-05	0.00776299	chr16	46393470	46393573	Intergenic
LOC100287823	Interval_61568	21.1171	1.83578	0.351228	5.22675	1.72512e-07	0.000135024	chr14_GL000225v1_random	80853	81398	Intergenic
LOC100996442	Interval_4	34.1442	1.83535	0.307007	5.97819	2.25625e-09	3.36099e-06	chr1	180749	181169	Intergenic
NEURL1B	Interval_158810	14.9566	1.78407	0.349635	5.10266	3.34907e-07	0.000230829	chr5	172583916	172584426	Intergenic
FAM157C	Interval_74537	16.7301	1.77245	0.300883	5.89082	3.84292e-09	5.27112e-06	chr16	90100206	90100860	Intergenic
OR13H1	Interval_205718	33.9467	1.74271	0.238188	7.3165	2.54523e-13	9.27911e-10	chrX	131578127	131579410	Intergenic
LOC101929786	Interval_10464	80.7452	1.71719	0.233894	7.34175	2.10812e-13	8.34429e-10	chr1	120354661	120355885	Intergenic
ARHGEF4	Interval_103416	13.4215	1.71347	0.392991	4.36008	1.30013e-05	0.00397604	chr2	130834171	130834446	Intergenic
FAM87A	Interval_183511	15.0982	1.71287	0.348618	4.91331	8.95515e-07	0.000500246	chr8	381796	382605	intron (FAM87A, intron 1 of 3)
JAKMIP3	Interval_29212	15.3101	1.70246	0.319955	5.32094	1.03232e-07	8.93835e-05	chr10	132096170	132096483	intron (JAKMIP3, intron 1 of 23)
KIF13B	Interval_185622	9.59538	1.70146	0.326512	5.21103	1.87799e-07	0.00014295	chr8	29175702	29175971	intron (KIF13B, intron 9 of 38)
LOC102723691	Interval_183579	11.5879	1.69158	0.386011	4.38222	1.17479e-05	0.00367382	chr8	1039780	1040662	intron (DLGAP2, intron 1 of 13)
ANKRD13C	Interval_7443	12.428	1.68442	0.314199	5.36101	8.27589e-08	7.30261e-05	chr1	70303923	70304267	intron (ANKRD13C, intron 6 of 9)
MSGN1	Interval_95137	10.5561	1.67687	0.438472	3.82436	0.000131115	0.019895	chr2	17815528	17815910	promoter-TSS (MSGN1)
GORASP2	Interval_105812	91.044	1.66967	0.35134	4.75228	2.01136e-06	0.000951433	chr2	170917246	170918233	Intergenic
SEMA3A	Interval_177994	98.3605	1.66427	0.208952	7.96484	1.65442e-15	9.96505e-12	chr7	84149685	84150861	intron (SEMA3A, intron 2 of 17)
STEAP1	Interval_178193	24.6826	1.65474	0.322665	5.12836	2.92274e-07	0.000206584	chr7	90178723	90179238	intron (STEAP2-AS1, intron 2 of 2)
MIR572	Interval_138594	58.6139	1.65088	0.239923	6.88088	5.94859e-12	1.75339e-08	chr4	11066049	11067355	Intergenic
C3orf20	Interval_124468	11.1488	1.64974	0.456306	3.61543	0.000299852	0.0337771	chr3	14725932	14726494	intron (C3orf20, intron 10 of 12)
CRLF2	Interval_202062	17.8776	1.64443	0.325819	5.04706	4.48655e-07	0.000290443	chrX	989956	990439	Intergenic
LOC102723818	Interval_93906	20.7418	1.63191	0.351242	4.64611	3.38246e-06	0.00141596	chr2	5520098	5520949	Intergenic
FBXW11	Interval_158692	17.7543	1.6307	0.295776	5.51329	3.52192e-08	3.56141e-05	chr5	171924615	171925107	intron (FBXW11, intron 1 of 12)
MIR4453	Interval_146012	33.7254	1.61871	0.261084	6.19997	5.64756e-10	9.77988e-07	chr4	152540456	152540551	Intergenic
MIR3687	Interval_117067	49.2699	1.61284	0.234586	6.87526	6.18768e-12	1.78587e-08	chr21	8992635	8993029	Intergenic
PPP1R17	Interval_174945	10.3691	1.60471	0.432771	3.70799	0.00020891	0.026574	chr7	31665028	31665320	Intergenic
LOC100505570	Interval_29797	14.4056	1.60214	0.436009	3.67456	0.000238257	0.0288021	chr11	1691231	1691525	Intergenic
FOXD4L1	Interval_102245	14.0034	1.60211	0.275446	5.81642	6.01208e-09	7.64119e-06	chr2	113476702	113477372	intron (CBWD2, intron 11 of 15)
SYT1	Interval_45433	29.391	1.60047	0.254404	6.29107	3.15294e-10	6.23993e-07	chr12	79044874	79045853	promoter-TSS (SYT1)
PGBD2	Interval_19244	73.7688	1.59176	0.369428	4.30872	1.64203e-05	0.0047195	chr1	248945072	248946416	Intergenic
LEMD2	Interval_163064	11.3145	1.58919	0.348694	4.55753	5.17576e-06	0.00198623	chr6	33781476	33781839	intron (LEMD2, intron 3 of 8)
SHH	Interval_183106	9.76223	1.58295	0.326832	4.8433	1.277e-06	0.000665077	chr7	155769577	155769985	intron (RBM33, intron 16 of 17)
LYPD1	Interval_103535	31.5337	1.57783	0.237156	6.65314	2.86904e-11	6.97724e-08	chr2	132543110	132543879	intron (GPR39, intron 1 of 1)
RP11-466A17.1	Interval_196234	13.0232	1.57607	0.386581	4.07696	4.5629e-05	0.00984845	chr9	77534489	77535102	intron (GNA14, intron 1 of 6)
SNORA11	Interval_203991	11.1483	1.5716	0.369447	4.25394	2.10045e-05	0.00565876	chrX	54841163	54841714	Intergenic
LOC102723593	Interval_186044	19.4835	1.5709	0.399492	3.93224	8.41574e-05	0.0150243	chr8	37142764	37143520	Intergenic
FAM83C	Interval_114139	101.565	1.56908	0.187585	8.3646	6.03208e-17	5.22288e-13	chr20	35305567	35306346	intron (UQCC1, intron 8 of 8)
LOC102724785	Interval_146289	13.5459	1.56018	0.32176	4.84891	1.24141e-06	0.000653914	chr4	156290101	156290582	Intergenic
RP11-673C5.2	Interval_65204	9.87785	1.55938	0.373821	4.17148	3.02631e-05	0.00736197	chr15	71295234	71295619	intron (THSD4, intron 6 of 17)
LOC101927403	Interval_50880	9.85663	1.55157	0.430038	3.60799	0.000308584	0.0343926	chr13	33090764	33091243	Intergenic
ANKRD10	Interval_54980	57.8098	1.54752	0.161342	9.59156	8.67634e-22	1.71712e-17	chr13	110954786	110955622	Intergenic
PDE4D	Interval_150964	18.3619	1.54265	0.376935	4.09263	4.2651e-05	0.0093492	chr5	59330706	59331032	intron (PDE4D, intron 3 of 16)
RGS3	Interval_198887	12.6976	1.53967	0.294834	5.22218	1.76827e-07	0.000136854	chr9	113501261	113501690	promoter-TSS (RGS3)
SFMBT2	Interval_19925	13.0848	1.52694	0.374515	4.07711	4.55995e-05	0.00984845	chr10	7180363	7180580	intron (SFMBT2, intron 12 of 16)
NARS2	Interval_35966	14.0783	1.52527	0.315151	4.83981	1.29964e-06	0.000674331	chr11	78806335	78806877	intron (TENM4, intron 14 of 33)
MIR1825	Interval_113731	16.7774	1.5214	0.330607	4.60185	4.18754e-06	0.0016717	chr20	32238933	32239743	TTS (POFUT1)
LOC102724968	Interval_114695	15.8828	1.52132	0.302043	5.03675	4.73494e-07	0.000299019	chr20	40643917	40644351	Intergenic
LOC101927091	Interval_67379	11.9686	1.52014	0.327231	4.64545	3.39333e-06	0.00141596	chr15	94083764	94084171	intron (LOC101927112, intron 1 of 8)
LOC101929067	Interval_373	22.6425	1.51601	0.253908	5.9707	2.36231e-09	3.48154e-06	chr1	2683713	2684472	intron (TTC34, intron 4 of 6)
LOC102724316	Interval_21567	18.6008	1.51556	0.334503	4.53079	5.87635e-06	0.00220023	chr10	29437940	29439030	Intergenic
PCYT1A	Interval_137043	35.0376	1.51345	0.282217	5.36273	8.19726e-08	7.27959e-05	chr3	196273362	196274188	intron (PCYT1A, intron 2 of 9)
GPC6	Interval_53666	12.0316	1.51294	0.379235	3.98947	6.6222e-05	0.0127066	chr13	93147029	93147376	Intergenic
GAP43	Interval_130695	12.9706	1.50221	0.338352	4.4398	9.00417e-06	0.00306487	chr3	115469687	115470233	Intergenic
TACR3	Interval_143335	12.3233	1.49604	0.390176	3.83427	0.000125939	0.0194105	chr4	103996741	103996915	Intergenic
EDIL3	Interval_152733	11.3439	1.49135	0.413723	3.60471	0.000312501	0.0346341	chr5	84425447	84425753	Intergenic
CDC42BPB	Interval_61093	13.4781	1.49022	0.292155	5.10077	3.3827e-07	0.000231616	chr14	102998578	102998788	intron (CDC42BPB, intron 5 of 31)
PALM2-AKAP2	Interval_198566	12.6544	1.48801	0.417863	3.561	0.000369441	0.0382804	chr9	109793221	109793863	intron (PALM2-AKAP2, intron 1 of 9)
TGFBR3	Interval_8541	13.276	1.48801	0.380397	3.91173	9.16356e-05	0.0159083	chr1	91819313	91819784	intron (TGFBR3, intron 2 of 17)
DDX11L1	Interval_1	68.5982	1.48719	0.268508	5.53871	3.04704e-08	3.12685e-05	chr1	10064	10599	Intergenic
CSMD3	Interval_190741	18.2226	1.48581	0.305453	4.86427	1.1488e-06	0.00061926	chr8	114005770	114006663	Intergenic
HECTD4	Interval_47660	13.049	1.48215	0.420909	3.5213	0.000429433	0.0420947	chr12	112303063	112303397	intron (HECTD4, intron 7 of 75)
NYAP2	Interval_109756	15.468	1.48128	0.31839	4.6524	3.28097e-06	0.00138577	chr2	225354393	225354733	Intergenic
NRG1-IT1	Interval_185869	11.3112	1.47881	0.397184	3.72325	0.000196677	0.0256562	chr8	31866942	31867313	intron (NRG1, intron 1 of 4)
PLXNA2	Interval_15868	9.42887	1.47501	0.378036	3.90176	9.54954e-05	0.0162525	chr1	208234874	208234990	intron (PLXNA2, intron 1 of 31)
XCR1	Interval_126917	27.7202	1.47453	0.287438	5.12993	2.89856e-07	0.000205925	chr3	46027461	46028296	promoter-TSS (XCR1)
OPCML	Interval_39758	10.2391	1.46882	0.327012	4.49164	7.06772e-06	0.00256901	chr11	133659375	133659981	Intergenic
ECT2	Interval_135027	11.4593	1.46708	0.399043	3.6765	0.00023646	0.028734	chr3	172877074	172877692	Intergenic
BCL11B	Interval_60529	10.3363	1.46707	0.348815	4.20586	2.60093e-05	0.00659932	chr14	99100748	99101241	Intergenic
NPFFR2	Interval_141383	11.5921	1.45743	0.318479	4.57623	4.73429e-06	0.00184579	chr4	72112557	72112844	intron (NPFFR2, intron 2 of 4)
LOC102724489	Interval_55049	28.3737	1.45542	0.310167	4.69239	2.70037e-06	0.00118546	chr13	111609870	111610957	Intergenic
LOC101927414	Interval_144928	18.8759	1.45425	0.267429	5.4379	5.39113e-08	5.18657e-05	chr4	137700678	137701285	Intergenic
IQUB	Interval_180443	28.9777	1.45198	0.252823	5.74305	9.29873e-09	1.12018e-05	chr7	123527383	123528412	intron (IQUB, intron 1 of 11)
LOC102723887	Interval_20421	13.3662	1.44968	0.414929	3.4938	0.000476203	0.0447465	chr10	13839590	13840233	intron (FRMD4A, intron 2 of 24)
COL27A1	Interval_198999	15.9528	1.44883	0.324045	4.47108	7.78242e-06	0.00273641	chr9	114175181	114175677	intron (COL27A1, intron 3 of 37)
TMEM161B	Interval_152833	9.93303	1.44379	0.417171	3.46091	0.000538346	0.0482742	chr5	88279436	88280308	intron (TMEM161B-AS1, intron 2 of 2)
B3GALTL	Interval_50749	16.6749	1.44098	0.336007	4.28856	1.79838e-05	0.00507415	chr13	31365288	31366184	Intergenic
HTR2B	Interval_110136	16.1289	1.44041	0.339183	4.2467	2.16941e-05	0.00576856	chr2	231099864	231100306	intron (PSMD1, intron 15 of 23)
LMAN2L	Interval_100828	17.6617	1.43619	0.27217	5.27682	1.31447e-07	0.000108394	chr2	96693222	96693795	exon (FER1L5, exon 31 of 52)
LOC100507165	Interval_38712	11.9567	1.43514	0.408691	3.51155	0.000445508	0.0429498	chr11	122050302	122050565	Intergenic
AGMO	Interval_173717	14.3716	1.42668	0.378669	3.76762	0.00016481	0.0229127	chr7	15547272	15548016	intron (AGMO, intron 2 of 12)
FLJ41733	Interval_118858	14.1223	1.42453	0.254764	5.59159	2.24997e-08	2.37941e-05	chr21	43369177	43369530	Intergenic
LOC101927019	Interval_42560	16.447	1.42233	0.286595	4.96287	6.94599e-07	0.000403863	chr12	39199147	39199803	Intergenic
CCL4	Interval_77695	14.2566	1.42181	0.34028	4.17835	2.93633e-05	0.00721254	chr17	36125310	36125789	intron (LOC101927369, intron 2 of 2)
MIR4253	Interval_2746	11.3274	1.42149	0.395787	3.59155	0.000328723	0.0357738	chr1	22835839	22836264	intron (EPHB2, intron 3 of 15)
FAM169A	Interval_151943	9.93054	1.42081	0.320442	4.4339	9.25427e-06	0.00311177	chr5	74850970	74851425	intron (FAM169A, intron 1 of 12)
SH3PXD2A	Interval_27061	22.4663	1.41976	0.375004	3.78598	0.000153107	0.0218965	chr10	103678067	103678775	promoter-TSS (SH3PXD2A)
SLFN5	Interval_77612	10.2041	1.41923	0.361298	3.92815	8.56011e-05	0.0151454	chr17	35254291	35254631	intron (SLFN5, intron 1 of 3)
RP1-60O19.1	Interval_167149	15.7848	1.41172	0.352011	4.01044	6.06057e-05	0.0119093	chr6	106808163	106809162	Intergenic
UBE3A	Interval_61722	13.063	1.4106	0.397708	3.54683	0.000389898	0.0395713	chr15	25545177	25545588	Intergenic
SULT1C4	Interval_101724	10.8012	1.40718	0.393526	3.57581	0.000349141	0.0370357	chr2	108403617	108403807	Intergenic
LOC101929786	Interval_10465	15.9397	1.40584	0.294255	4.77762	1.77378e-06	0.000868312	chr1	120356241	120356460	Intergenic
LOC101060264	Interval_164039	27.2095	1.40584	0.277752	5.06148	4.1601e-07	0.00027444	chr6	41519504	41520373	Intergenic
ADAMTS2	Interval_159547	17.6188	1.40505	0.302672	4.64215	3.44798e-06	0.00142588	chr5	179265560	179265939	intron (ADAMTS2, intron 3 of 10)
MIR582	Interval_150995	19.433	1.40409	0.362147	3.87712	0.000105699	0.0174322	chr5	59589084	59589203	intron (PDE4D, intron 3 of 16)
RASSF8-AS1	Interval_41970	10.9056	1.40393	0.359183	3.90869	9.27972e-05	0.0159897	chr12	25973691	25974082	exon (RASSF8, exon 1 of 6)
HIVEP3	Interval_5023	14.8785	1.40301	0.328629	4.2693	1.96091e-05	0.00542229	chr1	41955317	41955833	intron (HIVEP3, intron 1 of 3)
MIR3687	Interval_117065	213.325	1.40014	0.178875	7.82749	4.97718e-15	2.652e-11	chr21	8989709	8991969	Intergenic
RP5-855F14.1	Interval_18058	23.276	1.39548	0.283945	4.91461	8.89602e-07	0.000498955	chr1	234544152	234544624	Intergenic
LOC102724957	Interval_31246	10.0549	1.38795	0.371163	3.73945	0.000184421	0.0245192	chr11	15471160	15471522	Intergenic
LOC102724399	Interval_49351	26.3515	1.38723	0.353028	3.92953	8.51135e-05	0.0150784	chr12	130716268	130716895	promoter-TSS (LOC102724399)
PID1	Interval_109964	14.1444	1.38493	0.377171	3.67188	0.000240775	0.0290558	chr2	229445003	229445525	intron (DNER, intron 8 of 12)
ZC3H3	Interval_193112	16.6363	1.38326	0.263777	5.24404	1.57099e-07	0.000125079	chr8	143499611	143500079	intron (ZC3H3, intron 6 of 13)
AC073628.1	Interval_100060	24.5892	1.38077	0.267807	5.15583	2.52514e-07	0.0001822	chr2	77753777	77754483	intron (LOC101927967, intron 3 of 3)
CXorf27	Interval_203194	12.1338	1.37665	0.39101	3.52075	0.000430331	0.0421317	chrX	37993921	37994157	Intergenic
PPL	Interval_68805	66.978	1.3679	0.174528	7.8377	4.58865e-15	2.54277e-11	chr16	4944598	4945383	Intergenic
KYNU	Interval_103997	20.2056	1.36753	0.324032	4.22034	2.43929e-05	0.00634015	chr2	142531285	142532041	Intergenic
RP11-710F7.3	Interval_143446	15.4828	1.36634	0.317156	4.3081	1.64663e-05	0.00472292	chr4	106048297	106049071	intron (TBCK, intron 23 of 23)
LOC102723825	Interval_111180	37.0606	1.36369	0.259943	5.2461	1.5535e-07	0.000124402	chr2	240319898	240320932	Intergenic
RAD23B	Interval_198363	34.7457	1.35991	0.220083	6.17908	6.44773e-10	1.08932e-06	chr9	107213223	107213989	Intergenic
PNOC	Interval_185523	11.0996	1.3577	0.381175	3.56189	0.0003682	0.0381803	chr8	28249755	28250193	Intergenic
ARL14EPL	Interval_154232	32.0112	1.3563	0.23233	5.83782	5.28893e-09	6.84773e-06	chr5	116032051	116032692	Intergenic
DPP10-AS1	Interval_102338	16.6759	1.35393	0.325809	4.1556	3.24433e-05	0.00774925	chr2	116456974	116457432	Intergenic
DDX11L5	Interval_193340	25.745	1.35368	0.307459	4.40281	1.06857e-05	0.00342021	chr9	10083	10962	Intergenic
PHF11	Interval_52053	34.4664	1.35317	0.338013	4.00332	6.24594e-05	0.0121189	chr13	49530293	49530927	Intergenic
DEPDC1	Interval_7373	11.1194	1.35001	0.357704	3.77409	0.000160593	0.0225409	chr1	68542565	68542872	Intergenic
RP4-697P8.3	Interval_112488	26.5646	1.34798	0.224306	6.00956	1.8603e-09	2.83207e-06	chr20	10848772	10849615	Intergenic
C1orf140	Interval_16764	19.8859	1.34771	0.253851	5.30907	1.10189e-07	9.3651e-05	chr1	221439144	221439690	Intergenic
SCNN1B	Interval_70003	13.4908	1.34589	0.335976	4.00591	6.17801e-05	0.01203	chr16	23295789	23296742	Intergenic
LOC100507548	Interval_39880	16.3424	1.34578	0.286716	4.69377	2.68211e-06	0.00118334	chr11	134980647	134981285	Intergenic
LOC102723376	Interval_19245	35.4545	1.34218	0.198822	6.75066	1.47178e-11	3.77583e-08	chr10	11176	11721	intron (LOC102723376, intron 1 of 2)
RHOBTB2	Interval_185066	12.5168	1.33994	0.340516	3.93503	8.31873e-05	0.0148702	chr8	22987078	22987374	promoter-TSS (RHOBTB2)
LOC102724644	Interval_39720	17.735	1.33942	0.299471	4.47262	7.72657e-06	0.00272368	chr11	133344017	133344578	intron (OPCML, intron 1 of 7)
NAV2	Interval_31615	11.1898	1.32999	0.361184	3.6823	0.00023114	0.0283963	chr11	19995128	19995400	intron (NAV2, intron 12 of 40)
KCNF1	Interval_94542	10.008	1.32952	0.341887	3.88878	0.000100749	0.0168975	chr2	10936263	10936544	Intergenic
NEDD4L	Interval_86116	24.0331	1.3245	0.203058	6.52274	6.90333e-11	1.59393e-07	chr18	58314216	58314700	intron (NEDD4L, intron 1 of 22)
STAC	Interval_125955	11.3558	1.32402	0.381482	3.47074	0.000519035	0.0471818	chr3	36393522	36393944	intron (STAC, intron 1 of 10)
PRR24	Interval_92194	19.3087	1.32325	0.297651	4.44564	8.76311e-06	0.00301242	chr19	47289331	47290000	Intergenic
MRPL11	Interval_34414	21.0975	1.31925	0.287197	4.59355	4.35777e-06	0.00171997	chr11	66443727	66443896	Intergenic
LOC100507548	Interval_39881	43.0537	1.31753	0.198466	6.63858	3.1672e-11	7.56503e-08	chr11	135019491	135020490	Intergenic
MIR1305	Interval_147463	22.1588	1.31693	0.280915	4.688	2.75893e-06	0.00120192	chr4	182297626	182298258	intron (TENM3, intron 1 of 29)
MIR3164	Interval_34811	10.3707	1.31536	0.350064	3.75747	0.000171638	0.0234036	chr11	69079012	69079447	intron (TPCN2, intron 16 of 23)
RND3	Interval_104438	10.5024	1.31504	0.336025	3.91353	9.09574e-05	0.0158303	chr2	150133721	150133890	Intergenic
LINC00583	Interval_193991	16.0727	1.31492	0.298934	4.39871	1.08897e-05	0.00346809	chr9	13707438	13708045	Intergenic
MAFK	Interval_172673	41.9344	1.31328	0.193994	6.76967	1.29074e-11	3.455e-08	chr7	1537023	1537505	promoter-TSS (MAFK)
SCARNA18	Interval_152649	10.3691	1.31106	0.333518	3.931	8.45933e-05	0.01504	chr5	83011948	83012283	Intergenic
DOC2GP	Interval_34590	215.321	1.31074	0.159017	8.24278	1.68258e-16	1.10999e-12	chr11	67619572	67621416	Intergenic
ZNF618	Interval_198947	13.9574	1.31046	0.292195	4.48488	7.29534e-06	0.00261831	chr9	113857887	113858224	Intergenic
TM9SF4	Interval_113705	11.0512	1.30747	0.344338	3.79706	0.000146421	0.0214199	chr20	32086391	32086724	intron (HCK, intron 8 of 12)
RPUSD4	Interval_39103	14.5018	1.30668	0.298161	4.38248	1.17337e-05	0.00367382	chr11	126163185	126163658	Intergenic
LOC102724054	Interval_58564	10.8031	1.30591	0.361763	3.60985	0.00030637	0.0342306	chr14	72856690	72857174	intron (LOC102724054, intron 2 of 2)
LOC102724001	Interval_66284	17.7368	1.30174	0.29192	4.45922	8.22587e-06	0.00285169	chr15	81797917	81798689	intron (LOC102724001, intron 2 of 2)
ACKR3	Interval_110766	12.817	1.30028	0.350392	3.71094	0.000206492	0.0264189	chr2	236787888	236788356	Intergenic
LOC100506474	Interval_94807	22.381	1.29811	0.257513	5.04095	4.6323e-07	0.000294376	chr2	13650537	13651209	Intergenic
PYY	Interval_78619	11.2739	1.29402	0.328794	3.93564	8.29739e-05	0.0148542	chr17	43998678	43998799	intron (PYY, intron 1 of 6)
PPFIBP2	Interval_30414	13.6953	1.29278	0.278917	4.63499	3.56949e-06	0.00145667	chr11	7576873	7577319	promoter-TSS (PPFIBP2)
SSX2IP	Interval_7969	11.6952	1.29018	0.371301	3.47476	0.000511305	0.046799	chr1	84737330	84738384	Intergenic
FAM83D	Interval_114597	10.4386	1.28991	0.368915	3.49651	0.00047139	0.0445551	chr20	38884229	38884522	intron (PPP1R16B, intron 2 of 10)
GPR124	Interval_186149	18.9341	1.28911	0.33354	3.86495	0.000111111	0.0179196	chr8	37783248	37783438	Intergenic
LOC102723856	Interval_111263	27.8402	1.28811	0.230698	5.58351	2.35709e-08	2.4738e-05	chr2	240791844	240792516	intron (KIF1A, intron 2 of 47)
PACS2	Interval_61466	10.7475	1.28762	0.351575	3.66244	0.000249822	0.0298099	chr14	105311933	105312085	intron (PACS2, intron 1 of 23)
PSIMCT-1	Interval_113606	13.6198	1.2858	0.356549	3.60625	0.000310658	0.0345193	chr20	31544287	31544504	intron (HM13, intron 3 of 10)
MIR624	Interval_56112	95.5574	1.28554	0.223337	5.75604	8.6108e-09	1.05567e-05	chr14	30966067	30967120	intron (STRN3, intron 1 of 16)
SMLR1	Interval_168716	17.1237	1.28458	0.325729	3.94372	8.02281e-05	0.0145287	chr6	130749359	130749798	Intergenic
LOC100505909	Interval_82856	65.869	1.28143	0.170965	7.49528	6.61583e-14	2.98928e-10	chr17	83192715	83193797	Intergenic
AGPAT4	Interval_171468	12.0416	1.2762	0.35654	3.5794	0.00034439	0.0367321	chr6	161314380	161315083	Intergenic
LOC730338	Interval_176115	9.40937	1.27591	0.359833	3.54583	0.000391377	0.0396633	chr7	46750424	46750799	Intergenic
PMCHL1	Interval_149209	19.5771	1.27285	0.254823	4.99503	5.88268e-07	0.000353589	chr5	21807986	21808533	intron (CDH12, intron 9 of 14)
KCNH5	Interval_57682	10.3122	1.27281	0.369413	3.4455	0.000569996	0.0498558	chr14	62692099	62692497	Intergenic
MIR548F1	Interval_23078	9.37192	1.27075	0.359189	3.53782	0.000403438	0.0404711	chr10	53754790	53755059	Intergenic
HYI	Interval_5181	9.7025	1.26873	0.367878	3.44877	0.000563151	0.049658	chr1	43468556	43469142	Intergenic
LINC00330	Interval_51625	17.7735	1.26605	0.30637	4.13243	3.58941e-05	0.00834332	chr13	44815493	44816211	Intergenic
BEX5	Interval_204876	74.7737	1.26571	0.1689	7.49383	6.68906e-14	2.98928e-10	chrX	102154356	102156334	intron (BEX5, intron 1 of 2)
KIF26B	Interval_18876	23.1261	1.26451	0.277779	4.55221	5.30855e-06	0.00201486	chr1	245091850	245092323	exon (EFCAB2, exon 7 of 7)
GRM5	Interval_36525	13.7739	1.25854	0.324292	3.88089	0.000104074	0.0172463	chr11	88886712	88887091	intron (GRM5, intron 2 of 8)
PAPPA-AS1	Interval_199186	10.8006	1.25727	0.330196	3.80763	0.000140304	0.0208911	chr9	116437378	116437913	intron (ASTN2, intron 7 of 8)
CDH2	Interval_84419	27.1265	1.25718	0.285035	4.41062	1.03074e-05	0.00333633	chr18	28725898	28726559	Intergenic
LOC101929494	Interval_77875	12.4294	1.2571	0.324193	3.87761	0.000105486	0.0174178	chr17	38451066	38451211	TTS (LOC101929494)
PPP1R17	Interval_174946	11.796	1.25705	0.32702	3.84396	0.000121063	0.0189724	chr7	31687118	31687793	intron (PPP1R17, intron 1 of 4)
OR2L13	Interval_19219	126.371	1.25684	0.200501	6.2685	3.64535e-10	7.11285e-07	chr1	247936601	247937538	promoter-TSS (OR2L13)
ZNF831	Interval_116440	10.872	1.25622	0.322234	3.89848	9.68002e-05	0.0164141	chr20	59170921	59171429	intron (ZNF831, intron 1 of 2)
PLCXD1	Interval_201987	9.70671	1.25579	0.362926	3.46019	0.000539803	0.0483203	chrX	227287	227650	Intergenic
PCGEM1	Interval_107347	51.9647	1.25549	0.194125	6.46743	9.96841e-11	2.22739e-07	chr2	193170560	193171927	Intergenic
RP11-214L13.1	Interval_85957	15.4701	1.25476	0.333119	3.76669	0.000165428	0.0229127	chr18	55721016	55722048	Intergenic
HEYL	Interval_4722	25.6921	1.24942	0.291169	4.29104	1.77842e-05	0.00503835	chr1	39625235	39626010	exon (HEYL, exon 5 of 5)
RPS2P32	Interval_174260	105.376	1.24884	0.204222	6.11512	9.64816e-10	1.55421e-06	chr7	23490180	23491609	exon (RPS2P32, exon 1 of 1)
MEGF11	Interval_64569	23.5002	1.24806	0.259261	4.81391	1.48008e-06	0.000751077	chr15	65954143	65954621	intron (MEGF11, intron 7 of 22)
LINC01101	Interval_102629	12.7646	1.24771	0.33621	3.7111	0.000206364	0.0264189	chr2	120624413	120625236	Intergenic
LOC102723382	Interval_201970	20.6456	1.24684	0.253404	4.92037	8.63824e-07	0.000486467	chrUn_KI270744v1	11111	11255	Intergenic
STYXL1	Interval_177502	14.6874	1.24502	0.349494	3.56235	0.000367548	0.0381699	chr7	76040030	76040416	intron (STYXL1, intron 1 of 8)
RP11-76N22.2	Interval_8237	22.1049	1.24313	0.27291	4.55511	5.23591e-06	0.00199824	chr1	88327581	88328304	Intergenic
LOC101928779	Interval_46300	48.7666	1.24139	0.287235	4.32187	1.54715e-05	0.0045314	chr12	95457451	95458242	Intergenic
LOC102724852	Interval_39894	19.0709	1.24129	0.239829	5.17573	2.2702e-07	0.000168184	chr11_KI270721v1_random	44799	45670	Intergenic
LOC101927953	Interval_155617	21.2725	1.24075	0.246804	5.02726	4.97532e-07	0.000309086	chr5	135139740	135140335	intron (C5orf66, intron 2 of 5)
CTBS	Interval_7956	25.2846	1.24067	0.277144	4.47661	7.58383e-06	0.00268019	chr1	84583007	84584059	Intergenic
TPRG1-AS2	Interval_136328	10.0889	1.23808	0.35455	3.49197	0.000479471	0.0449115	chr3	189340811	189341300	Intergenic
NMUR2	Interval_157438	12.9584	1.23592	0.298026	4.14701	3.36851e-05	0.00794992	chr5	152372857	152373357	Intergenic
SGCE	Interval_178453	26.0737	1.23499	0.23559	5.24214	1.58725e-07	0.000125652	chr7	94620739	94621275	intron (SGCE, intron 5 of 11)
POTEE	Interval_103468	18.3281	1.23416	0.325385	3.79291	0.000148892	0.0216557	chr2	131209369	131209917	Intergenic
LINC00624	Interval_10708	31.3057	1.23357	0.203696	6.05594	1.39603e-09	2.19773e-06	chr1	147539129	147539304	Intergenic
MIR2114	Interval_206155	44.4659	1.23221	0.226249	5.44624	5.14448e-08	5.01899e-05	chrX	150200912	150201302	Intergenic
HSD52	Interval_6621	13.3395	1.23088	0.309206	3.98078	6.8689e-05	0.0130534	chr1	59151053	59151365	Intergenic
RP11-540A21.2	Interval_30659	55.6572	1.22886	0.22768	5.39732	6.76445e-08	6.24746e-05	chr11	9765316	9766428	intron (SBF2-AS1, intron 1 of 2)
LINC00525	Interval_176232	20.8977	1.22803	0.285114	4.30716	1.65367e-05	0.00473333	chr7	47777902	47778640	intron (PKD1L1, intron 56 of 56)
HHIP-AS1	Interval_145508	18.9964	1.22789	0.346171	3.54706	0.000389556	0.0395656	chr4	144537944	144538589	Intergenic
RP11-96H19.1	Interval_42937	13.9767	1.22728	0.350585	3.50065	0.000464129	0.0442219	chr12	46531185	46531779	intron (RP11-96H19.1, intron 2 of 2)
CCDC62	Interval_48825	18.6294	1.22665	0.247825	4.94966	7.43427e-07	0.000423833	chr12	122799628	122800129	intron (CCDC62, intron 8 of 12)
DPP10-AS1	Interval_102336	12.4038	1.2242	0.342639	3.57286	0.000353099	0.0372558	chr2	116435561	116435873	Intergenic
RP11-215E13.1	Interval_77512	15.831	1.22284	0.296201	4.12843	3.65255e-05	0.00843349	chr17	34024808	34025398	intron (ASIC2, intron 1 of 9)
LOC102724157	Interval_106029	26.3023	1.22261	0.309772	3.94679	7.92051e-05	0.0144189	chr2	173048680	173049540	intron (RAPGEF4, intron 25 of 25)
SOWAHB	Interval_141732	11.8975	1.22251	0.290651	4.20609	2.5983e-05	0.00659932	chr4	76830773	76831370	Intergenic
TSPY26P	Interval_113720	20.72	1.22016	0.233925	5.21602	1.82805e-07	0.000139918	chr20	32182054	32182670	Intergenic
RXRA	Interval_201295	22.261	1.21827	0.22979	5.30165	1.1476e-07	9.66079e-05	chr9	134458512	134458716	Intergenic
AC105760.3	Interval_110785	18.2244	1.21777	0.258441	4.71197	2.45332e-06	0.00110349	chr2	236946880	236947574	Intergenic
FLJ41423	Interval_32903	11.4484	1.21679	0.30784	3.95269	7.72778e-05	0.0141986	chr11	45501534	45502159	Intergenic
RFC3	Interval_50953	78.8431	1.21635	0.198479	6.12836	8.87907e-10	1.46437e-06	chr13	34156695	34157609	Intergenic
PNLIPRP3	Interval_27889	16.5937	1.2157	0.313031	3.88362	0.000102911	0.0171563	chr10	116408690	116409135	Intergenic
NKX6-2	Interval_29343	12.4007	1.2134	0.320792	3.7825	0.000155262	0.0220835	chr10	132724542	132724871	intron (INPP5A, intron 8 of 15)
EPHA3	Interval_129621	11.6336	1.20964	0.348487	3.47111	0.000518309	0.0471609	chr3	89944526	89944966	Intergenic
LOC102723818	Interval_93909	14.0627	1.20915	0.299146	4.042	5.29974e-05	0.0108933	chr2	5592252	5592863	Intergenic
CEACAM4	Interval_91515	24.8725	1.20759	0.240983	5.01108	5.41246e-07	0.000331779	chr19	41621392	41621933	exon (CEACAM4, exon 3 of 7)
GUCY1A3	Interval_146264	11.0326	1.20743	0.333612	3.61926	0.000295447	0.0334396	chr4	155705747	155706059	intron (GUCY1A3, intron 4 of 9)
TMEM232	Interval_153913	15.1988	1.20567	0.321353	3.75186	0.000175524	0.0236914	chr5	110879545	110880165	Intergenic
MME	Interval_133833	10.0178	1.20551	0.347949	3.46463	0.000530968	0.0479207	chr3	155070962	155071342	Intergenic
LOC101927277	Interval_90571	23.3381	1.20422	0.253403	4.75219	2.01226e-06	0.000951433	chr19	31641508	31642017	Intergenic
PLCXD1	Interval_201986	42.7019	1.20414	0.268614	4.48277	7.36787e-06	0.00263071	chrX	226430	227151	Intergenic
TRNAT12	Interval_55491	12.9511	1.20184	0.342454	3.50949	0.000448965	0.043163	chr14	20673665	20674460	Intergenic
LOC101929204	Interval_47251	13.6814	1.20067	0.328167	3.65871	0.00025349	0.0301438	chr12	108802245	108802711	promoter-TSS (LOC101929204)
UBP1	Interval_125834	249.459	1.19982	0.151691	7.90964	2.58128e-15	1.49e-11	chr3	33446308	33448062	Intergenic
SRSF10	Interval_2896	12.641	1.19901	0.340378	3.52257	0.000427379	0.0419872	chr1	24018650	24019217	Intergenic
KANK4	Interval_6839	16.4006	1.19589	0.276064	4.33194	1.47801e-05	0.00436264	chr1	62321568	62321749	Intergenic
RP11-1080G15.1	Interval_184672	12.2444	1.19575	0.342068	3.49565	0.000472908	0.0445982	chr8	19228342	19228982	intron (RP11-1080G15.1, intron 2 of 4)
TBX5	Interval_47904	25.4813	1.1957	0.293507	4.07385	4.62425e-05	0.00993218	chr12	114339557	114340162	Intergenic
SLC4A10	Interval_105183	19.8038	1.19565	0.2505	4.77305	1.81461e-06	0.000875918	chr2	161624146	161625050	intron (SLC4A10, intron 2 of 25)
PI4KB	Interval_10970	40.9693	1.1947	0.234249	5.10015	3.39392e-07	0.000231616	chr1	151311350	151312363	intron (PI4KB, intron 3 of 12)
LOC644919	Interval_56609	23.1579	1.19273	0.305261	3.90726	9.33497e-05	0.0160053	chr14	40347837	40348795	Intergenic
KCNH2	Interval_182630	61.0174	1.19272	0.202624	5.88635	3.94823e-09	5.36248e-06	chr7	150944913	150945724	exon (KCNH2, exon 15 of 15)
SPATS2L	Interval_107808	13.3386	1.18969	0.311621	3.81774	0.000134679	0.0202648	chr2	200367249	200367429	intron (SPATS2L, intron 2 of 11)
LOC100506022	Interval_1176	21.3653	1.18798	0.283821	4.18566	2.84337e-05	0.0070341	chr1	9371480	9372216	Intergenic
RP1-60O19.1	Interval_167148	18.5467	1.18709	0.306743	3.86997	0.000108847	0.0177266	chr6	106806396	106806893	Intergenic
LOC100129534	Interval_315	11.086	1.18679	0.311083	3.81503	0.000136166	0.0204375	chr1	2357655	2358302	intron (MORN1, intron 9 of 11)
R3HCC1	Interval_185118	36.3901	1.18587	0.285319	4.15629	3.2346e-05	0.00773935	chr8	23303699	23305229	intron (LOXL2, intron 10 of 13)
FAM20C	Interval_172412	16.1839	1.18554	0.306653	3.86607	0.000110602	0.0178791	chr7	216539	217141	intron (FAM20C, intron 3 of 9)
HS3ST4	Interval_70196	20.8074	1.18542	0.280274	4.22949	2.34224e-05	0.00613394	chr16	25607905	25608426	Intergenic
SGCD	Interval_157688	13.364	1.18513	0.289466	4.09418	4.23672e-05	0.00930171	chr5	156513441	156513681	intron (SGCD, intron 4 of 7)
FAM84B	Interval_191752	22.7814	1.18397	0.299952	3.9472	7.907e-05	0.0144132	chr8	126622682	126623306	Intergenic
MIR3919	Interval_134172	14.4706	1.18342	0.310082	3.81649	0.000135364	0.0203393	chr3	159418823	159419317	intron (SCHIP1, intron 1 of 6)
BRI3	Interval_178638	15.4486	1.18041	0.318819	3.70244	0.000213532	0.0268926	chr7	98329297	98330244	intron (BAIAP2L1, intron 3 of 13)
RP11-101E14.2	Interval_114659	13.4591	1.17965	0.315556	3.73833	0.000185247	0.0245818	chr20	40218255	40218795	Intergenic
LINC01164	Interval_29142	23.4292	1.17738	0.252218	4.66809	3.04015e-06	0.00130798	chr10	131635535	131636248	Intergenic
LOC101927856	Interval_57796	20.6342	1.17577	0.336955	3.48941	0.000484084	0.0451579	chr14	64645280	64645954	Intergenic
LOC100507131	Interval_76382	14.9188	1.17539	0.304217	3.86365	0.000111705	0.0179736	chr17	17877493	17878172	intron (TOM1L2, intron 7 of 15)
CD44	Interval_32303	11.2204	1.17515	0.286319	4.10434	4.05474e-05	0.00908943	chr11	35158749	35159006	intron (CD44, intron 1 of 7)
CEACAM4	Interval_91517	11.0458	1.17482	0.317064	3.70531	0.000211131	0.0267287	chr19	41637420	41637963	Intergenic
FAM41AY1	Interval_206635	10.6909	1.17469	0.335967	3.49645	0.000471486	0.0445551	chrY	17078624	17079006	Intergenic
LOC101928570	Interval_165767	11.2954	1.17209	0.309096	3.792	0.000149441	0.0216557	chr6	76683928	76684352	Intergenic
LOC101928970	Interval_21023	12.5368	1.17027	0.330078	3.54542	0.000391992	0.0396967	chr10	22503704	22504011	Intergenic
VEGFC	Interval_147317	11.7159	1.17006	0.320812	3.64717	0.000265142	0.0310234	chr4	176981141	176981707	Intergenic
SNAI2	Interval_186906	13.9059	1.17	0.334737	3.49527	0.000473582	0.044601	chr8	48911310	48911933	Intergenic
FMR1NB	Interval_206090	23.9043	1.16851	0.25417	4.59734	4.27914e-06	0.00169376	chrX	148128723	148129500	Intergenic
LOC102723401	Interval_95530	20.7223	1.16845	0.319064	3.66211	0.000250149	0.0298233	chr2	23620869	23621641	intron (KLHL29, intron 2 of 12)
SAP30BP	Interval_81688	27.4565	1.16478	0.325992	3.57303	0.00035288	0.0372558	chr17	75691531	75691957	exon (SAP30BP, exon 5 of 5)
RP11-26J3.1	Interval_188625	12.8209	1.16461	0.330925	3.51924	0.000432777	0.0422816	chr8	79900835	79901183	Intergenic
CCM2L	Interval_113688	81.6677	1.16388	0.140136	8.30542	9.94685e-17	7.65554e-13	chr20	32007559	32008585	Intergenic
LOC101928676	Interval_137440	46.8286	1.16237	0.218608	5.31712	1.05424e-07	9.07145e-05	chr4	1286196	1286415	intron (MAEA, intron 1 of 7)
LINC00284	Interval_51548	14.9771	1.16061	0.303154	3.82844	0.000128958	0.0197102	chr13	44004643	44005211	Intergenic
TFCP2L1	Interval_102744	19.6612	1.15986	0.312018	3.71727	0.000201384	0.0261471	chr2	121245352	121246275	intron (TFCP2L1, intron 6 of 7)
ALKBH3	Interval_32648	25.446	1.15761	0.249578	4.63828	3.51313e-06	0.00144473	chr11	43830917	43831436	intron (HSD17B12, intron 7 of 10)
HHAT	Interval_16006	11.1439	1.15755	0.32392	3.57358	0.000352138	0.0372395	chr1	210456834	210457230	intron (HHAT, intron 8 of 12)
PRR16	Interval_154478	17.453	1.15698	0.298935	3.87034	0.000108684	0.0177266	chr5	120901317	120901425	Intergenic
STX1A	Interval_177212	43.5641	1.15671	0.191222	6.04903	1.45724e-09	2.26832e-06	chr7	73715696	73715994	intron (STX1A, intron 1 of 9)
AC018799.1	Interval_107365	30.3847	1.15661	0.304195	3.80222	0.000143407	0.0210678	chr2	194060141	194060776	Intergenic
ELMSAN1	Interval_58662	10.446	1.15644	0.301466	3.83605	0.000125028	0.0193746	chr14	73794833	73795286	intron (RP5-1021I20.1, intron 2 of 2)
SORBS2	Interval_147806	21.0854	1.1559	0.311432	3.71158	0.000205971	0.0264189	chr4	185839180	185839981	intron (SORBS2, intron 1 of 20)
LOC100507548	Interval_39883	30.0864	1.15356	0.229054	5.0362	4.74853e-07	0.000299019	chr11	135030438	135031320	Intergenic
EMCN	Interval_143104	13.2143	1.15349	0.329159	3.50436	0.000457707	0.0437303	chr4	100428097	100428393	intron (EMCN, intron 4 of 10)
MIR548I1	Interval_131452	17.2355	1.15245	0.273921	4.20724	2.58511e-05	0.00659542	chr3	125835826	125836496	Intergenic
FAM154A	Interval_194284	32.7088	1.15215	0.301419	3.82243	0.000132142	0.0199852	chr9	18906761	18907577	intron (ADAMTSL1, intron 28 of 28)
FSCB	Interval_56670	29.9768	1.15134	0.265776	4.33201	1.47754e-05	0.00436264	chr14	44316792	44317464	Intergenic
LINC00353	Interval_53559	41.5148	1.14963	0.248665	4.62321	3.7785e-06	0.00152168	chr13	89755675	89756395	Intergenic
KCNS3	Interval_95159	16.9992	1.14945	0.299732	3.83494	0.000125596	0.0194105	chr2	18132625	18133218	Intergenic
RP11-9G1.3	Interval_144809	15.5329	1.14889	0.310264	3.70293	0.000213121	0.0268653	chr4	132817836	132818397	Intergenic
MIR548AO	Interval_186428	16.0771	1.14876	0.297817	3.85727	0.000114658	0.0183634	chr8	41151701	41151897	Intergenic
COL1A1	Interval_79436	9.70184	1.14874	0.332021	3.45983	0.000540518	0.0483402	chr17	50191461	50191849	intron (COL1A1, intron 18 of 37)
LINC00423	Interval_50863	23.52	1.14812	0.27843	4.12356	3.73069e-05	0.00855688	chr13	32881102	32881773	intron (LINC00423, intron 3 of 4)
AP000469.2	Interval_117422	29.0443	1.14812	0.293566	3.91093	9.19419e-05	0.0159271	chr21	24223304	24223938	Intergenic
LINC00207	Interval_122527	15.1435	1.14665	0.298006	3.84773	0.000119215	0.0188014	chr22	44550631	44551256	Intergenic
LINC00689	Interval_183460	11.8322	1.14582	0.32541	3.52117	0.000429649	0.0420947	chr7	158973637	158973753	Intergenic
MIR873	Interval_194832	32.39	1.14434	0.331827	3.44861	0.000563481	0.049658	chr9	29450109	29451257	Intergenic
RP13-143G15.3	Interval_169130	16.94	1.14202	0.315835	3.61588	0.000299332	0.0337689	chr6	136103798	136104279	intron (PDE7B, intron 1 of 11)
GTF2IRD1	Interval_177366	44.0185	1.13869	0.272087	4.18503	2.85127e-05	0.00704106	chr7	74587199	74587996	intron (GTF2IRD1, intron 17 of 21)
MIR184	Interval_66089	18.022	1.13742	0.251787	4.5174	6.26021e-06	0.00230656	chr15	79178816	79179519	Intergenic
TUBB8	Interval_19250	12.7616	1.1353	0.315323	3.60044	0.000317684	0.0350622	chr10	88334	88691	Intergenic
HIVEP3	Interval_4996	25.0396	1.13382	0.256577	4.41902	9.91489e-06	0.0032549	chr1	41762350	41762647	intron (HIVEP3, intron 1 of 8)
MAP3K7	Interval_166494	25.0504	1.13369	0.256158	4.42575	9.61092e-06	0.00320062	chr6	90701004	90701799	Intergenic
CCDC59	Interval_45577	18.0424	1.13279	0.319119	3.54973	0.00038562	0.0393148	chr12	82461862	82462280	intron (METTL25, intron 9 of 11)
LOC102724289	Interval_133701	16.5528	1.13033	0.293569	3.85032	0.000117965	0.0187199	chr3	152737056	152737456	Intergenic
GCFC2	Interval_100041	16.8455	1.12821	0.285536	3.95119	7.77623e-05	0.0142178	chr2	76280712	76281432	Intergenic
RP11-1124B17.1	Interval_81210	46.6806	1.12768	0.189247	5.95875	2.54176e-09	3.70659e-06	chr17	72422678	72423491	intron (LINC00673, intron 3 of 3)
LOC101928623	Interval_20583	16.898	1.12752	0.269342	4.18622	2.83636e-05	0.00702931	chr10	15247562	15248040	intron (FAM171A1, intron 5 of 7)
RP11-475I24.8	Interval_195633	32.1416	1.12663	0.324	3.47724	0.000506608	0.0466026	chr9	42430893	42431872	Intergenic
RFC3	Interval_50945	10.7092	1.12654	0.306517	3.6753	0.000237572	0.0287569	chr13	33918447	33918807	intron (RFC3, intron 8 of 8)
TECRL	Interval_141078	19.9467	1.12602	0.320309	3.51542	0.000439053	0.0426839	chr4	64639645	64640444	Intergenic
DDX11L9	Interval_68042	29.1007	1.12583	0.236625	4.75788	1.95638e-06	0.000931372	chr15	101980357	101981180	Intergenic
HCK	Interval_113699	85.3674	1.1258	0.222279	5.06479	4.08847e-07	0.000272308	chr20	32067268	32067751	intron (HCK, intron 2 of 13)
CENPO	Interval_95648	27.0533	1.12547	0.299231	3.76122	0.000169085	0.0232384	chr2	24855555	24856313	intron (ADCY3, intron 3 of 23)
GMPR	Interval_161554	13.9349	1.12416	0.287117	3.91535	9.0274e-05	0.0157764	chr6	16494891	16495300	intron (ATXN1, intron 5 of 7)
LOC101928171	Interval_19963	26.7535	1.12275	0.252696	4.44308	8.86785e-06	0.00304088	chr10	7507783	7509090	Intergenic
LOC101927210	Interval_90392	15.2423	1.12241	0.274464	4.08946	4.32376e-05	0.0094479	chr19	28714874	28715464	Intergenic
PHLDA3	Interval_14864	59.5697	1.12175	0.180387	6.21856	5.01752e-10	9.02736e-07	chr1	201461243	201462476	Intergenic
JAKMIP3	Interval_29209	27.6239	1.12054	0.274683	4.07937	4.51574e-05	0.00979019	chr10	132064806	132066413	promoter-TSS (JAKMIP3)
FBXW8	Interval_48194	41.2956	1.11927	0.218943	5.11217	3.18472e-07	0.000222827	chr12	116916601	116917101	intron (FBXW8, intron 1 of 9)
LOC101928970	Interval_21031	12.1529	1.1191	0.293747	3.80973	0.000139116	0.0208128	chr10	22554474	22555066	exon (LOC101928970, exon 1 of 1)
LOC101929011	Interval_38014	16.5202	1.11883	0.273029	4.09784	4.17025e-05	0.00917175	chr11	116348200	116348695	Intergenic
TSPAN18	Interval_32808	48.0927	1.118	0.229939	4.86217	1.16107e-06	0.000623451	chr11	44822575	44823565	intron (TSPAN18, intron 2 of 9)
LOC102724165	Interval_37998	49.601	1.11747	0.18678	5.98283	2.19299e-09	3.30225e-06	chr11	116073967	116074889	Intergenic
CEBPE	Interval_55764	20.0824	1.11635	0.287403	3.88425	0.000102645	0.0171528	chr14	23121526	23121784	Intergenic
MIR606	Interval_24643	64.5448	1.11619	0.208042	5.36523	8.0846e-08	7.22586e-05	chr10	76102948	76103866	intron (C10orf11, intron 5 of 6)
LOC102724775	Interval_36387	43.2538	1.11594	0.259735	4.29647	1.73542e-05	0.00493965	chr11	86743285	86743994	Intergenic
MIR3687	Interval_117064	25.4732	1.11243	0.294277	3.78022	0.000156688	0.0221606	chr21	8989335	8989596	Intergenic
MCF2L	Interval_55179	17.6207	1.10899	0.280245	3.95722	7.58268e-05	0.0140438	chr13	112934071	112934536	intron (MCF2L, intron 2 of 31)
DIRC3	Interval_109086	19.5736	1.10754	0.317511	3.48818	0.000486324	0.0451867	chr2	217685086	217685975	intron (DIRC3, intron 1 of 12)
SMAD7	Interval_85569	40.5942	1.10637	0.227214	4.86928	1.12005e-06	0.000610893	chr18	48873167	48873627	Intergenic
GIPR	Interval_91958	21.7116	1.105	0.263166	4.19886	2.68263e-05	0.00675712	chr19	45657638	45658367	Intergenic
HULC	Interval_160753	19.4292	1.10388	0.294118	3.75319	0.000174598	0.0236443	chr6	8562064	8562635	intron (RP11-314C16.1, intron 3 of 4)
KCNF1	Interval_94553	25.2313	1.10309	0.223916	4.92636	8.37772e-07	0.000473721	chr2	11004113	11004701	Intergenic
LOC102723988	Interval_193309	84.914	1.10204	0.196995	5.59426	2.21559e-08	2.36107e-05	chr8	144767177	144768628	intron (LOC102723988, intron 2 of 2)
RP11-661P17.1	Interval_67172	21.8428	1.10113	0.252899	4.35404	1.33652e-05	0.00405155	chr15	91515114	91516000	Intergenic
MIR4786	Interval_111141	16.7309	1.10041	0.269941	4.07649	4.57211e-05	0.00985072	chr2	239950798	239951524	Intergenic
ACIN1	Interval_55755	16.3633	1.09978	0.290131	3.79065	0.000150253	0.0216869	chr14	23078413	23079012	intron (ACIN1, intron 7 of 11)
PIAS2	Interval_85356	17.8069	1.09795	0.295686	3.71325	0.000204616	0.0263445	chr18	46939585	46940104	intron (KATNAL2, intron 1 of 17)
ATP6V1G1	Interval_199076	10.9013	1.09778	0.31204	3.51808	0.000434678	0.0423776	chr9	114575611	114576479	Intergenic
MGC34034	Interval_168906	18.2701	1.09777	0.305365	3.59495	0.000324449	0.0355297	chr6	133609450	133610145	intron (RP3-323P13.2, intron 4 of 8)
FAM157C	Interval_74538	79.7347	1.09725	0.151059	7.26369	3.76658e-13	1.33797e-09	chr16	90106122	90106917	exon (FAM157C, exon 1 of 7)
PIGP	Interval_118258	34.3788	1.09698	0.253047	4.3351	1.45694e-05	0.00434345	chr21	37060105	37060795	Intergenic
NEURL1B	Interval_158804	101.897	1.09651	0.175306	6.25485	3.97888e-10	7.55094e-07	chr5	172556395	172559365	Intergenic
LOC101926929	Interval_15013	19.8548	1.09614	0.260268	4.21159	2.53582e-05	0.00650733	chr1	202589230	202589749	TTS (PPP1R12B)
TRAM2	Interval_164932	53.625	1.09599	0.236942	4.62555	3.73609e-06	0.00150899	chr6	52517311	52518369	intron (TRAM2, intron 2 of 10)
LOC101927573	Interval_27297	18.1942	1.09424	0.269409	4.06162	4.87334e-05	0.010286	chr10	108315414	108316120	Intergenic
MRPL33	Interval_95979	20.798	1.09165	0.279625	3.90398	9.46241e-05	0.0161439	chr2	27720158	27720540	Intergenic
CEACAM4	Interval_91516	50.0635	1.09152	0.196076	5.56684	2.59393e-08	2.7019e-05	chr19	41626563	41627756	promoter-TSS (CEACAM4)
MIR4693	Interval_37241	13.5062	1.09009	0.312019	3.49368	0.000476419	0.0447465	chr11	103942593	103943444	intron (PDGFD, intron 5 of 6)
NDUFB4	Interval_130978	52.0194	1.08973	0.216049	5.04388	4.56183e-07	0.000292121	chr3	120622437	120623726	Intergenic
XDH	Interval_96383	39.0762	1.08972	0.252402	4.31741	1.57872e-05	0.004579	chr2	31496223	31497113	Intergenic
BMPER	Interval_175112	21.7136	1.08864	0.280415	3.88225	0.000103494	0.0172121	chr7	34174817	34175883	Intergenic
LOC101805491	Interval_97600	11.8885	1.08844	0.314544	3.46039	0.00053939	0.0483203	chr2	46381511	46382304	intron (EPAS1, intron 13 of 15)
LOC102723345	Interval_50575	15.1148	1.08808	0.310965	3.49904	0.000466939	0.0443371	chr13	29702629	29703504	Intergenic
NCOR2	Interval_49092	16.4081	1.08757	0.291864	3.72627	0.000194333	0.0254222	chr12	124500689	124500957	intron (NCOR2, intron 2 of 48)
ACTR3B	Interval_182926	14.9224	1.08723	0.28116	3.86694	0.000110208	0.0178595	chr7	152881877	152882761	intron (ACTR3B, intron 9 of 9)
ELMO1-AS1	Interval_175323	32.8394	1.08659	0.207971	5.2247	1.74436e-07	0.000135762	chr7	37031851	37032712	intron (ELMO1, intron 15 of 21)
IGSF5	Interval_118512	14.6673	1.08615	0.307319	3.53429	0.000408873	0.0407215	chr21	39788387	39788740	intron (IGSF5, intron 6 of 8)
LOC102723900	Interval_82264	16.4999	1.0859	0.314938	3.448	0.00056476	0.0497075	chr17	79420349	79421027	intron (RBFOX3, intron 2 of 13)
COPS8	Interval_110820	20.1614	1.08409	0.306326	3.53901	0.000401637	0.0403718	chr2	237227544	237228148	Intergenic
CAPN8	Interval_16935	34.1716	1.08409	0.244355	4.43654	9.14177e-06	0.00308894	chr1	223617702	223618579	intron (CAPN8-2, intron 9 of 11)
SLC6A11	Interval_123921	20.073	1.08381	0.276895	3.91416	9.07187e-05	0.0158285	chr3	10846221	10846873	intron (SLC6A11, intron 5 of 13)
AC011343.1	Interval_157961	13.2422	1.08222	0.30382	3.56204	0.000367985	0.0381803	chr5	159797062	159797773	intron (AC011343.1, intron 2 of 2)
PANX1	Interval_36728	32.2928	1.08207	0.257845	4.19657	2.70982e-05	0.00680086	chr11	94151972	94153002	intron (PANX1, intron 1 of 4)
RP11-37B2.1	Interval_189085	56.8507	1.0806	0.203302	5.31523	1.06524e-07	9.10954e-05	chr8	89534503	89535878	Intergenic
TGFB2	Interval_16529	21.2177	1.08056	0.267094	4.04562	5.21849e-05	0.0107903	chr1	218459896	218460794	Intergenic
ADAM28	Interval_185223	22.9308	1.08054	0.301006	3.58976	0.00033098	0.0359347	chr8	24218483	24219088	Intergenic
CEACAM4	Interval_91514	23.324	1.07778	0.26007	4.14419	3.41012e-05	0.00801124	chr19	41619202	41619848	intron (CEACAM4, intron 5 of 5)
CPXM1	Interval_111804	18.34	1.0776	0.259104	4.15893	3.19737e-05	0.00767679	chr20	2771541	2772040	Intergenic
LOC102724646	Interval_167702	21.1091	1.07705	0.252599	4.26387	2.0092e-05	0.00551182	chr6	111908744	111910357	Intergenic
MEG9	Interval_60822	109.406	1.07496	0.284066	3.78421	0.000154199	0.0219822	chr14	101073128	101073978	TTS (MEG9)
DLK1	Interval_60785	16.3529	1.07458	0.269805	3.98279	6.81098e-05	0.0129789	chr14	100736438	100736776	Intergenic
SSTR5	Interval_68240	18.0243	1.07428	0.295712	3.63287	0.000280291	0.0322512	chr16	1028748	1029444	Intergenic
LOC101929194	Interval_142751	16.834	1.0741	0.299528	3.58596	0.000335839	0.0362633	chr4	91448899	91449434	intron (CCSER1, intron 10 of 10)
AGA	Interval_147342	26.4398	1.07293	0.253649	4.23	2.33695e-05	0.00613167	chr4	177380869	177381378	Intergenic
MIR21	Interval_80166	16.7715	1.07211	0.279	3.84269	0.000121695	0.0190439	chr17	59778499	59779431	intron (VMP1, intron 7 of 11)
IL9R	Interval_206511	89.8373	1.07168	0.18855	5.68383	1.31715e-08	1.49567e-05	chrX	156029454	156030799	Intergenic
PRDM7	Interval_74535	92.0795	1.07149	0.151628	7.06657	1.58809e-12	5.11647e-09	chr16	90081861	90082634	Intergenic
RP11-756H20.1	Interval_154805	21.4821	1.07135	0.285489	3.7527	0.000174941	0.0236453	chr5	125461578	125462088	Intergenic
C7orf66	Interval_179784	15.9314	1.06981	0.287997	3.71467	0.000203472	0.026295	chr7	109322930	109323329	Intergenic
EFNA5	Interval_153729	17.4502	1.06979	0.292076	3.66271	0.000249557	0.029804	chr5	107808690	107809033	Intergenic
MIR4427	Interval_18003	21.0086	1.06782	0.251763	4.24136	2.22171e-05	0.00586259	chr1	233844705	233845129	Intergenic
MIR5100	Interval_22281	31.1474	1.06717	0.205407	5.19536	2.04326e-07	0.000153008	chr10	43044057	43045269	Intergenic
ANKRD30A	Interval_22228	21.0055	1.06703	0.302289	3.52985	0.000415799	0.0412335	chr10	36725442	36725953	Intergenic
SLC25A36	Interval_132815	13.8782	1.06555	0.278481	3.8263	0.000130083	0.0197817	chr3	140843169	140843598	Intergenic
LOC101928505	Interval_150848	40.3887	1.06404	0.239809	4.43705	9.12017e-06	0.00308894	chr5	57692802	57693678	Intergenic
NUAK1	Interval_47043	17.8362	1.0631	0.292498	3.63457	0.000278448	0.0321458	chr12	106082153	106082924	intron (NUAK1, intron 4 of 6)
LOC101928245	Interval_62492	33.4751	1.06175	0.244026	4.35095	1.35548e-05	0.00409113	chr15	39128115	39128863	Intergenic
BACH2	Interval_166434	14.6484	1.06128	0.279219	3.80088	0.000144182	0.021137	chr6	90068104	90068577	intron (BACH2, intron 1 of 3)
LOC100507548	Interval_39877	17.9575	1.06106	0.242342	4.37837	1.19572e-05	0.00370583	chr11	134951048	134952109	Intergenic
RP11-600K15.1	Interval_188104	22.4334	1.06038	0.280439	3.78113	0.00015612	0.022156	chr8	68759832	68760446	intron (C8orf34, intron 10 of 13)
LOC101929636	Interval_113693	21.4285	1.06001	0.257586	4.11516	3.86917e-05	0.00877283	chr20	32028887	32029164	exon (CCM2L, exon 7 of 9)
LHFPL2	Interval_152299	12.799	1.05911	0.281843	3.75782	0.000171402	0.0233944	chr5	78638442	78638795	intron (LHFPL2, intron 1 of 4)
UBL3	Interval_50588	12.7114	1.05889	0.300143	3.52795	0.000418796	0.0414417	chr13	29860047	29860233	Intergenic
HCK	Interval_113700	77.0843	1.05809	0.184	5.75048	8.89912e-09	1.08145e-05	chr20	32068713	32069429	intron (HCK, intron 2 of 13)
TM9SF4	Interval_113711	144.798	1.05689	0.141476	7.47048	7.9901e-14	3.35429e-10	chr20	32112796	32113333	intron (TM9SF4, intron 1 of 17)
ARHGAP5-AS1	Interval_56174	19.1758	1.05315	0.262796	4.0075	6.13647e-05	0.0119904	chr14	31927178	31927980	Intergenic
LOC102724764	Interval_36383	28.0119	1.05309	0.224984	4.68076	2.85818e-06	0.00124126	chr11	86688179	86689237	Intergenic
S100B	Interval_119293	31.5919	1.05289	0.237548	4.43235	9.32112e-06	0.00312381	chr21	46596929	46598238	Intergenic
LOC100506870	Interval_37705	40.0771	1.05287	0.269566	3.9058	9.39132e-05	0.016082	chr11	112321426	112322724	Intergenic
CCSER1	Interval_142736	14.0983	1.05066	0.30493	3.44558	0.000569828	0.0498558	chr4	90328594	90328835	intron (CCSER1, intron 3 of 7)
RP9P	Interval_175021	50.2275	1.05056	0.20123	5.22072	1.78232e-07	0.000137175	chr7	32948030	32949006	Intergenic
HPD	Interval_48701	26.8304	1.04902	0.249692	4.20125	2.65444e-05	0.00672278	chr12	121856993	121857899	intron (HPD, intron 3 of 13)
MDM2	Interval_44891	13.9519	1.04883	0.299825	3.49815	0.000468499	0.0444243	chr12	68815909	68816469	intron (MDM2, intron 1 of 8)
LINC01164	Interval_29154	23.078	1.04827	0.301709	3.47444	0.000511911	0.046804	chr10	131748774	131749938	Intergenic
PRKCE	Interval_97548	18.0974	1.04815	0.277442	3.77789	0.000158163	0.0222675	chr2	46073247	46073937	intron (PRKCE, intron 5 of 9)
MIR874	Interval_155815	30.4113	1.04791	0.280224	3.73953	0.000184366	0.0245192	chr5	137622433	137623398	intron (KLHL3, intron 14 of 14)
MIR296	Interval_116396	35.6969	1.04729	0.228047	4.59242	4.38129e-06	0.00172433	chr20	58815509	58816611	Intergenic
SMCO4	Interval_36673	35.3193	1.04637	0.219288	4.77165	1.82723e-06	0.000878946	chr11	93591190	93592010	Intergenic
LOC100287852	Interval_129933	14.8036	1.04301	0.290146	3.59476	0.000324686	0.0355297	chr3	101383204	101383887	intron (SENP7, intron 4 of 21)
LOC101927686	Interval_167814	24.3128	1.0386	0.27116	3.8302	0.000128037	0.0196649	chr6	113632282	113632773	promoter-TSS (LOC101927686)
LOC102723818	Interval_93912	31.1204	1.03668	0.261634	3.96231	7.42284e-05	0.0138402	chr2	5666504	5667184	Intergenic
MIR885	Interval_123891	13.1695	1.03654	0.300652	3.44765	0.000565492	0.0497191	chr3	10494722	10495431	intron (ATP2B2, intron 3 of 23)
TBCD	Interval_82788	24.2122	1.03557	0.231316	4.47686	7.57506e-06	0.00268019	chr17	82793293	82794259	intron (TBCD, intron 7 of 37)
GAP43	Interval_130706	22.714	1.03375	0.275856	3.74742	0.000178665	0.0239609	chr3	115790807	115791082	Intergenic
LOC101928248	Interval_73248	88.3334	1.031	0.207181	4.97632	6.48031e-07	0.000380405	chr16	80027028	80027852	Intergenic
DCT	Interval_53739	38.2822	1.03075	0.265978	3.87534	0.000106477	0.0174874	chr13	94395776	94397382	intron (GPC6, intron 7 of 8)
IRF4	Interval_159866	28.3128	1.0289	0.26913	3.82305	0.000131813	0.0199694	chr6	372381	373340	Intergenic
SGSM3	Interval_121963	18.3186	1.02685	0.293726	3.49595	0.000472373	0.0445792	chr22	40418527	40418844	exon (MKL1, exon 9 of 12)
APOOP5	Interval_71908	12.3396	1.02682	0.288526	3.55884	0.000372496	0.0384818	chr16	59597210	59597701	Intergenic
MIR4733	Interval_77262	17.1181	1.02676	0.252431	4.06749	4.75229e-05	0.0100976	chr17	31085674	31086096	intron (NF1, intron 2 of 60)
GK	Interval_203096	20.939	1.02646	0.296988	3.45623	0.000547778	0.0488019	chrX	30621023	30621697	Intergenic
LOC101926904	Interval_149961	19.7196	1.02238	0.292725	3.49264	0.000478279	0.0448605	chr5	38660159	38660740	intron (LIFR-AS1, intron 8 of 8)
LOC101927627	Interval_54766	25.4347	1.02172	0.227318	4.49469	6.96702e-06	0.00254666	chr13	109422190	109422548	Intergenic
LOC102723362	Interval_95443	14.4175	1.02048	0.284376	3.58848	0.000332605	0.0360264	chr2	22326341	22326727	Intergenic
MYO16-AS1	Interval_54754	18.0495	1.01946	0.250057	4.0769	4.56394e-05	0.00984845	chr13	109292956	109293968	Intergenic
LOC100506532	Interval_201303	67.8392	1.0189	0.248438	4.10124	4.10942e-05	0.00913974	chr9	134502133	134504009	Intergenic
NYAP2	Interval_109753	21.9306	1.01747	0.23855	4.26522	1.99703e-05	0.00548931	chr2	225270915	225271262	Intergenic
MYL12B	Interval_83121	25.3219	1.01733	0.260723	3.90198	9.54102e-05	0.0162525	chr18	3305299	3306352	Intergenic
KCNA5	Interval_40489	20.0069	1.01701	0.274945	3.69895	0.000216496	0.0271179	chr12	5121836	5122648	Intergenic
P2RX3	Interval_33318	20.915	1.01683	0.250723	4.05559	5.00081e-05	0.0104336	chr11	57343810	57344151	intron (P2RX3, intron 1 of 11)
MTRNR2L5	Interval_23122	58.1788	1.01472	0.201201	5.0433	4.57573e-07	0.000292121	chr10	55899548	55900510	Intergenic
MTA1	Interval_61493	20.2682	1.01134	0.28813	3.51001	0.000448084	0.0431081	chr14	105440220	105441059	intron (MTA1, intron 2 of 20)
LOC440173	Interval_196808	28.5664	1.0098	0.254072	3.97447	7.05357e-05	0.0132949	chr9	87041833	87042505	promoter-TSS (LOC440173)
LOC100652930	Interval_116391	15.046	1.00886	0.26936	3.74538	0.000180117	0.0241092	chr20	58760952	58761222	Intergenic
CCDC74A	Interval_103479	26.568	1.008	0.261206	3.85901	0.000113846	0.0182544	chr2	131511502	131512247	intron (LOC150776, intron 10 of 17)
MIEF2	Interval_76442	24.7048	1.00743	0.24567	4.10072	4.11862e-05	0.00913974	chr17	18268081	18268688	Intergenic
EIF4E	Interval_143009	13.784	1.0053	0.290628	3.45907	0.000542053	0.0484164	chr4	98892151	98892783	intron (EIF4E, intron 2 of 5)
TUBB6	Interval_83712	31.4997	1.00479	0.228965	4.38839	1.14191e-05	0.00360354	chr18	12295578	12296645	Intergenic
LIMK1	Interval_177271	18.3594	1.00444	0.264231	3.80139	0.000143887	0.0211161	chr7	74079274	74079502	Intergenic
ANKRD20A8P	Interval_100661	21.9753	1.00434	0.260602	3.85393	0.000116237	0.0185092	chr2	94857038	94857815	promoter-TSS (ANKRD20A8P)
CCM2L	Interval_113689	14.3706	1.00362	0.273613	3.66804	0.000244417	0.0293166	chr20	32010220	32010425	promoter-TSS (CCM2L)
HOXB7	Interval_79191	29.7226	1.00179	0.249631	4.01307	5.99336e-05	0.0118108	chr17	48609243	48609462	intron (HOXB7, intron 1 of 1)
C15orf39	Interval_65607	111.993	1.00165	0.183688	5.453	4.95264e-08	4.90085e-05	chr15	75144465	75146039	Intergenic
CCDC12	Interval_127052	27.1081	0.999135	0.256906	3.8891	0.000100616	0.0168958	chr3	46935528	46935786	intron (CCDC12, intron 2 of 6)
SMNDC1	Interval_27399	62.9064	0.998421	0.168612	5.92141	3.19198e-09	4.51228e-06	chr10	110398187	110399180	Intergenic
CCDC102A	Interval_71707	19.8478	0.997825	0.253464	3.93675	8.25924e-05	0.0148542	chr16	57514793	57515187	intron (CCDC102A, intron 8 of 8)
SPTSSB	Interval_134368	18.7355	0.997191	0.2394	4.16538	3.10828e-05	0.0075019	chr3	161349678	161350230	intron (SPTSSB, intron 2 of 2)
LOC100128276	Interval_49269	29.3559	0.996846	0.216779	4.59843	4.2568e-06	0.00168974	chr12	128844068	128844662	Intergenic
MIR1825	Interval_113727	41.3059	0.996581	0.254093	3.92211	8.77766e-05	0.0154514	chr20	32227620	32228568	intron (POFUT1, intron 5 of 5)
LOC642643	Interval_119492	16.5742	0.995736	0.242595	4.10452	4.05156e-05	0.00908943	chr22	18730495	18730691	intron (LOC642643, intron 2 of 8)
TRNAN15	Interval_10584	218.533	0.993731	0.214285	4.63742	3.52784e-06	0.00144596	chr1	144523474	144524449	Intergenic
MCTP2	Interval_67429	20.0067	0.993482	0.246551	4.02952	5.58904e-05	0.0112869	chr15	94429991	94430869	intron (MCTP2, intron 17 of 20)
LINC00951	Interval_163886	19.3761	0.992128	0.280351	3.53887	0.000401839	0.0403718	chr6	40327083	40327694	Intergenic
ALPP	Interval_110320	17.8693	0.991252	0.249685	3.97001	7.18701e-05	0.0135096	chr2	232381634	232382084	exon (ALPP, exon 11 of 11)
LOC100509303	Interval_15909	25.3643	0.990621	0.28315	3.49857	0.000467756	0.0443843	chr1	209063799	209064966	Intergenic
RET	Interval_22282	24.4057	0.987395	0.264341	3.73531	0.000187485	0.0248075	chr10	43045498	43046662	Intergenic
OAT	Interval_28590	16.1307	0.987033	0.280429	3.51973	0.000431991	0.0422345	chr10	124306923	124307237	Intergenic
TMX4	Interval_112300	41.1186	0.986237	0.219651	4.49002	7.12159e-06	0.00256926	chr20	8073245	8074054	Intergenic
ACTN4	Interval_91149	18.9421	0.986069	0.253882	3.88397	0.000102766	0.0171528	chr19	38666009	38666431	intron (ACTN4, intron 1 of 20)
ME3	Interval_36375	81.8295	0.98406	0.195044	5.04532	4.52772e-07	0.000291745	chr11	86632160	86633382	intron (ME3, intron 2 of 10)
FAM222A	Interval_47353	55.4	0.982386	0.157975	6.21862	5.01556e-10	9.02736e-07	chr12	109695677	109697391	Intergenic
FBXW11	Interval_158693	21.872	0.981102	0.238841	4.10777	3.99496e-05	0.00899912	chr5	171926241	171926778	intron (FBXW11, intron 1 of 12)
LOC102723774	Interval_116836	29.8878	0.980905	0.225956	4.34113	1.41749e-05	0.00425973	chr20	63260967	63262373	TTS (FLJ16779)
LOC101928997	Interval_21201	24.073	0.980352	0.207658	4.72098	2.34706e-06	0.00107265	chr10	24483455	24484017	intron (KIAA1217, intron 6 of 17)
SRPX2	Interval_204809	28.1347	0.980053	0.226094	4.33472	1.45949e-05	0.00434345	chrX	100649587	100650588	intron (SRPX2, intron 2 of 10)
TP53TG3B	Interval_70815	16.5281	0.9787	0.279035	3.50744	0.000452439	0.0434366	chr16	33339311	33339936	Intergenic
LINC00560	Interval_53541	75.9826	0.978362	0.249297	3.92449	8.69142e-05	0.0153385	chr13	88621875	88623741	Intergenic
RRP8	Interval_30349	30.6652	0.977248	0.235419	4.15111	3.30874e-05	0.00783554	chr11	6586239	6587642	Intergenic
PYHIN1	Interval_11830	21.0949	0.977072	0.247979	3.94015	8.14321e-05	0.0147077	chr1	158952075	158952857	intron (PYHIN1, intron 7 of 7)
LOC102724051	Interval_49488	16.0405	0.976688	0.27516	3.54953	0.000385916	0.0393148	chr12	131592908	131593616	Intergenic
LOC102723550	Interval_71943	49.1814	0.975692	0.175521	5.55883	2.71594e-08	2.80787e-05	chr16	62240501	62241384	intron (LOC102723550, intron 2 of 2)
CYR61	Interval_8045	21.2419	0.975184	0.250362	3.89509	9.8161e-05	0.0166042	chr1	85607053	85607739	Intergenic
LOC100131655	Interval_87058	35.5972	0.97517	0.277266	3.51709	0.000436309	0.0425067	chr18	76739834	76740753	Intergenic
NBPF3	Interval_2532	15.2611	0.971736	0.279661	3.47469	0.000511446	0.046799	chr1	21488799	21489145	Intergenic
LOC101928568	Interval_109337	14.7758	0.970561	0.280323	3.4623	0.000535577	0.0481713	chr2	219425293	219426114	exon (DES, exon 8 of 9)
PLCXD1	Interval_201988	32.0503	0.969457	0.254253	3.81296	0.000137315	0.0205878	chrX	231460	233040	Intergenic
ASB18	Interval_110718	28.3805	0.968541	0.205748	4.70742	2.50875e-06	0.00112114	chr2	236272853	236273430	Intergenic
LOC101927210	Interval_90387	25.783	0.967128	0.265757	3.63914	0.00027355	0.031819	chr19	28644152	28645208	Intergenic
AUTS2	Interval_176953	21.5554	0.96633	0.269702	3.58296	0.000339722	0.0364835	chr7	69800438	69801090	intron (AUTS2, intron 1 of 4)
GRB14	Interval_105295	33.4579	0.966032	0.251408	3.84249	0.000121794	0.0190439	chr2	164388310	164389132	Intergenic
LOC102723524	Interval_191615	14.4506	0.964834	0.263914	3.65586	0.00025632	0.030376	chr8	125273776	125274175	intron (NSMCE2, intron 4 of 6)
ZDHHC2	Interval_184526	20.6844	0.964563	0.248866	3.87584	0.000106258	0.0174829	chr8	17112993	17113611	intron (MICU3, intron 10 of 10)
LOC101927804	Interval_195643	82.5894	0.962764	0.213055	4.51885	6.21774e-06	0.00230305	chr9	42851875	42853002	Intergenic
RRAS2	Interval_31133	18.0829	0.961276	0.271875	3.53572	0.000406661	0.0406473	chr11	14258176	14258685	intron (SPON1, intron 11 of 15)
MIR1825	Interval_113728	25.3668	0.960867	0.204853	4.69051	2.72521e-06	0.00119098	chr20	32231602	32232207	intron (POFUT1, intron 6 of 6)
HS6ST1	Interval_103196	15.357	0.959224	0.277939	3.4512	0.000558099	0.0494353	chr2	128374064	128374552	Intergenic
SNTB1	Interval_191172	31.556	0.958264	0.217373	4.40839	1.04141e-05	0.00336301	chr8	120827493	120828259	Intergenic
LOC102723506	Interval_87272	21.1388	0.957608	0.246521	3.88449	0.000102545	0.0171528	chr18	79543479	79544490	Intergenic
WARS	Interval_60719	17.547	0.956823	0.253977	3.76736	0.00016498	0.0229127	chr14	100350447	100351320	intron (WARS, intron 6 of 10)
MIR1537	Interval_18251	19.6975	0.956047	0.237918	4.0184	5.85954e-05	0.0115965	chr1	235831171	235831472	intron (LYST, intron 2 of 3)
WNT8A	Interval_155868	12.6507	0.95602	0.267922	3.56828	0.000359335	0.0376842	chr5	138102885	138103564	Intergenic
BDH1	Interval_137196	21.3517	0.955516	0.240071	3.98013	6.88776e-05	0.0130713	chr3	197520861	197521326	intron (BDH1, intron 5 of 6)
SV2C	Interval_152010	18.2498	0.954804	0.248057	3.84913	0.000118537	0.0187461	chr5	76037723	76038230	Intergenic
ENPP4	Interval_164627	35.0201	0.953146	0.262225	3.63483	0.00027816	0.0321394	chr6	46044938	46045522	intron (CLIC5, intron 1 of 5)
LOC340073	Interval_155641	33.1946	0.952669	0.222055	4.29024	1.78484e-05	0.00504621	chr5	135245894	135247299	intron (LOC340073, intron 2 of 3)
RGS18	Interval_14227	19.5985	0.952368	0.262007	3.6349	0.000278089	0.0321394	chr1	191963141	191964104	Intergenic
LOC102724333	Interval_21620	14.2358	0.949646	0.275558	3.44626	0.000568399	0.0498378	chr10	29784321	29784765	Intergenic
LOC101926951	Interval_52680	24.6084	0.949453	0.228541	4.15441	3.26129e-05	0.00776299	chr13	61531546	61532122	Intergenic
SH3PXD2A-AS1	Interval_27078	35.3254	0.949019	0.250503	3.78846	0.000151586	0.0217844	chr10	103738853	103740096	intron (SH3PXD2A, intron 3 of 15)
GPBP1	Interval_150829	81.6101	0.948302	0.190346	4.982	6.29311e-07	0.000370988	chr5	57316485	57317572	Intergenic
PABPC4L	Interval_144841	20.1281	0.947847	0.2532	3.74347	0.000181497	0.0242327	chr4	133865716	133866165	Intergenic
AQP1	Interval_174901	31.4715	0.947625	0.217527	4.35636	1.32242e-05	0.00402188	chr7	30921004	30921890	promoter-TSS (AQP1)
PPIF	Interval_25026	24.3167	0.946914	0.234507	4.03788	5.39356e-05	0.0110207	chr10	79261250	79261619	intron (ZMIZ1, intron 7 of 23)
MYOF	Interval_26035	46.0491	0.946168	0.239032	3.95834	7.54732e-05	0.013997	chr10	93458701	93459301	intron (MYOF, intron 1 of 53)
UBXN10	Interval_2408	15.1262	0.945668	0.266584	3.54736	0.000389117	0.0395656	chr1	20223197	20223516	Intergenic
MIR4464	Interval_166469	80.5372	0.941276	0.196701	4.78531	1.70726e-06	0.000838714	chr6	90368791	90369844	Intergenic
LOC101929683	Interval_164433	55.2655	0.940831	0.231974	4.05575	4.99732e-05	0.0104336	chr6	44041439	44042281	Intergenic
ZBTB8B	Interval_4069	21.4637	0.940782	0.240647	3.90938	9.25344e-05	0.0159842	chr1	32470839	32471606	exon (ZBTB8B, exon 2 of 4)
COPS8	Interval_110815	95.8673	0.938907	0.154314	6.08439	1.16938e-09	1.86209e-06	chr2	237201625	237202981	Intergenic
RP11-778O17.4	Interval_38547	16.4408	0.937679	0.245027	3.82684	0.0001298	0.019775	chr11	120255144	120255722	intron (RP11-778O17.4, intron 4 of 7)
DDX11L2	Interval_102259	87.5546	0.935768	0.195097	4.79642	1.61528e-06	0.000804944	chr2	113602037	113602462	promoter-TSS (DDX11L2)
LOC101929636	Interval_113692	41.152	0.93569	0.198638	4.71053	2.47078e-06	0.00110774	chr20	32024595	32025407	intron (CCM2L, intron 6 of 8)
LOC102724037	Interval_201460	67.0313	0.935198	0.147858	6.32498	2.53269e-10	5.15984e-07	chr9	135926582	135927617	Intergenic
LOC100996457	Interval_190112	17.6697	0.935099	0.268637	3.4809	0.000499727	0.0461227	chr8	102919927	102920793	Intergenic
MIR4785	Interval_105109	55.3513	0.934768	0.228811	4.08532	4.40163e-05	0.00958779	chr2	160666148	160667056	Intergenic
C5orf64	Interval_151175	19.7558	0.934275	0.241415	3.87	0.000108837	0.0177266	chr5	61667433	61668398	intron (RP11-2O17.2, intron 6 of 7)
FOXQ1	Interval_159920	85.3499	0.933656	0.187271	4.98557	6.17782e-07	0.000365748	chr6	1287004	1287912	Intergenic
RP11-389K14.3	Interval_197122	20.2775	0.932394	0.267163	3.48998	0.000483052	0.0451248	chr9	90433179	90433911	promoter-TSS (RP11-389K14.3)
RP4-697P8.3	Interval_112494	52.2278	0.932052	0.185538	5.0235	5.07375e-07	0.000313785	chr20	11001700	11002628	Intergenic
LY6K	Interval_192994	53.6785	0.930964	0.228867	4.06771	4.74772e-05	0.0100976	chr8	142699139	142700409	promoter-TSS (LY6K)
C8orf86	Interval_186258	27.8594	0.928065	0.24495	3.78879	0.000151381	0.0217775	chr8	38510387	38511419	TTS (C8orf86)
SYT14	Interval_15978	29.6365	0.927575	0.209934	4.4184	9.94329e-06	0.00325651	chr1	209884269	209884973	Intergenic
XKR6	Interval_184222	16.2275	0.926856	0.255302	3.63042	0.000282957	0.0324927	chr8	11211826	11212142	Intergenic
WFDC3	Interval_115114	21.679	0.92607	0.266518	3.47471	0.000511414	0.046799	chr20	45781215	45782055	intron (WFDC3, intron 4 of 6)
SEMA6D	Interval_63149	56.3088	0.925682	0.254996	3.63018	0.000283223	0.0324927	chr15	47383953	47384914	intron (SEMA6D, intron 1 of 19)
LOC101928666	Interval_37624	32.8059	0.925516	0.207386	4.46277	8.09076e-06	0.00283046	chr11	111531771	111532599	intron (C11orf88, intron 4 of 6)
RP11-397C18.2	Interval_20446	31.2778	0.923414	0.239999	3.84757	0.000119293	0.0188014	chr10	13987443	13988199	intron (FRMD4A, intron 2 of 24)
CDKN3	Interval_57108	18.5689	0.922807	0.267839	3.44539	0.000570242	0.0498558	chr14	54291305	54292076	Intergenic
SCG2	Interval_109599	44.5751	0.922682	0.225049	4.09991	4.13304e-05	0.00914656	chr2	223612850	223613738	Intergenic
GALNT18	Interval_30865	38.521	0.92255	0.216478	4.26164	2.02934e-05	0.00552111	chr11	11501829	11503099	intron (GALNT18, intron 1 of 6)
AMBP	Interval_198964	25.0709	0.921953	0.230618	3.99775	6.39473e-05	0.0123729	chr9	113985463	113986842	intron (ZNF618, intron 2 of 13)
FAM154A	Interval_194283	20.6098	0.920412	0.243479	3.78026	0.000156667	0.0221606	chr9	18889401	18890480	intron (ADAMTSL1, intron 25 of 28)
LOC100131532	Interval_172266	23.1372	0.920398	0.25	3.6816	0.000231778	0.0284236	chr6	169989781	169990815	intron (LOC102724475, intron 1 of 2)
LOC101928257	Interval_176531	20.386	0.919255	0.251316	3.65777	0.000254422	0.0301769	chr7	52826223	52827051	Intergenic
HECA	Interval_169444	25.2523	0.918703	0.237542	3.86754	0.000109938	0.0178551	chr6	139126095	139126875	Intergenic
LOC100507103	Interval_197174	23.0703	0.916919	0.265973	3.44742	0.000565968	0.0497191	chr9	91131339	91131987	Intergenic
WNT7B	Interval_122697	93.4743	0.916466	0.176724	5.18587	2.15006e-07	0.000160141	chr22	45891039	45892951	Intergenic
LOC101927534	Interval_93692	59.276	0.916351	0.203316	4.50704	6.57389e-06	0.0024157	chr2	2664864	2665776	Intergenic
DUSP10	Interval_16779	83.4582	0.915154	0.245298	3.73078	0.000190886	0.0250659	chr1	221687883	221689959	Intergenic
SEMA6D	Interval_63148	20.9124	0.914973	0.233965	3.91072	9.20196e-05	0.0159271	chr15	47376096	47376711	intron (SEMA6D, intron 1 of 19)
AGBL1-AS1	Interval_66693	41.7108	0.914629	0.225615	4.05395	5.0361e-05	0.0104757	chr15	86624464	86625074	intron (AGBL1, intron 21 of 23)
RARA	Interval_78148	18.6874	0.914522	0.249028	3.67237	0.000240312	0.0290252	chr17	40316768	40316878	intron (RARA, intron 1 of 8)
FAM154A	Interval_194291	36.3277	0.914152	0.18867	4.84524	1.26456e-06	0.000661084	chr9	18947853	18948678	intron (FAM154A, intron 2 of 3)
LOC101928807	Interval_181143	33.862	0.913805	0.201386	4.53759	5.69006e-06	0.00214206	chr7	132247472	132248359	intron (PLXNA4, intron 5 of 32)
ID1	Interval_113615	45.4772	0.913787	0.241328	3.7865	0.000152787	0.0218939	chr20	31594524	31595283	Intergenic
LATS2	Interval_49892	21.2459	0.913226	0.22072	4.13749	3.51128e-05	0.00817543	chr13	21022162	21023055	intron (LATS2, intron 2 of 7)
LOC100996756	Interval_10674	317.487	0.911982	0.187789	4.85642	1.19528e-06	0.000634442	chr1	146409482	146410716	Intergenic
TM9SF4	Interval_113712	24.6351	0.909556	0.21177	4.29501	1.74685e-05	0.00495904	chr20	32117169	32117516	intron (TM9SF4, intron 1 of 17)
LOC101929201	Interval_152363	20.4771	0.909205	0.255724	3.55542	0.00037738	0.0387839	chr5	79416505	79417036	intron (HOMER1, intron 5 of 8)
LINC00617	Interval_60350	17.285	0.909031	0.262979	3.45666	0.000546911	0.0487561	chr14	95835356	95835736	Intergenic
TNC	Interval_199132	20.5218	0.908762	0.247671	3.66923	0.000243283	0.0292819	chr9	115035712	115036575	exon (TNC, exon 21 of 28)
LINC00028	Interval_113598	21.4033	0.907383	0.254182	3.56982	0.000357223	0.0375765	chr20	31493894	31494683	Intergenic
BMPR2	Interval_108055	22.7343	0.906781	0.260852	3.47622	0.000508526	0.0466876	chr2	202496760	202497750	intron (BMPR2, intron 3 of 12)
OAT	Interval_28586	16.9942	0.905897	0.261669	3.462	0.00053618	0.0481713	chr10	124262550	124263433	Intergenic
VSIG1	Interval_205064	19.3997	0.904315	0.249667	3.62209	0.000292232	0.0332114	chrX	108036293	108036895	Intergenic
LOC100507277	Interval_60868	47.4721	0.90416	0.20623	4.38424	1.16391e-05	0.00365632	chr14	101475482	101477490	Intergenic
CXCL12	Interval_22436	25.1976	0.904093	0.26053	3.47021	0.000520057	0.0472437	chr10	44479058	44479842	Intergenic
LRP8	Interval_6081	24.7906	0.903424	0.24991	3.615	0.000300344	0.0338005	chr1	53305429	53306568	intron (LRP8, intron 2 of 18)
LOC102723448	Interval_123176	71.3466	0.903301	0.194126	4.65316	3.26882e-06	0.00138486	chr3	10124	10850	Intergenic
GABRP	Interval_158566	37.116	0.902311	0.190886	4.72696	2.27907e-06	0.00104548	chr5	170598315	170599329	intron (KCNIP1, intron 1 of 7)
PLCXD1	Interval_201983	77.3038	0.901898	0.183917	4.90382	9.39911e-07	0.000520846	chrX	13141	14982	Intergenic
LOC102724775	Interval_36386	31.0205	0.901874	0.231659	3.89311	9.89693e-05	0.0167001	chr11	86740499	86741213	Intergenic
CAMK2D	Interval_143930	44.9035	0.9014	0.242746	3.71335	0.000204533	0.0263445	chr4	113467705	113468908	intron (CAMK2D, intron 14 of 17)
LOC102723692	Interval_69610	28.8919	0.900136	0.229743	3.91802	8.92805e-05	0.0156564	chr16	17258881	17259661	exon (XYLT1, exon 3 of 12)
GRB7	Interval_78088	17.3923	0.899197	0.251394	3.57685	0.00034776	0.0369506	chr17	39740197	39740808	intron (GRB7, intron 1 of 14)
TPD52L2	Interval_116944	27.0725	0.897623	0.215884	4.15789	3.21202e-05	0.00769862	chr20	63873318	63873962	intron (TPD52L2, intron 2 of 6)
ZNF484	Interval_197339	16.7923	0.893687	0.257927	3.46489	0.000530457	0.0479057	chr9	92916932	92917716	Intergenic
AC007246.3	Interval_96950	24.6296	0.892635	0.258586	3.45198	0.000556489	0.0493242	chr2	39469718	39470447	intron (AC007246.3, intron 3 of 5)
RP11-899L11.1	Interval_74028	18.7487	0.891021	0.236332	3.77021	0.000163112	0.0227333	chr16	87145335	87146032	Intergenic
CLMN	Interval_60305	26.5469	0.890729	0.228156	3.90403	9.46052e-05	0.0161439	chr14	95311738	95312453	intron (CLMN, intron 1 of 13)
LOC101929422	Interval_60845	106.096	0.889469	0.165712	5.36757	7.98043e-08	7.17907e-05	chr14	101224929	101226441	Intergenic
LOC100131496	Interval_115280	43.1623	0.888502	0.171809	5.17145	2.32286e-07	0.00017117	chr20	47274497	47275055	intron (ZMYND8, intron 11 of 22)
B3GALTL	Interval_50750	30.4498	0.888217	0.256311	3.46539	0.000529467	0.0478787	chr13	31377878	31378435	Intergenic
TMPRSS5	Interval_37810	20.6005	0.885654	0.235763	3.75654	0.000172276	0.0234444	chr11	113646910	113647457	Intergenic
CMKLR1	Interval_47195	46.1298	0.885394	0.167019	5.30117	1.15063e-07	9.66079e-05	chr12	108367349	108368134	Intergenic
RAB28	Interval_138695	44.4389	0.882911	0.190356	4.63821	3.51441e-06	0.00144473	chr4	13414887	13416291	intron (RAB28, intron 4 of 6)
MIR3193	Interval_113620	315.656	0.882584	0.151394	5.82971	5.55252e-09	7.12244e-06	chr20	31610565	31611162	Intergenic
DDX47	Interval_41260	33.4103	0.878766	0.217869	4.03346	5.4962e-05	0.0111645	chr12	12803050	12803518	Intergenic
HCK	Interval_113698	352.217	0.878732	0.150264	5.84792	4.97763e-09	6.50548e-06	chr20	32062298	32063972	intron (HCK, intron 2 of 13)
LOC100996713	Interval_10562	82.7721	0.878108	0.191901	4.57584	4.74318e-06	0.00184579	chr1	143904185	143906121	Intergenic
CCM2L	Interval_113686	76.7259	0.876593	0.140581	6.2355	4.50347e-10	8.31998e-07	chr20	31994737	31995635	exon (XKR7, exon 2 of 3)
ALOX15B	Interval_75560	35.2444	0.876372	0.188289	4.65441	3.2491e-06	0.00138073	chr17	8038972	8039909	exon (ALOX15B, exon 2 of 13)
SRPX2	Interval_204807	32.9905	0.876239	0.206091	4.25171	2.12143e-05	0.00568461	chrX	100643906	100644652	promoter-TSS (SRPX2)
ATP2B2	Interval_123898	31.7884	0.873145	0.217249	4.0191	5.8421e-05	0.0115855	chr3	10551833	10552607	intron (ATP2B2, intron 2 of 23)
LOC101927228	Interval_71041	25.7597	0.871107	0.249492	3.49152	0.000480274	0.0449562	chr16	49630926	49632014	intron (ZNF423, intron 5 of 8)
LINC00242	Interval_172241	47.8011	0.869814	0.220774	3.93984	8.15348e-05	0.0147077	chr6	169851501	169853220	Intergenic
RDH12	Interval_58080	28.5889	0.869764	0.243181	3.57661	0.000348073	0.0369506	chr14	67700650	67701000	Intergenic
GUCY1A2	Interval_37349	29.5812	0.869668	0.230427	3.77416	0.00016055	0.0225409	chr11	107040569	107041224	Intergenic
LOC101928714	Interval_165910	73.6386	0.866818	0.247949	3.49595	0.000472384	0.0445792	chr6	80638474	80639347	Intergenic
IL11	Interval_93170	44.8966	0.866461	0.233521	3.71043	0.00020691	0.0264189	chr19	55372437	55373042	Intergenic
LOC101928692	Interval_204005	122.553	0.865935	0.240393	3.60217	0.000315575	0.0348632	chrX	55488456	55490274	promoter-TSS (USP51)
CRKL	Interval_119743	19.7911	0.865769	0.238743	3.62636	0.00028744	0.0327474	chr22	20904570	20904925	Intergenic
FLJ44511	Interval_172487	36.2556	0.865477	0.227337	3.80702	0.000140649	0.0208911	chr7	537992	539200	Intergenic
C5orf55	Interval_148044	169.897	0.863696	0.114123	7.56813	3.78642e-14	1.80881e-10	chr5	415302	416386	intron (AHRR, intron 5 of 11)
AADAT	Interval_147005	20.3713	0.863559	0.222422	3.88252	0.000103378	0.0172121	chr4	170090805	170091256	promoter-TSS (AADAT)
C7orf69	Interval_176234	35.5589	0.862443	0.245548	3.51232	0.000444212	0.0429276	chr7	47786158	47787021	intron (PKD1L1, intron 56 of 56)
C10orf32	Interval_26963	49.9925	0.861281	0.228689	3.76616	0.000165775	0.0229127	chr10	102855897	102856278	intron (C10orf32-ASMT, intron 1 of 14)
MREG	Interval_108849	20.3431	0.861163	0.231688	3.71691	0.000201677	0.0261596	chr2	215929661	215930375	Intergenic
ADSSL1	Interval_61355	54.5981	0.860477	0.170977	5.0327	4.83611e-07	0.000303156	chr14	104735619	104736692	intron (ADSSL1, intron 2 of 13)
LINC00936	Interval_45839	33.6206	0.860287	0.185219	4.6447	3.40573e-06	0.00141686	chr12	89769011	89769884	Intergenic
LOC101927426	Interval_93537	25.4613	0.859884	0.235396	3.65293	0.00025926	0.0305676	chr2	1387649	1388914	Intergenic
FAM208A	Interval_128022	52.7119	0.859655	0.241507	3.55954	0.000371501	0.0384154	chr3	56758530	56758933	intron (ARHGEF3, intron 3 of 10)
SMOC1	Interval_58378	48.8387	0.859025	0.210899	4.07315	4.63808e-05	0.00993284	chr14	70020226	70021157	intron (SMOC1, intron 10 of 11)
SMIM20	Interval_139341	30.4562	0.858123	0.204399	4.19828	2.68949e-05	0.00676208	chr4	25938862	25939723	Intergenic
TNS1	Interval_109112	29.497	0.857883	0.247236	3.46989	0.000520665	0.047264	chr2	217868798	217869823	intron (TNS1, intron 10 of 28)
ACSL3	Interval_109546	29.8478	0.857765	0.22845	3.75472	0.000173534	0.0235693	chr2	222805555	222806321	Intergenic
HINT3	Interval_168444	106.689	0.8564	0.185895	4.6069	4.08709e-06	0.00163644	chr6	125952946	125953654	Intergenic
COPS8	Interval_110809	58.5127	0.855283	0.16038	5.33286	9.66765e-08	8.42338e-05	chr2	237154675	237156936	Intergenic
LOC102724948	Interval_95344	24.5758	0.854705	0.214462	3.98535	6.73811e-05	0.0128755	chr2	20561019	20561860	Intergenic
LOC102546298	Interval_157239	39.668	0.854699	0.244057	3.50205	0.000461692	0.0440199	chr5	150542740	150543456	TTS (NDST1)
LOC102723430	Interval_130547	40.4826	0.852714	0.239783	3.5562	0.000376265	0.0387502	chr3	113140675	113141643	Intergenic
PAPPA-AS1	Interval_199188	38.787	0.851105	0.204275	4.16647	3.09357e-05	0.00747942	chr9	116450473	116451099	intron (ASTN2, intron 5 of 8)
PRLR	Interval_149738	37.3526	0.848098	0.206027	4.11643	3.84783e-05	0.00875308	chr5	35229328	35230710	intron (PRLR, intron 1 of 9)
PCDHA12	Interval_156272	33.6137	0.848071	0.236997	3.5784	0.0003457	0.0368116	chr5	140875020	140875992	exon (PCDHA12, exon 1 of 4)
OLFML2A	Interval_199912	24.6727	0.845987	0.244155	3.46496	0.000530312	0.0479057	chr9	124810906	124811838	exon (OLFML2A, exon 5 of 5)
LINC00322	Interval_118854	248.652	0.844146	0.167767	5.03165	4.8628e-07	0.000303456	chr21	43345627	43346830	Intergenic
ATP1B2	Interval_75504	29.2796	0.841046	0.224118	3.75269	0.000174947	0.0236453	chr17	7644655	7645439	Intergenic
LOC102724497	Interval_99933	41.4222	0.840942	0.227276	3.7001	0.000215514	0.0270194	chr2	74740274	74741542	intron (LOC102724497, intron 2 of 2)
LOC101928176	Interval_159077	46.2448	0.838607	0.225089	3.72567	0.000194796	0.0254347	chr5	174608187	174609502	Intergenic
LOC102724946	Interval_175816	34.9129	0.838456	0.227174	3.69082	0.000223536	0.0276745	chr7	43810042	43810994	Intergenic
UBE2T	Interval_14990	21.325	0.837447	0.240016	3.48913	0.000484602	0.0451579	chr1	202295633	202296066	intron (LGR6, intron 5 of 16)
CACNA1C-IT3	Interval_40190	44.1464	0.837422	0.233865	3.58079	0.000342559	0.0366744	chr12	2336396	2337000	intron (CACNA1C, intron 3 of 46)
BAGE2	Interval_117076	31.0213	0.835928	0.234544	3.56405	0.000365172	0.0380372	chr21	10325628	10326239	Intergenic
TRABD2B	Interval_5727	20.1306	0.833886	0.226245	3.68576	0.000228023	0.0281295	chr1	47906158	47907265	intron (TRABD2B, intron 2 of 8)
SCARNA27	Interval_160731	21.8091	0.832678	0.236973	3.51381	0.000441731	0.0428841	chr6	8085005	8085458	intron (EEF1E1, intron 3 of 3)
LOC101929620	Interval_194868	44.6205	0.830934	0.182297	4.55813	5.16104e-06	0.00198623	chr9	31541992	31543067	Intergenic
EFNA5	Interval_153708	49.6748	0.830396	0.17792	4.66723	3.05282e-06	0.00130937	chr5	107486404	107487663	intron (EFNA5, intron 1 of 3)
TTLL9	Interval_113673	39.4342	0.830268	0.186239	4.45808	8.26989e-06	0.00285705	chr20	31923423	31924398	intron (TTLL9, intron 7 of 8)
COL6A3	Interval_110826	36.8245	0.830028	0.196499	4.22409	2.39909e-05	0.00624738	chr2	237281456	237282400	Intergenic
CREB3L2	Interval_181544	73.4374	0.829859	0.16321	5.08461	3.68388e-07	0.000248951	chr7	137904460	137905186	intron (CREB3L2, intron 6 of 11)
LOC101927695	Interval_54838	108.105	0.827915	0.186582	4.43727	9.11079e-06	0.00308894	chr13	110094400	110095344	intron (LOC101927695, intron 1 of 2)
LOC101929143	Interval_138987	48.7148	0.827289	0.223079	3.70851	0.000208484	0.0265464	chr4	17476600	17477756	Intergenic
MTRNR2L6	Interval_182088	26.0803	0.826898	0.23952	3.45232	0.000555796	0.0493242	chr7	142568503	142569112	Intergenic
LINC01194	Interval_148813	27.3305	0.825986	0.23031	3.58641	0.000335266	0.036258	chr5	12861741	12862568	Intergenic
MRPS28	Interval_188632	31.6883	0.825922	0.223008	3.70356	0.000212597	0.0268481	chr8	79982301	79983133	intron (MRPS28, intron 2 of 2)
LOC101927442	Interval_167209	16.9702	0.825701	0.238443	3.46289	0.000534408	0.048137	chr6	107645724	107646541	intron (SOBP, intron 6 of 6)
LOC101929125	Interval_111930	51.7119	0.825531	0.186645	4.42301	9.73353e-06	0.00323368	chr20	3811254	3812381	intron (LOC101929125, intron 3 of 3)
PDRG1	Interval_113684	31.0964	0.824962	0.201279	4.0986	4.15663e-05	0.00916948	chr20	31987505	31988686	intron (XKR7, intron 1 of 2)
SSR3	Interval_133959	56.8658	0.824316	0.184811	4.46031	8.1841e-06	0.00284872	chr3	156535079	156535899	intron (KCNAB1, intron 12 of 12)
PLAGL2	Interval_113724	77.3712	0.823104	0.173411	4.74654	2.06925e-06	0.000975054	chr20	32205195	32205904	intron (PLAGL2, intron 1 of 2)
DVL3	Interval_135725	41.7273	0.822403	0.183561	4.48028	7.45453e-06	0.002648	chr3	184160556	184160895	intron (DVL3, intron 1 of 15)
AGFG2	Interval_178894	40.4317	0.821656	0.195627	4.20011	2.66782e-05	0.00674432	chr7	100545622	100546045	intron (AGFG2, intron 1 of 11)
FLJ46026	Interval_82459	49.3704	0.821144	0.171922	4.77625	1.78595e-06	0.000871191	chr17	80891265	80892553	intron (RPTOR, intron 18 of 33)
LOC101928101	Interval_11247	29.1553	0.820858	0.224045	3.66381	0.000248488	0.029702	chr1	154420258	154420488	intron (IL6R, intron 1 of 9)
AP000469.2	Interval_117417	133.35	0.820714	0.143288	5.72772	1.0179e-08	1.20526e-05	chr21	23968486	23969752	Intergenic
LOC100128818	Interval_122864	23.1624	0.820441	0.22992	3.56838	0.000359196	0.0376842	chr22	47049412	47050037	intron (TBC1D22A, intron 12 of 13)
SEMA6D	Interval_63155	29.9903	0.820047	0.210795	3.89026	0.000100138	0.0168358	chr15	47460777	47461409	intron (SEMA6D, intron 2 of 19)
DCSTAMP	Interval_190214	42.7015	0.816511	0.191918	4.25448	2.0954e-05	0.00565863	chr8	104336098	104337400	Intergenic
CDR1	Interval_206057	81.3976	0.816293	0.163531	4.99167	5.98579e-07	0.000357434	chrX	140764377	140766274	intron (LINC00632, intron 3 of 3)
CAV3	Interval_123658	24.3701	0.815642	0.225864	3.61121	0.000304767	0.0341044	chr3	8741584	8742153	intron (CAV3, intron 1 of 1)
MIR585	Interval_158402	27.1944	0.815308	0.220971	3.68966	0.000224554	0.0277686	chr5	169161121	169161804	intron (SLIT3, intron 4 of 36)
MCMBP	Interval_28244	70.6277	0.815098	0.216757	3.76042	0.000169629	0.0232441	chr10	119807844	119808564	intron (INPP5F, intron 13 of 15)
FAM105A	Interval_148925	38.0853	0.814923	0.217387	3.74871	0.000177744	0.0238835	chr5	14520948	14522288	Intergenic
RP11-475O6.1	Interval_7915	106.368	0.814483	0.161226	5.0518	4.37669e-07	0.00028736	chr1	83860320	83861334	promoter-TSS (RP11-475O6.1-2)
TRNAL7	Interval_69943	20.0894	0.812748	0.220576	3.68467	0.000228999	0.0281996	chr16	22199700	22199861	Intergenic
RP11-347D21.3	Interval_115386	29.6962	0.812294	0.2338	3.47431	0.000512176	0.046804	chr20	48006078	48007023	Intergenic
NUAK1	Interval_47051	20.2974	0.812063	0.232702	3.48971	0.000483541	0.0451401	chr12	106149085	106149757	Intergenic
HIF3A	Interval_92034	89.643	0.811961	0.142565	5.69536	1.23113e-08	1.4213e-05	chr19	46296572	46297362	promoter-TSS (HIF3A)
HCN4	Interval_65344	18.2019	0.811827	0.228357	3.55508	0.000377858	0.0388043	chr15	73387462	73388339	Intergenic
CHRM3-AS1	Interval_18520	55.7044	0.807099	0.182957	4.41142	1.02695e-05	0.00333186	chr1	239909749	239910213	TTS (CHRM3)
LOC102724386	Interval_180037	51.4369	0.806629	0.228497	3.53016	0.00041531	0.0412328	chr7	115230858	115231619	Intergenic
LOC101928535	Interval_37338	27.6451	0.805449	0.21811	3.69285	0.000221754	0.0275524	chr11	106552278	106553485	Intergenic
POM121	Interval_177129	21.9171	0.804653	0.229103	3.51219	0.000444429	0.0429276	chr7	72911207	72911838	intron (POM121, intron 4 of 15)
ZC3HAV1	Interval_181688	35.1146	0.804548	0.191038	4.21146	2.53724e-05	0.00650733	chr7	139078574	139079549	intron (ZC3HAV1, intron 4 of 8)
ALX4	Interval_32720	46.2814	0.801756	0.168053	4.77084	1.83455e-06	0.000879416	chr11	44407132	44408316	Intergenic
LOC646938	Interval_66020	24.7428	0.801642	0.232741	3.44435	0.000572428	0.0499697	chr15	78719922	78720586	Intergenic
PRKAG2	Interval_182780	31.2105	0.801337	0.215615	3.71651	0.000201991	0.0261596	chr7	151755987	151756342	intron (PRKAG2, intron 3 of 14)
PARD6G	Interval_87395	34.5356	0.800712	0.19971	4.00937	6.08809e-05	0.0119296	chr18	80200112	80201618	intron (PARD6G, intron 2 of 2)
FLJ41481	Interval_95198	28.28	0.798948	0.21619	3.69558	0.00021939	0.0273322	chr2	19120882	19121677	Intergenic
LOC101928905	Interval_147748	52.3577	0.797805	0.216893	3.67833	0.000234766	0.0287056	chr4	185112021	185112777	Intergenic
CYB561	Interval_80443	31.3964	0.797604	0.202639	3.93609	8.28207e-05	0.0148542	chr17	63460645	63461374	Intergenic
ZNF295-AS1	Interval_118660	36.5327	0.795236	0.192703	4.12674	3.67944e-05	0.00846752	chr21	42039503	42040771	Intergenic
MS4A12	Interval_33569	34.4603	0.79469	0.210583	3.77376	0.000160804	0.0225477	chr11	60485846	60486551	Intergenic
HCN4	Interval_65328	22.6848	0.793465	0.224646	3.53206	0.000412332	0.0409776	chr15	73303690	73304335	exon (NEO1, exon 28 of 28)
SORL1	Interval_38668	38.5518	0.793148	0.21161	3.74816	0.000178133	0.0239127	chr11	121466103	121466850	intron (SORL1, intron 1 of 47)
LOC101928727	Interval_13209	27.9379	0.793126	0.196938	4.02729	5.64241e-05	0.0113215	chr1	175511537	175511993	intron (TNR, intron 2 of 22)
MERTK	Interval_102080	37.6283	0.790109	0.19418	4.06895	4.72264e-05	0.0100655	chr2	111919187	111920691	intron (MERTK, intron 1 of 16)
MIR4643	Interval_166512	33.3559	0.788447	0.213855	3.68682	0.000227072	0.0280371	chr6	91141065	91141923	Intergenic
CCL25	Interval_88693	31.3976	0.787195	0.179773	4.37882	1.19324e-05	0.00370583	chr19	8065018	8066108	exon (FBN3, exon 63 of 63)
RP11-397C18.2	Interval_20439	55.14	0.783886	0.191918	4.08448	4.41749e-05	0.00960724	chr10	13945579	13946806	intron (FRMD4A, intron 2 of 24)
CRIPAK	Interval_137473	78.8732	0.782728	0.164934	4.7457	2.07789e-06	0.000975805	chr4	1462747	1463935	Intergenic
ABCG1	Interval_118686	67.7926	0.781664	0.187947	4.15895	3.19709e-05	0.00767679	chr21	42227859	42228655	intron (ABCG1, intron 2 of 14)
FAM222A-AS1	Interval_47362	27.4184	0.781336	0.195055	4.00572	6.18276e-05	0.01203	chr12	109762877	109763562	intron (FAM222A, intron 2 of 2)
CEACAM4	Interval_91513	26.8293	0.781118	0.21966	3.55604	0.000376493	0.0387502	chr19	41616728	41617385	Intergenic
NAMA	Interval_198000	92.9038	0.780556	0.189603	4.11679	3.84185e-05	0.00875308	chr9	99433105	99434217	Intergenic
KANK4	Interval_6840	73.5039	0.780353	0.17271	4.51829	6.23407e-06	0.00230305	chr1	62325165	62326124	Intergenic
TOX2	Interval_114917	21.5225	0.777889	0.217319	3.57948	0.000344285	0.0367321	chr20	43955342	43955869	intron (TOX2, intron 2 of 9)
CELA2A	Interval_1824	36.8229	0.777817	0.206131	3.77341	0.000161029	0.0225565	chr1	15464594	15466153	intron (CELA2A, intron 5 of 7)
LINC01085	Interval_138766	59.8518	0.777799	0.204906	3.79588	0.000147123	0.0214772	chr4	14529512	14530273	Intergenic
LOC101928047	Interval_160549	29.6494	0.7769	0.203223	3.8229	0.000131894	0.0199694	chr6	6879092	6879786	Intergenic
LOC101928406	Interval_161482	24.949	0.775258	0.210894	3.67606	0.000236864	0.028734	chr6	15901268	15901979	Intergenic
AP1S3	Interval_109614	46.4008	0.774527	0.218957	3.53734	0.000404173	0.0404863	chr2	223760456	223761763	intron (AP1S3, intron 4 of 4)
RP11-317M11.1	Interval_140589	32.7813	0.774075	0.224441	3.44891	0.000562855	0.049658	chr4	53748029	53748903	intron (RP11-317M11.1, intron 2 of 3)
LOC101928965	Interval_127512	63.0481	0.773665	0.16791	4.60761	4.0732e-06	0.00163561	chr3	50415400	50416967	intron (CACNA2D2, intron 3 of 37)
DISC1FP1	Interval_36552	23.1548	0.772229	0.222803	3.46597	0.000528325	0.0478067	chr11	90326435	90327035	intron (DISC1FP1, intron 1 of 6)
LOC101928676	Interval_137444	36.7541	0.771385	0.211414	3.64869	0.00026358	0.0309442	chr4	1300688	1301489	TTS (LOC101928676)
NDST1	Interval_157223	41.6689	0.77137	0.18017	4.28134	1.85767e-05	0.00518873	chr5	150472897	150473372	Intergenic
IGFBP7-AS1	Interval_140920	57.0181	0.771006	0.205522	3.75145	0.000175812	0.0236929	chr4	57080949	57082208	intron (IGFBP7, intron 1 of 4)
RP11-1338A24.1	Interval_138421	25.9545	0.77085	0.205169	3.75715	0.000171862	0.023411	chr4	8770561	8771718	Intergenic
LOC101929724	Interval_66730	142.714	0.770192	0.182874	4.21161	2.53562e-05	0.00650733	chr15	87874979	87875928	Intergenic
FAM111B	Interval_33457	76.9178	0.770004	0.160172	4.80735	1.52944e-06	0.000770482	chr11	59106337	59108124	promoter-TSS (FAM111B)
CDH17	Interval_189341	48.1142	0.76965	0.202184	3.80668	0.000140846	0.0208911	chr8	94071534	94072840	Intergenic
OR1E2	Interval_75012	62.3347	0.769178	0.182594	4.21249	2.52567e-05	0.00650733	chr17	3433002	3433866	exon (OR1E2, exon 1 of 1)
C1QTNF9	Interval_50099	31.8668	0.767128	0.187583	4.08955	4.32211e-05	0.0094479	chr13	24386087	24387264	Intergenic
LOC101927534	Interval_93710	44.5274	0.767014	0.214287	3.57937	0.000344423	0.0367321	chr2	2761726	2763124	Intergenic
LOC101927234	Interval_195985	159.546	0.766373	0.189648	4.04103	5.32175e-05	0.0109223	chr9	72526920	72528450	exon (LOC101927234, exon 1 of 3)
IGF2-AS	Interval_29875	92.4759	0.765305	0.135744	5.63783	1.72202e-08	1.87844e-05	chr11	2138860	2140168	promoter-TSS (IGF2)
NID1	Interval_18303	92.5675	0.765102	0.210558	3.63368	0.000279403	0.0322024	chr1	236097107	236097922	Intergenic
SMTN	Interval_120825	49.985	0.76485	0.212847	3.59343	0.000326356	0.0356258	chr22	31060997	31061711	Intergenic
ENPP3	Interval_168806	30.0132	0.761459	0.20697	3.67909	0.00023407	0.0286459	chr6	131660089	131660748	intron (ENPP3, intron 6 of 23)
MIR4253	Interval_2745	60.2729	0.760997	0.188167	4.04427	5.24854e-05	0.0108362	chr1	22831815	22832566	intron (EPHB2, intron 3 of 15)
LOC101927000	Interval_172488	61.3122	0.759749	0.20893	3.63638	0.000276499	0.0320813	chr7	542546	543603	Intergenic
LOC389607	Interval_183539	144.976	0.758794	0.149285	5.08285	3.71815e-07	0.000250047	chr8	630786	631239	Intergenic
LINC01165	Interval_29296	45.4423	0.758545	0.19631	3.86401	0.000111541	0.017968	chr10	132496846	132498921	Intergenic
ID1	Interval_113616	161.562	0.758393	0.14815	5.11908	3.07027e-07	0.00021591	chr20	31595647	31596813	Intergenic
AC019118.2	Interval_93760	36.8212	0.758255	0.194154	3.90544	9.40545e-05	0.0160863	chr2	3168308	3169546	Intergenic
LOC101927585	Interval_173785	34.196	0.757722	0.201472	3.76093	0.000169284	0.0232428	chr7	16708766	16709657	Intergenic
DAPK3	Interval_88098	113.163	0.753635	0.150047	5.02265	5.09626e-07	0.000313785	chr19	3968670	3969086	intron (DAPK3, intron 2 of 8)
KCNJ12	Interval_76758	45.5045	0.753165	0.206909	3.64008	0.000272555	0.03173	chr17	21421352	21423610	Intergenic
RP11-100N20.1	Interval_142051	39.145	0.753024	0.214959	3.50311	0.000459863	0.043906	chr4	81153705	81154531	promoter-TSS (PRKG2)
LOC102724465	Interval_66706	36.3317	0.752931	0.211706	3.55649	0.00037584	0.0387502	chr15	87477773	87478567	intron (LOC102724465, intron 2 of 3)
ACOX2	Interval_128221	38.2005	0.752835	0.197074	3.82006	0.000133417	0.0201121	chr3	58526240	58527041	exon (ACOX2, exon 10 of 15)
LOC101929636	Interval_113696	368.943	0.752107	0.121515	6.18942	6.03855e-10	1.03279e-06	chr20	32039876	32041271	Intergenic
LOC100379224	Interval_91740	100.537	0.752037	0.156183	4.8151	1.47124e-06	0.000751077	chr19	44111875	44112471	intron (LOC100379224, intron 1 of 1)
ACVR2A	Interval_104288	32.478	0.751431	0.216031	3.47835	0.000504502	0.0464437	chr2	147689330	147690126	Intergenic
LOC102724947	Interval_181339	68.3929	0.750537	0.184807	4.06119	4.88238e-05	0.010286	chr7	134890913	134892293	exon (CALD1, exon 1 of 13)
HIF3A	Interval_92035	66.0262	0.7488	0.190531	3.93007	8.49211e-05	0.0150635	chr19	46300666	46301206	intron (HIF3A, intron 1 of 14)
ELFN2	Interval_121484	33.3119	0.748066	0.181573	4.11992	3.79004e-05	0.0086643	chr22	37454732	37455765	Intergenic
MMAB	Interval_47332	36.9919	0.746933	0.187147	3.99115	6.57545e-05	0.0126502	chr12	109557557	109558720	intron (MMAB, intron 9 of 9)
CXCL17	Interval_91646	49.4874	0.746069	0.176029	4.23833	2.25186e-05	0.00593087	chr19	42469539	42470175	intron (LIPE-AS1, intron 1 of 1)
ACSBG1	Interval_65951	65.4784	0.744785	0.187646	3.9691	7.21448e-05	0.0135429	chr15	78212304	78213660	intron (ACSBG1, intron 1 of 13)
KCNK13	Interval_59743	77.204	0.743926	0.179515	4.14408	3.41185e-05	0.00801124	chr14	90087249	90087914	intron (KCNK13, intron 1 of 1)
SLC4A7	Interval_125359	26.8145	0.743116	0.211942	3.50622	0.000454512	0.043517	chr3	27521237	27522289	Intergenic
FECH	Interval_86051	26.8553	0.742544	0.215462	3.44629	0.000568336	0.0498378	chr18	57523044	57523885	Intergenic
NRXN2	Interval_34148	94.5812	0.742442	0.134859	5.50531	3.68523e-08	3.69955e-05	chr11	64675075	64676532	intron (NRXN2, intron 4 of 18)
CRYAA	Interval_118830	43.6967	0.741959	0.182176	4.07275	4.64607e-05	0.00993284	chr21	43193529	43195925	Intergenic
LINC00589	Interval_185684	50.5223	0.741686	0.180955	4.09873	4.15427e-05	0.00916948	chr8	29664848	29665993	Intergenic
MYO16-AS1	Interval_54745	52.01	0.741421	0.168326	4.40468	1.05941e-05	0.00341297	chr13	109161887	109162995	intron (MYO16, intron 32 of 34)
ZBTB8B	Interval_4067	135.655	0.740951	0.117144	6.32516	2.52973e-10	5.15984e-07	chr1	32448085	32449592	Intergenic
ABHD12	Interval_113510	124.413	0.739858	0.14201	5.20988	1.88959e-07	0.000143047	chr20	25309012	25311339	intron (ABHD12, intron 6 of 10)
MIR4500	Interval_53521	168.803	0.737754	0.148776	4.95883	7.09175e-07	0.00040936	chr13	87123936	87124875	Intergenic
FAM230C	Interval_49755	71.7744	0.736819	0.188504	3.90877	9.2766e-05	0.0159897	chr13	18211824	18212499	intron (FAM230C, intron 1 of 7)
CTSL3P	Interval_196879	112.597	0.736656	0.127802	5.76406	8.21152e-09	1.02066e-05	chr9	87792701	87793711	Intergenic
TSPY26P	Interval_113721	217.025	0.73634	0.090188	8.1645	3.22759e-16	2.03244e-12	chr20	32189124	32192174	promoter-TSS (TSPY26P)
TSPY26P	Interval_113717	33.1865	0.735729	0.202536	3.63258	0.000280606	0.0322606	chr20	32163519	32164503	intron (TM9SF4, intron 17 of 17)
PROM2	Interval_100695	35.813	0.733655	0.210305	3.48853	0.000485688	0.0451579	chr2	95259753	95260664	Intergenic
LOC102723341	Interval_168375	57.9509	0.730778	0.171467	4.26191	2.02685e-05	0.00552111	chr6	125377366	125378177	Intergenic
MN1	Interval_120456	36.5137	0.73018	0.185108	3.94461	7.99302e-05	0.01451	chr22	27686337	27687225	Intergenic
RBM20	Interval_27451	41.0114	0.729699	0.211806	3.44513	0.000570795	0.0498585	chr10	110651254	110652156	intron (RBM20, intron 1 of 13)
UNC5D	Interval_185995	66.9951	0.728803	0.172745	4.21895	2.45441e-05	0.00636257	chr8	35234877	35236597	exon (UNC5D, exon 1 of 17)
LOC644919	Interval_56618	115.658	0.728216	0.159775	4.55777	5.17007e-06	0.00198623	chr14	40954360	40955367	exon (LOC644919, exon 1 of 4)
LAMTOR3	Interval_143068	49.3425	0.727997	0.184218	3.95183	7.75552e-05	0.0142126	chr4	99868101	99868798	exon (DAPP1, exon 9 of 9)
ZNF507	Interval_90594	35.3615	0.727896	0.197539	3.68482	0.000228861	0.0281996	chr19	32237964	32238862	Intergenic
C3orf65	Interval_135899	34.7717	0.727253	0.207058	3.51232	0.000444209	0.0429276	chr3	185688651	185689395	intron (IGF2BP2, intron 6 of 16)
BIRC7	Interval_116826	37.2648	0.726509	0.189369	3.83648	0.00012481	0.0193746	chr20	63235544	63236423	promoter-TSS (BIRC7)
TBX5	Interval_47903	54.1986	0.726387	0.190818	3.8067	0.000140833	0.0208911	chr12	114335218	114336191	Intergenic
LOC100507403	Interval_186079	41.6526	0.724628	0.203086	3.56808	0.000359608	0.0376843	chr8	37401501	37402463	Intergenic
C6orf223	Interval_164421	68.0237	0.724446	0.199713	3.62743	0.000286256	0.0327201	chr6	43989944	43991313	Intergenic
IGF2R	Interval_171338	37.2448	0.723546	0.181708	3.98191	6.83631e-05	0.0130093	chr6	159952751	159953797	Intergenic
RGS1	Interval_14264	48.5718	0.722863	0.197039	3.66863	0.000243851	0.0292926	chr1	192531043	192531683	Intergenic
KCNK5	Interval_163806	47.5685	0.72199	0.202412	3.56693	0.000361192	0.037819	chr6	39193228	39193791	intron (KCNK5, intron 2 of 2)
RPS6KA2	Interval_171870	45.7301	0.721006	0.178811	4.03223	5.52508e-05	0.0111904	chr6	166572435	166574008	intron (RPS6KA2, intron 2 of 21)
VASH1	Interval_59000	45.3696	0.720582	0.203202	3.54613	0.000390934	0.0396475	chr14	76719863	76721213	Intergenic
TRIM55	Interval_187962	64.5312	0.720121	0.199182	3.61539	0.000299892	0.0337771	chr8	66123722	66124595	intron (LOC101060153, intron 2 of 2)
CDC42EP4	Interval_81306	40.3679	0.719664	0.175458	4.10163	4.10245e-05	0.00913974	chr17	73323471	73325085	Intergenic
SPEG	Interval_109346	54.3041	0.71864	0.204438	3.51519	0.000439441	0.0426917	chr2	219452890	219454094	intron (SPEG, intron 6 of 24)
MIR5008	Interval_17367	107.63	0.718301	0.208487	3.44531	0.000570403	0.0498558	chr1	227934750	227935378	intron (WNT9A, intron 1 of 3)
GAL	Interval_34744	61.8493	0.718132	0.177024	4.05668	4.97746e-05	0.0104336	chr11	68650937	68653373	Intergenic
LOC102724475	Interval_172274	30.0462	0.71792	0.206476	3.47702	0.000507028	0.0466103	chr6	170017639	170018895	intron (LOC102724475, intron 1 of 2)
RGS6	Interval_58501	59.1298	0.717259	0.190406	3.767	0.000165221	0.0229127	chr14	72054582	72055501	intron (RGS6, intron 2 of 18)
KIAA1598	Interval_27942	107.424	0.715914	0.151839	4.71496	2.41756e-06	0.00109451	chr10	116946931	116948748	intron (KIAA1598, intron 7 of 16)
KIAA0895	Interval_175249	46.7088	0.714963	0.207276	3.44933	0.000561976	0.049658	chr7	36280964	36281163	intron (EEPD1, intron 3 of 7)
F10	Interval_55227	49.8593	0.714601	0.175374	4.07472	4.60694e-05	0.00991036	chr13	113122629	113124028	intron (F10, intron 1 of 6)
C1QTNF4	Interval_33174	140.974	0.712226	0.14772	4.82146	1.42509e-06	0.000733928	chr11	47591660	47592964	intron (C1QTNF4, intron 1 of 1)
LOC101929636	Interval_113695	69.4191	0.711557	0.143393	4.96227	6.96738e-07	0.000403863	chr20	32034792	32035470	Intergenic
HCK	Interval_113701	112.461	0.710337	0.155919	4.55581	5.21847e-06	0.00199709	chr20	32076976	32077983	intron (HCK, intron 5 of 12)
MFAP4	Interval_76548	169.195	0.710277	0.115219	6.16458	7.06683e-10	1.17953e-06	chr17	19386174	19388151	promoter-TSS (MFAP4)
MIR6729	Interval_1560	71.4209	0.706853	0.179207	3.94434	8.00197e-05	0.01451	chr1	12051766	12052707	Intergenic
ARHGAP5-AS1	Interval_56176	43.7559	0.706301	0.183953	3.83957	0.00012325	0.0191878	chr14	31937632	31938232	Intergenic
MYT1L-AS1	Interval_93673	112.099	0.704397	0.156915	4.48904	7.15462e-06	0.00257447	chr2	2270959	2272413	intron (MYT1L, intron 2 of 24)
TSNARE1	Interval_192938	31.6014	0.702882	0.1938	3.62684	0.000286908	0.0327405	chr8	142375902	142376889	intron (TSNARE1, intron 2 of 13)
MIR4251	Interval_392	53.0476	0.700724	0.195765	3.57941	0.000344374	0.0367321	chr1	3105215	3106415	intron (PRDM16, intron 1 of 16)
ZMAT4	Interval_186409	33.9566	0.700608	0.192745	3.63489	0.000278095	0.0321394	chr8	40897332	40898154	promoter-TSS (ZMAT4)
DMRTB1	Interval_6117	41.6714	0.700575	0.178192	3.93158	8.43898e-05	0.01504	chr1	53508793	53509676	exon (GLIS1, exon 9 of 10)
SLC7A1	Interval_50565	61.6504	0.698497	0.183695	3.80249	0.000143252	0.0210674	chr13	29543029	29544263	intron (SLC7A1, intron 2 of 12)
LOC285819	Interval_162285	163.35	0.698312	0.112614	6.20094	5.61271e-10	9.77988e-07	chr6	26473662	26474598	intron (LOC285819, intron 3 of 3)
SLC5A9	Interval_5769	165.692	0.697899	0.132431	5.26991	1.36492e-07	0.00011058	chr1	48226898	48228526	intron (SLC5A9, intron 2 of 14)
HCK	Interval_113702	84.3376	0.696514	0.179447	3.88144	0.000103839	0.017228	chr20	32078624	32079500	intron (HCK, intron 5 of 12)
LOC101060004	Interval_115377	33.2895	0.696183	0.201003	3.46355	0.000533091	0.0480497	chr20	47970227	47970829	Intergenic
CAPN2	Interval_16945	34.9758	0.694829	0.200115	3.47214	0.00051632	0.0470276	chr1	223700998	223701509	promoter-TSS (CAPN2)
OAT	Interval_28592	61.7015	0.694267	0.176616	3.93095	8.46102e-05	0.01504	chr10	124340817	124342147	Intergenic
AC017060.1	Interval_173861	41.4176	0.693875	0.19454	3.56675	0.000361439	0.037819	chr7	17532627	17533710	intron (AC017060.1, intron 1 of 3)
CD300LG	Interval_78599	42.7963	0.693182	0.175258	3.95522	7.64654e-05	0.0140867	chr17	43858019	43859448	TTS (CD300LG)
OPRM1	Interval_170641	50.6568	0.692435	0.195079	3.54951	0.000385952	0.0393148	chr6	154122697	154123899	exon (OPRM1, exon 4 of 4)
ITM2C	Interval_110088	48.4924	0.689899	0.191683	3.59917	0.000319229	0.0351268	chr2	230793896	230794698	intron (CAB39, intron 4 of 8)
MDH2	Interval_177504	43.9188	0.689303	0.168104	4.10046	4.12336e-05	0.00913974	chr7	76053684	76055000	intron (MDH2, intron 1 of 7)
LOC100506082	Interval_30208	79.1895	0.687556	0.160469	4.28467	1.83007e-05	0.00514924	chr11	4175497	4176620	Intergenic
CYP1B1-AS1	Interval_96811	55.5483	0.68732	0.159342	4.31348	1.60705e-05	0.00463822	chr2	38105852	38107222	Intergenic
CASC9	Interval_188502	50.6031	0.686932	0.191782	3.58184	0.000341179	0.0365832	chr8	75324207	75324964	Intergenic
LOC101929636	Interval_113694	129.592	0.686701	0.121914	5.63266	1.77455e-08	1.92062e-05	chr20	32031104	32032086	promoter-TSS (LOC101929636)
C1orf195	Interval_1770	48.6491	0.685867	0.190849	3.59377	0.000325926	0.0356092	chr1	15186864	15188980	intron (TMEM51, intron 1 of 2)
IQSEC3	Interval_39915	270.665	0.685508	0.165102	4.15202	3.29553e-05	0.00781763	chr12	102894	104283	intron (IQSEC3, intron 2 of 12)
CXCR2P1	Interval_109151	43.8626	0.68413	0.187246	3.65363	0.000258554	0.0305424	chr2	218079811	218081526	intron (RUFY4, intron 11 of 13)
HTRA3	Interval_138347	88.4966	0.683945	0.163979	4.17093	3.03365e-05	0.00736197	chr4	8277638	8279010	intron (HTRA3, intron 1 of 6)
ESRRG	Interval_16468	35.7267	0.682511	0.180515	3.78092	0.000156251	0.022156	chr1	216722938	216724129	promoter-TSS (ESRRG)
INO80D	Interval_108288	52.7133	0.681614	0.184342	3.69754	0.000217696	0.0272191	chr2	205944337	205945132	Intergenic
TTLL9	Interval_113672	63.3861	0.680896	0.170783	3.9869	6.69426e-05	0.0128093	chr20	31917465	31918699	intron (TTLL9, intron 4 of 12)
PIP	Interval_182159	46.185	0.680697	0.197041	3.4546	0.000551103	0.0490256	chr7	143125821	143126620	Intergenic
SRM	Interval_1422	98.125	0.677864	0.17875	3.79225	0.00014929	0.0216557	chr1	11068972	11070119	intron (EXOSC10, intron 18 of 20)
CTSB	Interval_184316	87.856	0.677657	0.176155	3.84693	0.000119607	0.0188274	chr8	11853416	11854372	intron (CTSB, intron 1 of 9)
MAP3K12	Interval_43752	83.24	0.676506	0.142025	4.76328	1.90474e-06	0.000909912	chr12	53496399	53496536	intron (MAP3K12, intron 1 of 14)
HCK	Interval_113697	745.234	0.676408	0.108477	6.23547	4.50424e-10	8.31998e-07	chr20	32050775	32053432	promoter-TSS (HCK)
TSPAN11	Interval_42283	36.0666	0.675518	0.184909	3.65326	0.000258935	0.0305552	chr12	30980226	30981360	intron (TSPAN11, intron 5 of 7)
RET	Interval_22295	51.0672	0.675007	0.173886	3.88189	0.000103649	0.0172171	chr10	43112918	43114319	exon (RET, exon 10 of 19)
POFUT1	Interval_113725	492.313	0.674586	0.101395	6.65305	2.87075e-11	6.97724e-08	chr20	32207074	32208310	promoter-TSS (PLAGL2)
ZNF423	Interval_71074	100.213	0.672233	0.155668	4.31837	1.57188e-05	0.004579	chr16	49834099	49836256	intron (ZNF423, intron 1 of 7)
SETD7	Interval_145102	79.0298	0.672138	0.143962	4.66887	3.02861e-06	0.00130708	chr4	139528486	139529221	intron (SETD7, intron 4 of 7)
MIR4506	Interval_60189	147.591	0.671791	0.12689	5.29426	1.19498e-07	9.91307e-05	chr14	93959383	93960332	intron (ASB2, intron 3 of 10)
ADCY4	Interval_55916	96.7107	0.670525	0.159856	4.19455	2.73416e-05	0.00684955	chr14	24335517	24336340	promoter-TSS (ADCY4)
ZNF608	Interval_154726	250.357	0.670397	0.164601	4.07287	4.64379e-05	0.00993284	chr5	124627802	124629836	Intergenic
LOC102723568	Interval_32252	69.0201	0.669983	0.163344	4.10166	4.10192e-05	0.00913974	chr11	34692049	34693238	Intergenic
ARHGEF4	Interval_103415	92.0219	0.66962	0.18555	3.60884	0.000307575	0.0343354	chr2	130824095	130825065	Intergenic
RAPGEF4	Interval_106017	62.0031	0.667116	0.181519	3.67519	0.000237676	0.0287569	chr2	172962464	172963274	intron (RAPGEF4, intron 3 of 25)
CXCL14	Interval_155698	88.7573	0.666915	0.159168	4.19001	2.78945e-05	0.00693787	chr5	135578000	135579639	exon (CXCL14, exon 1 of 4)
WEE1	Interval_30620	164.638	0.666904	0.165785	4.0227	5.75342e-05	0.0115015	chr11	9565869	9566564	Intergenic
LOC101927962	Interval_183377	75.3861	0.665245	0.176808	3.76254	0.000168196	0.0231393	chr7	158430316	158433390	intron (PTPRN2, intron 1 of 21)
LOC100507460	Interval_103493	47.6556	0.664915	0.187686	3.5427	0.000396058	0.03994	chr2	131668889	131669360	Intergenic
C8orf46	Interval_187990	46.9455	0.664777	0.165475	4.01738	5.88489e-05	0.0116301	chr8	66486941	66488927	Intergenic
LOC102546294	Interval_156858	58.0544	0.66455	0.1711	3.88399	0.000102756	0.0171528	chr5	148374444	148375395	intron (LOC102546294, intron 2 of 4)
KCTD15	Interval_90732	77.5063	0.663352	0.167208	3.96722	7.27152e-05	0.0136131	chr19	33905275	33907307	Intergenic
TRNAL14	Interval_12130	150.14	0.660407	0.121823	5.42106	5.92471e-08	5.62182e-05	chr1	161471958	161474068	Intergenic
RAP1GAP	Interval_2549	40.4866	0.65742	0.171727	3.82828	0.000129043	0.0197102	chr1	21586701	21587380	Intergenic
YKT6	Interval_175896	324.349	0.65639	0.156541	4.19309	2.75179e-05	0.00688127	chr7	44257430	44258759	intron (CAMK2B, intron 4 of 19)
MIR153-2	Interval_183282	54.6514	0.65612	0.167284	3.9222	8.77427e-05	0.0154514	chr7	157643642	157644881	intron (PTPRN2, intron 14 of 17)
FOXS1	Interval_113659	51.8189	0.655356	0.175032	3.74421	0.000180961	0.0241985	chr20	31842433	31843109	Intergenic
NXF3	Interval_204909	46.7429	0.653698	0.187175	3.49245	0.000478614	0.0448615	chrX	103152047	103152803	Intergenic
LOC339862	Interval_124820	79.5853	0.652432	0.182024	3.58433	0.000337946	0.0364056	chr3	17860803	17861749	Intergenic
MGMT	Interval_29013	61.871	0.651334	0.152693	4.26566	1.99314e-05	0.00548931	chr10	129090344	129091358	Intergenic
XKR7	Interval_113681	329.94	0.650569	0.113872	5.71315	1.10901e-08	1.30202e-05	chr20	31967179	31969031	exon (XKR7, exon 1 of 3)
CDC42EP5	Interval_93071	82.1768	0.650453	0.137136	4.74313	2.10446e-06	0.000981627	chr19	54472974	54473921	promoter-TSS (CDC42EP5)
TSNARE1	Interval_192927	254.948	0.646839	0.13723	4.71355	2.43441e-06	0.00109854	chr8	142325761	142326729	intron (TSNARE1, intron 7 of 13)
KCNIP3	Interval_100709	60.0152	0.644585	0.150573	4.28089	1.86147e-05	0.00518873	chr2	95316110	95317628	intron (KCNIP3, intron 2 of 8)
HS1BP3-IT1	Interval_95352	57.9511	0.644363	0.163528	3.94037	8.13544e-05	0.0147077	chr2	20593411	20593884	Intergenic
EDN1	Interval_161044	41.6182	0.64406	0.183141	3.51673	0.00043689	0.0425334	chr6	12265486	12266881	Intergenic
ASTN2	Interval_199206	32.8212	0.643245	0.181542	3.54323	0.000395253	0.0399102	chr9	116660930	116661810	intron (ASTN2, intron 15 of 21)
PRORSD1P	Interval_98206	183.636	0.643066	0.110721	5.808	6.3225e-09	7.96267e-06	chr2	55281721	55282914	promoter-TSS (PRORSD1P)
LOC101928096	Interval_168469	54.6568	0.642757	0.155121	4.14359	3.41915e-05	0.0080148	chr6	126180453	126181070	intron (LOC101928096, intron 2 of 2)
SMG9	Interval_91719	54.1715	0.642588	0.173213	3.70981	0.000207412	0.0264342	chr19	43764939	43765912	Intergenic
RP11-264C15.2	Interval_199199	100.44	0.642096	0.173034	3.71081	0.000206597	0.0264189	chr9	116548879	116550121	intron (RP11-264C15.2, intron 8 of 11)
GPC5	Interval_53630	81.1651	0.641868	0.134441	4.77434	1.80296e-06	0.000873884	chr13	91544521	91545323	intron (GPC5, intron 2 of 7)
TM9SF4	Interval_113706	85.2086	0.641538	0.164053	3.91054	9.20886e-05	0.0159271	chr20	32091625	32092510	intron (HCK, intron 10 of 12)
TRERNA1	Interval_115636	34.2605	0.638868	0.181871	3.51275	0.000443496	0.0429276	chr20	50046937	50047537	Intergenic
TRIM42	Interval_132808	141.732	0.637296	0.180889	3.52313	0.000426478	0.0419322	chr3	140716208	140717164	Intergenic
TMEM161B	Interval_152832	219.484	0.637271	0.16429	3.87893	0.000104917	0.0173447	chr5	88268132	88269751	promoter-TSS (TMEM161B)
FAM138D	Interval_39906	55.3467	0.635842	0.154733	4.10929	3.96881e-05	0.00895477	chr12	56265	57631	Intergenic
TMEM51-AS1	Interval_1749	72.1398	0.635757	0.165224	3.84784	0.000119162	0.0188014	chr1	15088735	15090837	intron (KAZN, intron 10 of 16)
DERL1	Interval_191325	250.771	0.634273	0.182611	3.47336	0.000513994	0.0468774	chr8	122909892	122911736	intron (ZHX2, intron 3 of 4)
MIR582	Interval_151000	53.618	0.633144	0.177271	3.57162	0.000354776	0.0374043	chr5	59608478	59610260	intron (PDE4D, intron 3 of 16)
KCNAB1-AS1	Interval_133954	69.662	0.632598	0.131995	4.7926	1.6463e-06	0.000815659	chr3	156483508	156484888	intron (KCNAB1, intron 8 of 13)
CHST15	Interval_28575	91.3643	0.62948	0.175529	3.58619	0.00033554	0.0362593	chr10	124152446	124154046	Intergenic
SNORA45	Interval_30508	98.653	0.628984	0.152843	4.11524	3.86781e-05	0.00877283	chr11	8717350	8719158	intron (ST5, intron 6 of 21)
MYH14	Interval_92611	73.011	0.627255	0.144713	4.33448	1.46103e-05	0.00434345	chr19	50234090	50235104	intron (MYH14, intron 10 of 41)
LMX1B	Interval_200057	52.9945	0.626741	0.162093	3.86656	0.000110383	0.0178645	chr9	126516995	126517567	Intergenic
KCNA4	Interval_31891	97.6689	0.625302	0.173421	3.60568	0.000311336	0.0345326	chr11	29527129	29527961	Intergenic
LINC00162	Interval_119059	51.4943	0.625246	0.165416	3.77985	0.000156923	0.0221606	chr21	45012053	45013421	Intergenic
TRAF3	Interval_61067	57.1394	0.619842	0.179843	3.44658	0.000567736	0.0498378	chr14	102795041	102795791	intron (TRAF3, intron 1 of 10)
LOC101927971	Interval_58138	59.2307	0.615059	0.165747	3.71083	0.000206583	0.0264189	chr14	68392385	68393271	intron (RAD51B, intron 8 of 10)
CPLX1	Interval_137360	58.3301	0.613147	0.154177	3.97691	6.98161e-05	0.0131951	chr4	832977	834646	Intergenic
LOC101927544	Interval_145163	63.4929	0.611046	0.172382	3.54473	0.000393023	0.0397583	chr4	139872125	139872953	intron (MAML3, intron 2 of 4)
LOC101928101	Interval_11251	103.351	0.607909	0.157915	3.8496	0.000118312	0.018732	chr1	154432124	154433553	intron (IL6R, intron 3 of 9)
EHD1	Interval_34182	122.904	0.607513	0.138271	4.39363	1.11474e-05	0.00354202	chr11	64864138	64865334	intron (EHD1, intron 3 of 5)
TSSC1	Interval_93777	45.6209	0.605874	0.173252	3.49707	0.0004704	0.0445224	chr2	3268267	3268895	intron (TSSC1, intron 3 of 8)
HS3ST1	Interval_138617	317.7	0.605121	0.141339	4.28133	1.85776e-05	0.00518873	chr4	11427675	11429729	exon (HS3ST1, exon 1 of 2)
LINC00895	Interval_119547	86.8437	0.604648	0.166329	3.63526	0.000277696	0.0321394	chr22	19576547	19577842	Intergenic
ZNF687	Interval_10966	58.6644	0.604578	0.159196	3.79771	0.000146042	0.0213869	chr1	151290459	151291410	TTS (PI4KB)
PRDM5	Interval_144232	67.5864	0.603632	0.174862	3.45204	0.000556364	0.0493242	chr4	120838906	120840065	intron (PRDM5, intron 3 of 14)
ENG	Interval_200262	89.554	0.600883	0.135334	4.44001	8.99542e-06	0.00306487	chr9	127838349	127839369	intron (ENG, intron 2 of 14)
LOC102723848	Interval_3877	157.515	0.600859	0.122559	4.90261	9.45721e-07	0.000521978	chr1	31181514	31182752	intron (NKAIN1, intron 5 of 6)
EPHB3	Interval_135795	90.6425	0.600683	0.159927	3.75597	0.000172668	0.0234747	chr3	184592332	184594500	Intergenic
RP3-513G18.2	Interval_137828	181.832	0.599717	0.138259	4.33762	1.44032e-05	0.00431898	chr4	3707686	3709040	Intergenic
RP11-1134I14.8	Interval_186683	58.3568	0.598581	0.173554	3.44895	0.000562763	0.049658	chr8	47188288	47189567	promoter-TSS (RP11-1134I14.8)
DDIT4L	Interval_143091	129.733	0.597094	0.162137	3.68266	0.000230817	0.0283963	chr4	100257456	100257928	Intergenic
PAQR8	Interval_164914	143.485	0.595688	0.134546	4.42738	9.53828e-06	0.00318408	chr6	52351893	52352974	Intergenic
LINC00598	Interval_51232	78.1399	0.595167	0.167633	3.55041	0.000384638	0.0392676	chr13	40445246	40446099	intron (LINC00598, intron 5 of 5)
INPP5D	Interval_110426	74.2836	0.593761	0.166101	3.57469	0.000350642	0.0371664	chr2	233124093	233125665	intron (INPP5D, intron 3 of 26)
RP11-1094H24.4	Interval_79411	48.8283	0.593716	0.158905	3.73629	0.000186755	0.0247345	chr17	50047242	50048139	Intergenic
FLNB	Interval_128141	83.0363	0.592326	0.13534	4.37659	1.20551e-05	0.00372781	chr3	57983469	57984436	Intergenic
YWHAZ	Interval_189899	85.6057	0.591078	0.157549	3.75171	0.00017563	0.0236914	chr8	100899778	100900970	Intergenic
BRINP1	Interval_199289	85.904	0.590931	0.143485	4.11842	3.81479e-05	0.00870651	chr9	119368399	119370034	exon (BRINP1, exon 1 of 8)
SOX9	Interval_81195	61.3502	0.590446	0.161884	3.64733	0.000264977	0.0310234	chr17	72120817	72122117	promoter-TSS (SOX9-AS1)
TM9SF4	Interval_113710	377.688	0.589316	0.122254	4.82041	1.43261e-06	0.000735065	chr20	32109268	32110392	promoter-TSS (TM9SF4)
LINC00491	Interval_153561	64.8723	0.587923	0.157936	3.72254	0.000197229	0.0256797	chr5	102670171	102671903	intron (LINC00491, intron 1 of 2)
LINC00458	Interval_52439	167.311	0.587249	0.149192	3.93619	8.27854e-05	0.0148542	chr13	54028971	54030134	Intergenic
RP11-855O10.2	Interval_33721	62.947	0.58584	0.161394	3.62987	0.000283562	0.0324927	chr11	61595115	61596335	intron (RP11-855O10.2, intron 1 of 3)
FOXB1	Interval_64056	50.0549	0.585767	0.163248	3.5882	0.000332965	0.0360372	chr15	60127029	60128192	Intergenic
SEC14L5	Interval_68806	70.1409	0.583652	0.148637	3.92669	8.61213e-05	0.015218	chr16	4947588	4948421	Intergenic
MIR6764	Interval_60710	67.3976	0.581167	0.155932	3.72706	0.000193724	0.0253905	chr14	100289975	100290934	TTS (SLC25A29)
C4BPA	Interval_15717	55.8496	0.579372	0.146064	3.96657	7.29148e-05	0.013632	chr1	207204909	207205659	Intergenic
PRKAG2	Interval_182773	66.5761	0.577611	0.135565	4.26075	2.03742e-05	0.00552361	chr7	151727149	151728480	intron (PRKAG2, intron 3 of 14)
SMAD3	Interval_64741	63.3419	0.577207	0.137058	4.21142	2.53775e-05	0.00650733	chr15	67109539	67110370	intron (SMAD3, intron 1 of 8)
ZNF423	Interval_71064	127.341	0.575687	0.143743	4.00499	6.20212e-05	0.0120507	chr16	49775627	49777641	intron (ZNF423, intron 3 of 8)
SMAD6	Interval_64680	119.997	0.575518	0.159062	3.61819	0.00029667	0.0335395	chr15	66802090	66803880	Intergenic
AC090505.6	Interval_136785	54.5305	0.569233	0.164475	3.4609	0.00053837	0.0482742	chr3	194871189	194872340	Intergenic
SERPINB8	Interval_86558	193.172	0.568665	0.142462	3.99169	6.56051e-05	0.0126472	chr18	63969524	63971555	intron (SERPINB8, intron 1 of 6)
TSPY26P	Interval_113716	226.373	0.564918	0.103782	5.44331	5.23009e-08	5.06682e-05	chr20	32154736	32155911	intron (TM9SF4, intron 13 of 17)
FCRL5	Interval_11726	73.5096	0.564505	0.15244	3.70312	0.000212967	0.0268653	chr1	157504423	157506419	Intergenic
IFFO2	Interval_2268	108.152	0.564308	0.136304	4.14006	3.47212e-05	0.00811153	chr1	19010625	19012035	Intergenic
IL4R	Interval_70290	147.989	0.563051	0.14106	3.99156	6.56388e-05	0.0126472	chr16	27318297	27319341	intron (IL4R, intron 1 of 8)
MIR663B	Interval_103513	129.386	0.561551	0.125035	4.49115	7.08381e-06	0.00256901	chr2	132267474	132269146	Intergenic
ZNF532	Interval_86177	149.173	0.56091	0.127081	4.4138	1.01572e-05	0.00330662	chr18	58862844	58865255	promoter-TSS (ZNF532)
ITPKB-IT1	Interval_17260	138.63	0.559876	0.131244	4.26592	1.99081e-05	0.00548931	chr1	226662722	226663541	intron (ITPKB-IT1, intron 1 of 1)
SULT2A1	Interval_92275	74.1398	0.558564	0.131429	4.24993	2.13842e-05	0.00571907	chr19	47863196	47864066	Intergenic
RAPGEF1	Interval_200886	140.982	0.558168	0.159879	3.4912	0.000480854	0.0449802	chr9	131635018	131636156	intron (RAPGEF1, intron 5 of 23)
LSP1	Interval_29836	50.4266	0.554005	0.157692	3.5132	0.000442736	0.0429216	chr11	1880217	1881228	intron (LSP1, intron 2 of 10)
TBC1D16	Interval_82322	167.093	0.549928	0.143775	3.82491	0.00013082	0.0198721	chr17	79993140	79994234	intron (TBC1D16, intron 3 of 9)
CCM2L	Interval_113691	369.369	0.549715	0.0953831	5.76324	8.25153e-09	1.02066e-05	chr20	32018076	32019746	intron (CCM2L, intron 4 of 8)
LOC101929216	Interval_22639	176.068	0.548797	0.150253	3.65249	0.00025971	0.0305946	chr10	47165335	47166607	Intergenic
LOC102723480	Interval_8714	83.2622	0.548637	0.155583	3.52632	0.000421378	0.0415783	chr1	93721753	93723448	intron (BCAR3, intron 2 of 13)
SLCO2B1	Interval_35502	97.0813	0.546663	0.141994	3.84991	0.000118163	0.0187297	chr11	75181284	75182402	intron (SLCO2B1, intron 7 of 12)
BEX2	Interval_204916	63.7802	0.545996	0.145188	3.76062	0.000169494	0.0232441	chrX	103310213	103311311	exon (BEX2, exon 1 of 3)
EPN1	Interval_93223	113.715	0.545668	0.134436	4.05893	4.92978e-05	0.0103635	chr19	55677614	55678466	intron (EPN1, intron 2 of 10)
NRXN3	Interval_59227	113.092	0.544927	0.147016	3.70658	0.000210075	0.026651	chr14	79278408	79279952	promoter-TSS (NRXN3)
RP11-767I20.1	Interval_44279	93.351	0.544816	0.148203	3.67614	0.000236787	0.028734	chr12	58425345	58426652	Intergenic
PNOC	Interval_185531	67.8559	0.542765	0.1522	3.56612	0.000362305	0.0378524	chr8	28347396	28348925	exon (ZNF395, exon 10 of 10)
LOC102723559	Interval_176541	57.6565	0.5417	0.150755	3.59324	0.000326592	0.0356258	chr7	53595883	53596744	Intergenic
LOC101926982	Interval_94326	98.7298	0.540426	0.141922	3.80791	0.000140145	0.0208911	chr2	9703419	9704441	Intergenic
PFDN1	Interval_156211	76.1649	0.537415	0.150226	3.57738	0.000347052	0.0369272	chr5	140321510	140322368	Intergenic
MIR365B	Interval_77321	167.37	0.536091	0.148806	3.60262	0.000315026	0.0348582	chr17	31596124	31597412	Intergenic
DHRS3	Interval_1633	97.8562	0.535954	0.144366	3.71248	0.000205239	0.0264002	chr1	12603909	12604841	intron (DHRS3, intron 1 of 3)
FAM83D	Interval_114599	93.5886	0.534737	0.154563	3.45966	0.00054085	0.0483402	chr20	38892084	38893272	intron (PPP1R16B, intron 3 of 10)
CLIP4	Interval_96171	73.6043	0.533021	0.150619	3.53886	0.000401865	0.0403718	chr2	29114696	29116593	exon (CLIP4, exon 1 of 16)
CAPN13	Interval_96311	129.692	0.532845	0.145923	3.65154	0.000260676	0.0306562	chr2	30866042	30867699	Intergenic
GLIPR1L2	Interval_45214	291.938	0.529372	0.144706	3.65826	0.000253931	0.0301644	chr12	75390702	75391581	promoter-TSS (GLIPR1L2)
MIR633	Interval_80404	119.008	0.528487	0.151288	3.49325	0.000477183	0.044788	chr17	62892065	62893477	Intergenic
EVA1B	Interval_4434	62.1569	0.527747	0.13761	3.8351	0.000125512	0.0194105	chr1	36350499	36352162	intron (STK40, intron 7 of 11)
GPR126	Interval_169642	87.499	0.527728	0.130515	4.04344	5.26734e-05	0.0108589	chr6	142232110	142233140	Intergenic
ZCCHC24	Interval_25057	139.89	0.525124	0.12138	4.32629	1.51643e-05	0.00446029	chr10	79403338	79405192	intron (ZCCHC24, intron 2 of 2)
FZD6	Interval_190166	83.2797	0.522958	0.132188	3.95617	7.61611e-05	0.0140493	chr8	103293686	103294326	Intergenic
SOX11	Interval_93914	213.411	0.521794	0.140729	3.70778	0.000209084	0.026574	chr2	5691088	5692951	promoter-TSS (SOX11)
PSIMCT-1	Interval_113607	270.539	0.51974	0.131996	3.93753	8.23255e-05	0.014831	chr20	31546715	31547937	promoter-TSS (PSIMCT-1)
SOX11	Interval_93916	162.753	0.516683	0.147409	3.50508	0.000456462	0.0436716	chr2	5695783	5697440	exon (SOX11, exon 1 of 1)
MIR4296	Interval_28693	198.873	0.515956	0.120465	4.28303	1.84368e-05	0.00517036	chr10	125056842	125058253	intron (CTBP2, intron 1 of 9)
DUSP15	Interval_113665	240.586	0.515602	0.107426	4.79958	1.58996e-06	0.000795184	chr20	31868884	31870982	promoter-TSS (TTLL9)
STOX2	Interval_147595	96.1363	0.507438	0.122964	4.12673	3.67951e-05	0.00846752	chr4	183987597	183988865	intron (STOX2, intron 1 of 4)
LRP1	Interval_44157	111.589	0.503812	0.136496	3.69104	0.00022334	0.0276745	chr12	57146877	57149294	intron (LRP1, intron 6 of 88)
WFS1	Interval_138024	145.588	0.501063	0.130613	3.83623	0.000124935	0.0193746	chr4	6257084	6258032	Intergenic
UBE2T	Interval_14994	326.229	-0.501091	0.131774	-3.80266	0.000143152	0.0210674	chr1	202341358	202342522	promoter-TSS (UBE2T)
LOC101928683	Interval_170220	250.017	-0.503398	0.136441	-3.6895	0.000224697	0.0277686	chr6	149128260	149129999	Intergenic
FIBCD1	Interval_200762	126.377	-0.506217	0.138074	-3.66628	0.000246109	0.0294429	chr9	130938489	130940094	promoter-TSS (FIBCD1)
DPF1	Interval_91086	124.873	-0.506506	0.146046	-3.46812	0.00052412	0.0474572	chr19	38229229	38230155	promoter-TSS (DPF1)
ABCC1	Interval_69547	136.348	-0.507236	0.146191	-3.46968	0.000521084	0.047264	chr16	16061372	16062781	intron (ABCC1, intron 9 of 27)
IL4R	Interval_70298	102.696	-0.509059	0.137399	-3.70497	0.000211413	0.0267287	chr16	27367027	27368694	Intergenic
MIR548AG1	Interval_140970	132.104	-0.50919	0.113608	-4.48199	7.39491e-06	0.00263358	chr4	59559635	59561010	Intergenic
PPP1R9B	Interval_79426	134.073	-0.511326	0.14676	-3.4841	0.00049379	0.0456356	chr17	50139757	50141059	intron (PPP1R9B, intron 4 of 9)
DDO	Interval_167508	115.025	-0.515569	0.142394	-3.62072	0.00029378	0.03336	chr6	110389345	110391269	Intergenic
MKNK1-AS1	Interval_5551	89.6176	-0.515829	0.145925	-3.53488	0.000407959	0.040689	chr1	46521515	46523245	Intergenic
PAFAH2	Interval_3191	104.86	-0.51798	0.140237	-3.6936	0.000221103	0.0274962	chr1	25970940	25972193	intron (PAFAH2, intron 10 of 10)
LTK	Interval_62752	188.654	-0.521142	0.142867	-3.64775	0.000264546	0.0310061	chr15	41511578	41514190	intron (LTK, intron 2 of 17)
CAPZA2	Interval_180136	138.783	-0.5218	0.148094	-3.52343	0.000425993	0.0419143	chr7	116842550	116844067	Intergenic
FAM117A	Interval_79354	134.393	-0.521947	0.129287	-4.03711	5.41141e-05	0.0110246	chr17	49739263	49740288	intron (FAM117A, intron 1 of 7)
SLC22A13	Interval_126185	74.018	-0.521993	0.148293	-3.52002	0.000431519	0.0422181	chr3	38267203	38269195	intron (SLC22A13, intron 1 of 9)
LOC729451	Interval_57170	79.3498	-0.522751	0.14007	-3.73206	0.000189919	0.0249864	chr14	54756342	54757929	intron (SAMD4A, intron 1 of 8)
WT1	Interval_32027	410.591	-0.524344	0.133972	-3.91383	9.08444e-05	0.0158303	chr11	32433704	32436481	promoter-TSS (WT1-AS)
2002-03-01	Interval_16681	140.381	-0.52436	0.141778	-3.69847	0.000216904	0.0271446	chr1	220753994	220755980	promoter-TSS (MARC2)
SCPEP1	Interval_79834	147.3	-0.524841	0.119811	-4.38059	1.18359e-05	0.00369204	chr17	57004679	57006294	intron (SCPEP1, intron 11 of 11)
HOXB2	Interval_79169	101.703	-0.525951	0.1389	-3.78653	0.000152763	0.0218939	chr17	48546591	48547307	intron (HOXB-AS1, intron 3 of 6)
PPIF	Interval_25039	137.29	-0.526496	0.148814	-3.53796	0.000403235	0.0404711	chr10	79322849	79324049	Intergenic
CCL4L1	Interval_77708	92.7858	-0.528397	0.145722	-3.62608	0.000287761	0.032757	chr17	36210212	36212320	intron (CCL4L1, intron 1 of 2)
PPAP2A	Interval_150633	110.226	-0.52864	0.150035	-3.52345	0.000425966	0.0419143	chr5	55590422	55591906	Intergenic
DBI	Interval_102477	155.706	-0.529037	0.117024	-4.52074	6.16239e-06	0.00228877	chr2	119372715	119374503	Intergenic
LACE1	Interval_167285	127.65	-0.529073	0.133021	-3.97738	6.96784e-05	0.0131871	chr6	108360325	108361924	intron (LACE1, intron 5 of 12)
ARVCF	Interval_119622	178.073	-0.529479	0.127755	-4.14448	3.40584e-05	0.00801124	chr22	20016253	20017220	promoter-TSS (TANGO2)
ZNRF1	Interval_72946	111.428	-0.530505	0.152127	-3.48726	0.000487996	0.0453015	chr16	75042415	75043763	intron (ZNRF1, intron 1 of 4)
ASH2L	Interval_186202	100.736	-0.536569	0.143591	-3.73678	0.000186391	0.0247099	chr8	38081317	38082798	Intergenic
FAR2P2	Interval_103402	92.5996	-0.538271	0.146266	-3.68008	0.00023316	0.0285597	chr2	130427587	130428945	exon (FAR2P2, exon 1 of 4)
TMEM163	Interval_103680	191.666	-0.539133	0.132949	-4.05519	5.00926e-05	0.0104355	chr2	134705324	134707741	intron (TMEM163, intron 2 of 7)
ACTL9	Interval_88796	171.938	-0.540983	0.124053	-4.3609	1.29531e-05	0.00397007	chr19	8670651	8671948	Intergenic
C19orf66	Interval_88875	130.055	-0.541023	0.141104	-3.83423	0.00012596	0.0194105	chr19	10085566	10087307	exon (C19orf66, exon 1 of 8)
MBD3L1	Interval_88802	663.995	-0.54108	0.121851	-4.44051	8.97454e-06	0.00306487	chr19	8831941	8833174	promoter-TSS (ZNF558)
LOC101928629	Interval_49631	246.369	-0.541682	0.149301	-3.62811	0.000285503	0.0326879	chr12	132428548	132430968	intron (LOC101928629, intron 4 of 4)
KLF1	Interval_89248	162.405	-0.542361	0.155923	-3.4784	0.000504413	0.0464437	chr19	12885016	12886117	exon (KLF1, exon 2 of 3)
CTH	Interval_7456	83.7559	-0.542939	0.156298	-3.47375	0.000513241	0.0468395	chr1	70459867	70461496	Intergenic
PRIMPOL	Interval_147688	153.616	-0.543715	0.157048	-3.46209	0.000535999	0.0481713	chr4	184684480	184685400	intron (PRIMPOL, intron 9 of 13)
RNF130	Interval_159682	169.624	-0.544411	0.151848	-3.58523	0.000336786	0.0363372	chr5	180084544	180086236	Intergenic
LY6E	Interval_193025	146.801	-0.54545	0.116102	-4.69804	2.62673e-06	0.00116634	chr8	143017859	143019596	promoter-TSS (LOC100133669)
LOC102723388	Interval_56411	130.335	-0.546103	0.14407	-3.79054	0.000150319	0.0216869	chr14	35367000	35368410	Intergenic
CTSO	Interval_146275	138.01	-0.547471	0.124307	-4.40419	1.06181e-05	0.00341297	chr4	155953195	155954176	intron (CTSO, intron 1 of 7)
LOC101928629	Interval_49632	83.4438	-0.548897	0.156853	-3.49942	0.000466263	0.0443033	chr12	132437622	132440171	intron (LOC101928629, intron 4 of 4)
GPR135	Interval_57484	202.091	-0.553629	0.149574	-3.70138	0.000214429	0.0269322	chr14	59398457	59399524	Intergenic
CACNA1F	Interval_203798	82.3782	-0.553841	0.138148	-4.00904	6.09671e-05	0.0119296	chrX	49230006	49231234	intron (CACNA1F, intron 4 of 47)
OTOL1	Interval_134408	101.108	-0.554826	0.150126	-3.69574	0.00021925	0.0273322	chr3	161939118	161940774	Intergenic
MYO16-AS1	Interval_54734	79.9913	-0.55624	0.135503	-4.10501	4.04293e-05	0.00908943	chr13	109092802	109094416	intron (MYO16, intron 27 of 34)
LINC01146	Interval_59558	114.885	-0.557696	0.149523	-3.72983	0.00019161	0.0251372	chr14	88023528	88025711	promoter-TSS (LINC01146)
TSPYL5	Interval_189596	132.806	-0.557749	0.1534	-3.63591	0.000277	0.0321125	chr8	97214274	97216489	intron (LOC101927066, intron 2 of 2)
MIR3122	Interval_16164	136.784	-0.55814	0.15525	-3.59511	0.000324253	0.0355297	chr1	212151772	212153812	Intergenic
LOC100129697	Interval_74325	147.808	-0.559493	0.15688	-3.56637	0.000361959	0.0378448	chr16	88991980	88993562	Intergenic
RUNX1	Interval_118080	138.343	-0.559927	0.128347	-4.36261	1.28517e-05	0.00394773	chr21	35046207	35047696	intron (RUNX1, intron 2 of 7)
GP1BB	Interval_119567	298.231	-0.561685	0.156032	-3.59982	0.000318443	0.0350682	chr22	19722148	19724651	promoter-TSS (GP1BB)
PDE12	Interval_128103	203.232	-0.562247	0.144899	-3.88027	0.00010434	0.0172699	chr3	57555609	57557699	exon (PDE12, exon 1 of 3)
SYNJ2	Interval_171080	77.7472	-0.5627	0.157245	-3.57849	0.000345586	0.0368116	chr6	157928438	157929580	intron (SNX9, intron 14 of 19)
RTBDN	Interval_89237	66.4114	-0.56365	0.151676	-3.71615	0.000202279	0.0261652	chr19	12825246	12826087	exon (RTBDN, exon 6 of 6)
GSE1	Interval_73807	181.593	-0.573186	0.138033	-4.15253	3.28827e-05	0.00781378	chr16	85569539	85570565	intron (GSE1, intron 1 of 14)
FLT3LG	Interval_92511	88.9658	-0.574041	0.156924	-3.65809	0.000254099	0.0301644	chr19	49473814	49474471	promoter-TSS (FLT3LG)
HIP1	Interval_177441	90.4455	-0.575923	0.165675	-3.47622	0.000508543	0.0466876	chr7	75611500	75612257	promoter-TSS (HIP1)
TBC1D7	Interval_161150	146.463	-0.57845	0.132062	-4.38016	1.18594e-05	0.00369204	chr6	13395162	13396531	intron (GFOD1, intron 1 of 1)
UNC13D	Interval_81715	253.994	-0.579096	0.138708	-4.17493	2.98073e-05	0.00728923	chr17	75843486	75845818	promoter-TSS (UNC13D)
MIR6779	Interval_77953	74.9659	-0.581864	0.155837	-3.73379	0.000188617	0.024886	chr17	38898468	38899684	intron (LASP1, intron 5 of 7)
LOC102723506	Interval_87264	261.573	-0.581964	0.162846	-3.57371	0.000351965	0.0372395	chr18	79506200	79507971	intron (NFATC1, intron 9 of 9)
ZBTB16	Interval_37863	94.8718	-0.583783	0.137553	-4.24406	2.19516e-05	0.0058036	chr11	114091222	114092688	intron (ZBTB16, intron 2 of 4)
LOC101928713	Interval_151356	54.1385	-0.585497	0.161427	-3.62701	0.000286721	0.0327405	chr5	65102472	65103861	Intergenic
RAD51C	Interval_80091	90.0332	-0.585686	0.126371	-4.63467	3.57502e-06	0.00145667	chr17	58692191	58693562	promoter-TSS (TEX14)
C1orf186	Interval_15544	78.286	-0.586237	0.162539	-3.60674	0.000310066	0.0345193	chr1	206074507	206075379	intron (C1orf186, intron 1 of 5)
SNX9	Interval_171042	78.5906	-0.586509	0.169389	-3.4625	0.00053519	0.0481713	chr6	157666850	157668017	intron (ZDHHC14, intron 8 of 8)
ZBTB7A	Interval_88120	220.707	-0.587128	0.139433	-4.21082	2.54449e-05	0.00650733	chr19	4088781	4090499	TTS (MAP2K2)
ALDH1A1	Interval_196006	69.8644	-0.587553	0.159802	-3.67676	0.000236217	0.028734	chr9	73009433	73010566	Intergenic
MB21D1	Interval_165626	203.015	-0.588519	0.153677	-3.82958	0.000128364	0.0196933	chr6	73450960	73452583	exon (MB21D1, exon 1 of 5)
MTRNR2L6	Interval_182065	92.2068	-0.588588	0.169216	-3.47833	0.000504546	0.0464437	chr7	142469076	142470625	Intergenic
YBEY	Interval_119264	82.2015	-0.588644	0.153512	-3.83453	0.000125807	0.0194105	chr21	46294595	46296624	intron (YBEY, intron 3 of 4)
GPNMB	Interval_174219	56.3322	-0.589893	0.156132	-3.77818	0.000157981	0.0222658	chr7	23246990	23248593	intron (GPNMB, intron 1 of 10)
OSTM1-AS1	Interval_167250	52.2978	-0.590996	0.163125	-3.62298	0.000291233	0.033125	chr6	108113388	108114255	Intergenic
FAM179A	Interval_96160	69.1184	-0.594345	0.148927	-3.99085	6.58371e-05	0.0126502	chr2	29011773	29012944	intron (FAM179A, intron 7 of 19)
S100A6	Interval_11126	86.4908	-0.594854	0.133331	-4.4615	8.13889e-06	0.00284013	chr1	153535309	153536522	intron (S100A6, intron 1 of 2)
GLP1R	Interval_163781	140.036	-0.596229	0.159276	-3.74337	0.000181567	0.0242327	chr6	39048057	39050058	intron (GLP1R, intron 1 of 13)
ZBTB43	Interval_200096	78.4067	-0.604976	0.173706	-3.48277	0.00049626	0.0458332	chr9	126719608	126720283	Intergenic
TBL1X	Interval_202424	147.434	-0.608522	0.166555	-3.65358	0.000258606	0.0305424	chrX	9515432	9517116	intron (TBL1X, intron 2 of 17)
MTHFD1L	Interval_170426	77.3466	-0.609214	0.171152	-3.55949	0.000371576	0.0384154	chr6	150855680	150857434	Intergenic
GPR56	Interval_71724	73.8933	-0.609696	0.162638	-3.74879	0.00017769	0.0238835	chr16	57601333	57602440	Intergenic
SLC25A19	Interval_81628	85.4516	-0.611962	0.174294	-3.5111	0.000446262	0.0429926	chr17	75338308	75339495	intron (GRB2, intron 2 of 4)
CLEC16A	Interval_69114	57.7244	-0.613009	0.160449	-3.82059	0.000133133	0.0200912	chr16	11051506	11052972	intron (CLEC16A, intron 18 of 22)
LINC00598	Interval_51225	79.326	-0.613232	0.159155	-3.85306	0.000116653	0.0185328	chr13	40388534	40389731	intron (LINC00598, intron 5 of 5)
CD47	Interval_130262	154.361	-0.613425	0.146502	-4.18713	2.82499e-05	0.00701367	chr3	108099233	108101014	Intergenic
DCK	Interval_141326	133.98	-0.614754	0.17121	-3.59064	0.000329865	0.0358417	chr4	70978807	70980720	intron (MOB1B, intron 5 of 5)
LOC101927931	Interval_91495	55.9829	-0.615381	0.165865	-3.71013	0.000207149	0.0264251	chr19	41521210	41522735	Intergenic
RP11-973H7.4	Interval_83763	132.059	-0.617033	0.129243	-4.77422	1.80409e-06	0.000873884	chr18	12776324	12778140	Intergenic
DKFZp566F0947	Interval_90535	57.7991	-0.618018	0.160923	-3.84045	0.000122809	0.0191593	chr19	31015107	31016422	Intergenic
PSMC1	Interval_59749	62.1244	-0.619018	0.169046	-3.66184	0.000250407	0.0298284	chr14	90235048	90235933	Intergenic
KIF2A	Interval_151221	95.2183	-0.621962	0.166667	-3.73176	0.000190146	0.0249925	chr5	62260417	62262173	Intergenic
EOMES	Interval_125377	91.0176	-0.622239	0.145584	-4.27409	1.91923e-05	0.00532831	chr3	27632432	27633776	Intergenic
C14orf37	Interval_57376	104.222	-0.623568	0.122159	-5.10456	3.31569e-07	0.000229671	chr14	58138109	58139581	exon (C14orf37, exon 2 of 8)
ANGPT1	Interval_190456	160.165	-0.624795	0.172881	-3.61402	0.000301482	0.033901	chr8	107343555	107345133	intron (ANGPT1, intron 2 of 8)
LOC101928916	Interval_37897	182.569	-0.62572	0.151438	-4.13184	3.59869e-05	0.00835089	chr11	114215230	114217191	intron (ZBTB16, intron 4 of 6)
DACT3	Interval_92089	65.4988	-0.62603	0.178506	-3.50704	0.000453113	0.0434712	chr19	46653977	46655301	promoter-TSS (DACT3)
LHFP	Interval_51141	80.1034	-0.626551	0.167409	-3.74265	0.000182093	0.0242796	chr13	39401135	39403478	intron (LHFP, intron 2 of 2)
GSE1	Interval_73806	90.214	-0.626709	0.164694	-3.8053	0.000141631	0.0209402	chr16	85563569	85564872	intron (GSE1, intron 1 of 14)
DAD1	Interval_55682	67.6684	-0.626875	0.175565	-3.57061	0.000356152	0.0374923	chr14	22561632	22562566	Intergenic
PRNT	Interval_112042	126.499	-0.628335	0.155008	-4.05356	5.04438e-05	0.0104772	chr20	4766317	4767513	Intergenic
NCR1	Interval_93086	68.2961	-0.628814	0.16607	-3.78644	0.000152822	0.0218939	chr19	54916580	54917693	Intergenic
MIR3922	Interval_46950	68.1703	-0.629779	0.160954	-3.91279	9.1235e-05	0.0158586	chr12	104719612	104721407	intron (CHST11, intron 2 of 2)
DOCK9	Interval_54158	83.2489	-0.631783	0.172993	-3.65208	0.000260127	0.0306176	chr13	98973802	98974865	intron (DOCK9, intron 1 of 54)
LOC102724622	Interval_112126	92.6486	-0.632499	0.168304	-3.75807	0.000171227	0.0233937	chr20	5488594	5489971	Intergenic
LOC101926931	Interval_105976	86.234	-0.633249	0.167386	-3.78317	0.000154847	0.0220471	chr2	172513565	172514576	Intergenic
FGFR2	Interval_28368	44.3551	-0.63725	0.181522	-3.51058	0.000447123	0.0430456	chr10	121452435	121453802	Intergenic
RAP1GAP	Interval_2559	57.881	-0.637271	0.166511	-3.8272	0.000129609	0.0197748	chr1	21638234	21639196	intron (RAP1GAP, intron 2 of 24)
IFLTD1	Interval_41945	105.993	-0.637355	0.180254	-3.53586	0.000406444	0.0406473	chr12	25704666	25705887	Intergenic
IQGAP2	Interval_152034	51.822	-0.638832	0.17726	-3.60393	0.000313447	0.0347112	chr5	76319374	76320826	intron (SV2C, intron 12 of 12)
TRNAH7	Interval_10776	72.4901	-0.64159	0.165865	-3.86814	0.000109667	0.017832	chr1	148302772	148303904	promoter-TSS (TRNAH7)
DNASE1L3	Interval_128169	62.2682	-0.643323	0.16233	-3.96306	7.39943e-05	0.0138152	chr3	58173463	58174050	Intergenic
ALOX15	Interval_75183	70.2862	-0.64364	0.184497	-3.48862	0.000485518	0.0451579	chr17	4625891	4627252	Intergenic
GSTP1	Interval_34583	58.7319	-0.648081	0.177845	-3.64408	0.000268348	0.0313456	chr11	67579447	67579964	Intergenic
NFATC1	Interval_87232	50.5557	-0.648208	0.183348	-3.5354	0.000407163	0.0406592	chr18	79380428	79381265	Intergenic
NYNRIN	Interval_55926	105.561	-0.649372	0.182685	-3.55459	0.000378565	0.038848	chr14	24390492	24391576	Intergenic
MIR8085	Interval_91800	153.735	-0.649802	0.160009	-4.06104	4.88549e-05	0.010286	chr19	44757315	44758503	promoter-TSS (MIR8085)
GRM5-AS1	Interval_36515	82.6444	-0.651225	0.174763	-3.72633	0.000194286	0.0254222	chr11	88508296	88509928	exon (GRM5, exon 9 of 9)
TRPC2	Interval_30111	78.8355	-0.652837	0.148853	-4.38579	1.15568e-05	0.00363871	chr11	3614039	3615407	Intergenic
LOC102724463	Interval_161301	47.1925	-0.653063	0.178077	-3.66732	0.00024511	0.0293488	chr6	14710915	14711654	Intergenic
SNAPC1	Interval_57661	289.907	-0.654042	0.134546	-4.86111	1.16727e-06	0.00062347	chr14	61761803	61763451	intron (SNAPC1, intron 1 of 9)
CSF3R	Interval_4454	81.6229	-0.654138	0.182156	-3.59108	0.00032931	0.0358095	chr1	36492281	36493396	Intergenic
ZNF696	Interval_193070	136.145	-0.655929	0.173856	-3.77283	0.000161409	0.0225641	chr8	143289055	143289974	Intergenic
ZNF133	Interval_112879	42.6216	-0.656298	0.187758	-3.49545	0.000473269	0.044601	chr20	18256090	18257419	Intergenic
OTOL1	Interval_134421	54.9657	-0.657065	0.170508	-3.85357	0.000116407	0.018515	chr3	162134208	162135108	Intergenic
MEIS1-AS2	Interval_99072	48.0892	-0.660255	0.17416	-3.79108	0.000149991	0.0216869	chr2	66478693	66479053	intron (MEIS1, intron 8 of 11)
PRF1	Interval_23973	56.1699	-0.660502	0.19159	-3.44747	0.000565855	0.0497191	chr10	70602096	70603689	promoter-TSS (PRF1)
CA4	Interval_80209	42.2658	-0.660962	0.189448	-3.48888	0.000485046	0.0451579	chr17	60186536	60187958	intron (USP32, intron 29 of 33)
DHRS9	Interval_105635	45.7031	-0.661398	0.189806	-3.48461	0.000492861	0.0455979	chr2	169095168	169096430	exon (DHRS9, exon 6 of 6)
GAD1	Interval_105797	104	-0.662299	0.175433	-3.77524	0.000159856	0.0224831	chr2	170821616	170822682	exon (GAD1, exon 3 of 17)
LOC151760	Interval_130366	74.6064	-0.662473	0.191887	-3.4524	0.000555614	0.0493242	chr3	110366827	110368064	Intergenic
FAM69B	Interval_201612	77.8789	-0.662979	0.174128	-3.80743	0.000140417	0.0208911	chr9	136703166	136703744	Intergenic
KCNJ1	Interval_39359	66.6602	-0.662994	0.177313	-3.73911	0.000184671	0.0245288	chr11	128835827	128836812	Intergenic
NR2F6	Interval_89770	51.5019	-0.663627	0.171189	-3.87657	0.000105941	0.0174514	chr19	17236364	17237303	intron (NR2F6, intron 2 of 3)
IL1B	Interval_102169	100.31	-0.66393	0.140685	-4.71927	2.36697e-06	0.00107512	chr2	112831331	112832561	intron (IL1B, intron 4 of 5)
TNFSF10	Interval_134988	82.2495	-0.664228	0.161885	-4.10309	4.07672e-05	0.00912396	chr3	172591673	172593451	Intergenic
GRM3	Interval_178064	72.8433	-0.664412	0.177205	-3.74939	0.000177265	0.0238655	chr7	86768644	86770609	intron (GRM3, intron 1 of 2)
ZFAND6	Interval_66150	96.1052	-0.666211	0.175181	-3.80298	0.000142967	0.0210674	chr15	80053511	80054582	Intergenic
ABHD11	Interval_177218	113.055	-0.666286	0.176591	-3.77305	0.000161267	0.0225641	chr7	73749239	73750830	Intergenic
YPEL2	Interval_80112	197.187	-0.666694	0.159857	-4.17058	3.03832e-05	0.00736197	chr17	59289872	59291205	Intergenic
LOC102724245	Interval_21394	55.2253	-0.667827	0.182023	-3.66893	0.000243571	0.0292911	chr10	27319460	27320673	Intergenic
CPS1-IT1	Interval_108643	70.5384	-0.669284	0.187876	-3.56237	0.000367516	0.0381699	chr2	211280075	211281058	Intergenic
C6orf226	Interval_164240	34.6618	-0.670048	0.193138	-3.46926	0.000521885	0.0472857	chr6	42898827	42899128	Intergenic
SHD	Interval_88153	101.078	-0.670999	0.166825	-4.02217	5.76642e-05	0.0115109	chr19	4277970	4280265	exon (SHD, exon 1 of 6)
LOC102723820	Interval_82762	82.2951	-0.671822	0.191936	-3.50023	0.000464849	0.04426	chr17	82603785	82604683	exon (FOXK2, exon 9 of 9)
PCDHGC5	Interval_156310	58.0183	-0.672768	0.181318	-3.71043	0.000206904	0.0264189	chr5	141491131	141493246	TTS (PCDHGC5)
ELOVL7	Interval_151080	119.988	-0.676467	0.182262	-3.71151	0.000206023	0.0264189	chr5	60820123	60821774	intron (ELOVL7, intron 1 of 9)
LSM4	Interval_89959	119.158	-0.681623	0.189557	-3.59588	0.0003233	0.0354622	chr19	18317953	18318715	intron (LSM4, intron 1 of 4)
TMEM184B	Interval_121632	85.7383	-0.683441	0.171919	-3.97537	7.02704e-05	0.0132629	chr22	38266295	38267564	intron (TMEM184B, intron 1 of 10)
PRKCA	Interval_80754	58.724	-0.68349	0.175295	-3.89909	9.65549e-05	0.0163926	chr17	66330942	66331932	intron (PRKCA, intron 2 of 15)
NCK2	Interval_101579	47.8349	-0.685175	0.192011	-3.56841	0.000359148	0.0376842	chr2	105786309	105787348	intron (NCK2, intron 1 of 3)
LOC101927961	Interval_85180	34.5555	-0.685223	0.195945	-3.49701	0.000470497	0.0445224	chr18	45240890	45241856	intron (SLC14A2, intron 1 of 20)
NKD1	Interval_71164	43.6557	-0.685652	0.193029	-3.55206	0.000382221	0.0390609	chr16	50583640	50584380	intron (NKD1, intron 3 of 9)
KCNK16	Interval_163830	42.7313	-0.687685	0.185594	-3.70532	0.000211128	0.0267287	chr6	39321502	39322590	intron (KCNK16, intron 1 of 5)
BUD31	Interval_178745	187.474	-0.688611	0.150216	-4.58414	4.55854e-06	0.00178901	chr7	99392445	99393811	intron (ARPC1B, intron 8 of 9)
SIGLEC1	Interval_111912	65.3081	-0.689201	0.180105	-3.82666	0.000129896	0.019775	chr20	3710846	3711610	intron (SIGLEC1, intron 1 of 20)
SDPR	Interval_107300	83.7439	-0.690534	0.167509	-4.12236	3.75012e-05	0.00858723	chr2	191836471	191837862	intron (SDPR, intron 1 of 1)
C11orf58	Interval_31318	54.3599	-0.691259	0.18413	-3.75419	0.0001739	0.0235729	chr11	16806961	16807971	intron (PLEKHA7, intron 13 of 28)
LOC102723784	Interval_9194	73.4463	-0.69246	0.191297	-3.61981	0.00029482	0.0334177	chr1	101282891	101284726	Intergenic
FIRRE	Interval_205726	43.9545	-0.693004	0.189572	-3.65562	0.000256558	0.0303782	chrX	131840976	131841922	Intergenic
TLE4	Interval_196406	55.9405	-0.693934	0.19076	-3.63773	0.000275047	0.0319663	chr9	79581557	79582175	intron (TLE4, intron 4 of 21)
MIR7856	Interval_8081	46.8509	-0.696473	0.181883	-3.82924	0.000128537	0.0196981	chr1	86295945	86297236	Intergenic
CCDC125	Interval_151673	56.9004	-0.697669	0.157995	-4.41576	1.00656e-05	0.0032888	chr5	69331645	69332934	intron (CCDC125, intron 1 of 12)
AGPAT4	Interval_171451	147.769	-0.698853	0.186591	-3.74538	0.00018012	0.0241092	chr6	161225779	161227355	intron (AGPAT4, intron 2 of 6)
RP11-387D10.3	Interval_67075	45.5026	-0.700577	0.193633	-3.61807	0.000296814	0.0335395	chr15	90637699	90638689	intron (CRTC3, intron 11 of 14)
CRBN	Interval_123252	75.6845	-0.701403	0.159703	-4.39193	1.12351e-05	0.00356172	chr3	3191718	3192772	Intergenic
GSDMC	Interval_192012	77.8893	-0.702055	0.165064	-4.25324	2.10701e-05	0.00565876	chr8	129635568	129636868	Intergenic
CACUL1	Interval_28082	48.817	-0.703157	0.191676	-3.66847	0.000244006	0.0292926	chr10	118760111	118760803	Intergenic
ZNF148	Interval_131420	100.877	-0.703688	0.197502	-3.56294	0.000366723	0.0381414	chr3	125356863	125357891	intron (ZNF148, intron 1 of 8)
DLEU7-AS1	Interval_52191	56.6178	-0.703745	0.198749	-3.54088	0.0003988	0.0401805	chr13	50782902	50784228	intron (DLEU7, intron 1 of 1)
ZNF589	Interval_127199	57.6358	-0.704063	0.203754	-3.45546	0.000549358	0.0489112	chr3	48239622	48240370	Intergenic
FGF14	Interval_54440	92.5669	-0.704514	0.163163	-4.31786	1.57547e-05	0.004579	chr13	102470283	102471233	Intergenic
CYSLTR2	Interval_51994	55.9007	-0.704798	0.170209	-4.14078	3.46127e-05	0.00809983	chr13	48738179	48740275	Intergenic
FMO9P	Interval_12494	67.8876	-0.707782	0.197514	-3.58344	0.000339092	0.0364711	chr1	166705311	166705955	Intergenic
MIR7854	Interval_73325	124.458	-0.709642	0.160117	-4.43203	9.33516e-06	0.00312381	chr16	81495036	81496128	intron (CMIP, intron 1 of 20)
MAP1LC3B2	Interval_48167	163.51	-0.710299	0.155116	-4.57916	4.66852e-06	0.001827	chr12	116634926	116636302	Intergenic
LOC101927872	Interval_192486	183.643	-0.711719	0.117859	-6.03873	1.55331e-09	2.39099e-06	chr8	135456432	135458191	promoter-TSS (KHDRBS3)
LRRFIP1	Interval_110896	54.5276	-0.711738	0.185801	-3.83064	0.000127811	0.0196649	chr2	237648439	237649629	intron (LRRFIP1, intron 1 of 23)
RHAG	Interval_164807	95.3094	-0.71368	0.200001	-3.56838	0.00035919	0.0376842	chr6	49645817	49646820	Intergenic
CALCRL	Interval_106912	91.7321	-0.714611	0.181576	-3.9356	8.29906e-05	0.0148542	chr2	187263907	187265197	Intergenic
MIR4312	Interval_64915	76.1485	-0.714843	0.152812	-4.67791	2.89816e-06	0.00125468	chr15	68781433	68782673	intron (ANP32A, intron 4 of 5)
REC8	Interval_55890	124.106	-0.716405	0.183994	-3.89364	9.87508e-05	0.0166836	chr14	24171248	24172406	promoter-TSS (REC8)
MRPS22	Interval_132758	40.2647	-0.717544	0.199741	-3.59237	0.000327686	0.0357155	chr3	139338083	139339604	Intergenic
TPM4	Interval_89613	82.8641	-0.718461	0.183876	-3.9073	9.33318e-05	0.0160053	chr19	16085801	16086904	intron (TPM4, intron 3 of 8)
SLC22A15	Interval_10143	43.8337	-0.720782	0.195024	-3.69586	0.000219143	0.0273322	chr1	115981149	115981817	intron (SLC22A15, intron 1 of 10)
LOC101929322	Interval_176712	83.4476	-0.726082	0.179016	-4.05597	4.99276e-05	0.0104336	chr7	65475316	65476607	Intergenic
MTSS1	Interval_191536	92.9854	-0.72622	0.140821	-5.15705	2.50869e-07	0.00018196	chr8	124735687	124736935	Intergenic
FAM110B	Interval_187441	47.8888	-0.727777	0.200303	-3.63337	0.000279739	0.0322144	chr8	58097684	58098953	intron (FAM110B, intron 2 of 2)
E2F5	Interval_188910	49.6902	-0.729624	0.198465	-3.67633	0.000236611	0.028734	chr8	85191733	85192865	intron (E2F5, intron 1 of 7)
EDNRB	Interval_53187	110.191	-0.730246	0.15774	-4.62943	3.66668e-06	0.00148528	chr13	77917869	77920074	promoter-TSS (EDNRB)
IPP	Interval_5463	31.0836	-0.730877	0.206043	-3.54721	0.000389335	0.0395656	chr1	45785103	45786066	Intergenic
GNAQ	Interval_196286	159.971	-0.731429	0.144858	-5.04929	4.43466e-07	0.000289774	chr9	77908998	77910810	intron (GNAQ, intron 2 of 6)
MIR4744	Interval_85615	89.92	-0.732446	0.189681	-3.86145	0.000112715	0.018094	chr18	49052554	49053762	intron (DYM, intron 15 of 15)
AK4	Interval_7064	46.2184	-0.733794	0.187419	-3.91526	9.03064e-05	0.0157764	chr1	65165495	65166176	intron (AK4, intron 2 of 5)
ANGPT1	Interval_190447	174.699	-0.742081	0.172724	-4.29633	1.73645e-05	0.00493965	chr8	107304845	107306434	intron (ANGPT1, intron 4 of 8)
CTSH	Interval_66060	74.5562	-0.743833	0.199154	-3.73496	0.000187743	0.0248179	chr15	78936669	78937787	intron (CTSH, intron 3 of 11)
LOC100507373	Interval_89424	52.8384	-0.746402	0.196787	-3.79294	0.000148877	0.0216557	chr19	14140054	14140278	intron (LOC100507373, intron 1 of 2)
GLP1R	Interval_163780	124.516	-0.746682	0.213908	-3.49068	0.000481797	0.0450379	chr6	39035943	39037870	Intergenic
HSD52	Interval_6613	31.812	-0.750656	0.212872	-3.52632	0.000421374	0.0415783	chr1	59096195	59097157	intron (RP4-794H19.4, intron 3 of 3)
NCR1	Interval_93085	89.6728	-0.751036	0.179148	-4.19226	2.76193e-05	0.00689418	chr19	54905224	54906876	promoter-TSS (NCR1)
CRYBB1	Interval_120362	83.6333	-0.752195	0.182395	-4.12398	3.72374e-05	0.00855509	chr22	26631954	26633519	Intergenic
TMEM164	Interval_205137	94.8075	-0.754237	0.182656	-4.12928	3.63898e-05	0.00841618	chrX	109957816	109960123	Intergenic
FGF13	Interval_206026	63.7369	-0.755956	0.198796	-3.80266	0.000143148	0.0210674	chrX	139213027	139214077	intron (FGF13, intron 1 of 6)
CD28	Interval_108139	86.9426	-0.758071	0.151404	-5.00695	5.52998e-07	0.00033749	chr2	203717734	203718632	intron (CD28, intron 1 of 2)
GP6	Interval_93097	64.3912	-0.758992	0.160468	-4.72987	2.24659e-06	0.001034	chr19	55005534	55006531	Intergenic
GOLGB1	Interval_131020	78.8586	-0.758998	0.176293	-4.30533	1.66738e-05	0.00476271	chr3	121723758	121725062	intron (GOLGB1, intron 5 of 20)
MATK	Interval_88084	51.5412	-0.761605	0.206284	-3.69203	0.000222475	0.0276002	chr19	3812167	3813053	intron (ZFR2, intron 14 of 18)
LOC101928186	Interval_41140	116.354	-0.764072	0.154316	-4.95134	7.37028e-07	0.000423672	chr12	11798184	11799687	intron (ETV6, intron 2 of 7)
MIR4429	Interval_94636	60.7591	-0.765192	0.201879	-3.79034	0.000150439	0.0216869	chr2	11577301	11578561	intron (GREB1, intron 5 of 19)
LOC102724008	Interval_97847	102.992	-0.765334	0.176244	-4.34248	1.40886e-05	0.00424299	chr2	48264644	48265924	intron (LOC102724008, intron 2 of 2)
RUNX1-IT1	Interval_118070	53.3302	-0.771429	0.181164	-4.25818	2.061e-05	0.00557661	chr21	34997380	34998640	intron (RUNX1, intron 2 of 7)
PLSCR1	Interval_133239	340.937	-0.771522	0.101472	-7.60329	2.88691e-14	1.42836e-10	chr3	146543406	146545016	intron (PLSCR1, intron 1 of 7)
GPR141	Interval_175392	57.9191	-0.772126	0.191483	-4.03236	5.52205e-05	0.0111904	chr7	37530666	37531999	intron (GPR141, intron 1 of 1)
LOC101927838	Interval_74383	46.1874	-0.772722	0.19287	-4.00645	6.16386e-05	0.012027	chr16	89256526	89257635	Intergenic
LOC100505501	Interval_187543	49.7746	-0.775712	0.188721	-4.11038	3.95014e-05	0.0089272	chr8	59327196	59328558	Intergenic
UXS1	Interval_101627	65.4397	-0.775833	0.204352	-3.79655	0.000146723	0.0214413	chr2	106159719	106161580	intron (UXS1, intron 3 of 13)
DUSP10	Interval_16777	38.5069	-0.777161	0.196534	-3.95434	7.67448e-05	0.0141194	chr1	221631351	221632716	Intergenic
MX1	Interval_118583	83.4434	-0.777763	0.159878	-4.86472	1.14618e-06	0.00061926	chr21	41425809	41427299	intron (MX1, intron 1 of 16)
TACR1	Interval_100002	54.7103	-0.783912	0.196759	-3.98413	6.77276e-05	0.0129238	chr2	75361085	75362151	Intergenic
IL2RA	Interval_19801	34.5783	-0.784432	0.201157	-3.89961	9.63479e-05	0.0163775	chr10	6053609	6054612	intron (IL2RA, intron 1 of 6)
LOC101927633	Interval_7935	40.2471	-0.785176	0.218449	-3.59432	0.000325242	0.0355625	chr1	84245328	84246626	Intergenic
MIR4526	Interval_83872	40.4859	-0.787826	0.18488	-4.26129	2.03252e-05	0.00552111	chr18	13640919	13642470	promoter-TSS (LDLRAD4)
NUTM2B	Interval_25097	100.225	-0.787912	0.138198	-5.70133	1.18875e-08	1.3839e-05	chr10	79744564	79745780	Intergenic
NLRP7	Interval_93093	111.6	-0.78892	0.182458	-4.32384	1.53334e-05	0.00450048	chr19	54958670	54960434	intron (NLRP7, intron 1 of 11)
RSU1	Interval_20676	74.7185	-0.791371	0.158298	-4.99926	5.75508e-07	0.00034816	chr10	16904218	16905663	intron (CUBN, intron 50 of 66)
AKAP17A	Interval_202183	30.5338	-0.793406	0.229812	-3.45241	0.000555599	0.0493242	chrX	1564664	1566269	Intergenic
HEATR6	Interval_80191	46.2256	-0.794377	0.223618	-3.55239	0.000381745	0.0390587	chr17	60080513	60081066	Intergenic
LOC102724566	Interval_66838	31.8854	-0.794425	0.206907	-3.83953	0.000123269	0.0191878	chr15	89079831	89080815	TTS (LOC102724566)
PAM	Interval_153576	43.9966	-0.795061	0.228869	-3.47387	0.000513006	0.0468395	chr5	102801168	102801907	intron (PAM, intron 1 of 24)
NOTCH2NL	Interval_10668	62.7212	-0.795417	0.163826	-4.85526	1.20232e-06	0.000635742	chr1	146227947	146229295	intron (NOTCH2NL, intron 1 of 4)
RP11-314D7.2	Interval_45165	79.1967	-0.795753	0.187327	-4.24792	2.1576e-05	0.00574819	chr12	72839168	72840437	Intergenic
C19orf77	Interval_88026	289.349	-0.796451	0.166193	-4.79233	1.64856e-06	0.000815659	chr19	3478338	3480126	intron (C19orf77, intron 1 of 3)
RP11-147N17.1	Interval_128255	91.6616	-0.796862	0.216677	-3.67765	0.000235393	0.0287317	chr3	58899068	58900726	intron (C3orf67, intron 6 of 15)
LYPD6B	Interval_104394	76.8794	-0.797235	0.203501	-3.9176	8.94334e-05	0.0156634	chr2	149160699	149162080	intron (LYPD6B, intron 3 of 6)
CCDC124	Interval_89888	49.4272	-0.797376	0.192233	-4.14797	3.3544e-05	0.00793012	chr19	17950186	17950588	promoter-TSS (KCNN1)
ITGA2B	Interval_78693	254.946	-0.803154	0.191254	-4.19941	2.67617e-05	0.0067531	chr17	44389375	44390433	promoter-TSS (ITGA2B)
SUPT3H	Interval_164564	75.5215	-0.803365	0.182022	-4.41357	1.01679e-05	0.00330662	chr6	45495321	45496431	intron (RUNX2, intron 4 of 7)
CTAGE11P	Interval_52975	50.5431	-0.803914	0.220258	-3.64987	0.000262374	0.0308297	chr13	74919862	74921583	Intergenic
GAD1	Interval_105798	109.615	-0.805365	0.170614	-4.7204	2.35381e-06	0.00107265	chr2	170822840	170824070	intron (GAD1, intron 3 of 6)
MIR100HG	Interval_38741	25.9217	-0.80766	0.224213	-3.6022	0.000315533	0.0348632	chr11	122337314	122338196	Intergenic
LOC102724227	Interval_41577	78.6462	-0.80835	0.182811	-4.42178	9.78898e-06	0.00324432	chr12	18823927	18825093	Intergenic
CACNA1D	Interval_127831	74.8871	-0.809134	0.201534	-4.01487	5.94775e-05	0.0117376	chr3	53456605	53457737	Intergenic
FCAR	Interval_93082	53.2724	-0.811049	0.205288	-3.95078	7.78954e-05	0.0142178	chr19	54875213	54876062	intron (FCAR, intron 2 of 3)
CHST12	Interval_172852	55.1038	-0.812423	0.16266	-4.9946	5.89588e-07	0.000353589	chr7	2389729	2390966	Intergenic
PCDHA2	Interval_156262	94.576	-0.8125	0.155241	-5.23381	1.66053e-07	0.000130706	chr5	140794565	140795817	exon (PCDHA2, exon 1 of 4)
LOC100505774	Interval_96102	70.2455	-0.812662	0.209728	-3.87484	0.000106696	0.0174926	chr2	28626643	28627497	intron (PLB1, intron 51 of 57)
CITED4	Interval_4866	58.7626	-0.812722	0.226811	-3.58325	0.000339343	0.0364711	chr1	40840603	40841684	TTS (KCNQ4)
GMDS	Interval_159985	93.3249	-0.813238	0.187744	-4.33163	1.48008e-05	0.00436264	chr6	1963128	1964630	intron (GMDS, intron 4 of 7)
TRNAV25	Interval_10548	91.0468	-0.814456	0.15168	-5.36956	7.89278e-08	7.14663e-05	chr1	143803359	143805276	promoter-TSS (TRNAV25)
LOC101927166	Interval_79137	60.9299	-0.815839	0.202544	-4.02795	5.62647e-05	0.011313	chr17	48383734	48385843	intron (SKAP1, intron 2 of 11)
TET3	Interval_99825	40.8951	-0.81591	0.212355	-3.8422	0.000121938	0.0190449	chr2	74041025	74041502	intron (TET3, intron 1 of 8)
LOC100996246	Interval_49578	149.582	-0.823364	0.189937	-4.33492	1.45811e-05	0.00434345	chr12	132188797	132190329	exon (LOC100996246, exon 1 of 2)
NME7	Interval_12760	81.9666	-0.826489	0.237164	-3.48488	0.00049235	0.0455937	chr1	169309143	169309805	intron (NME7, intron 4 of 12)
TRNAA15	Interval_162466	105.456	-0.827203	0.140991	-5.86707	4.43569e-09	5.95665e-06	chr6	28633498	28636165	Intergenic
LOC101926982	Interval_94323	34.3272	-0.835683	0.237939	-3.51217	0.000444465	0.0429276	chr2	9680583	9682018	Intergenic
CRYGD	Interval_108506	33.3029	-0.837446	0.22683	-3.69195	0.000222537	0.0276002	chr2	208123767	208124779	exon (CRYGD, exon 2 of 3)
LIMD1	Interval_126867	64.1827	-0.837559	0.226603	-3.69615	0.000218895	0.0273322	chr3	45573716	45574729	Intergenic
UGT2B28	Interval_141238	228.818	-0.838063	0.172947	-4.84577	1.26118e-06	0.000661084	chr4	69308690	69310449	Intergenic
MX1	Interval_118591	61.6939	-0.839608	0.24024	-3.49487	0.000474299	0.0446383	chr21	41459272	41461322	Intergenic
LOC100506747	Interval_15059	27.0974	-0.839782	0.23724	-3.53981	0.000400421	0.0403145	chr1	202998968	202999922	intron (LOC100506747, intron 1 of 4)
LOC102723403	Interval_31909	36.0841	-0.839841	0.221834	-3.78589	0.000153157	0.0218965	chr11	30363752	30364859	Intergenic
ACVR1	Interval_104826	125.446	-0.840863	0.206042	-4.08102	4.48388e-05	0.00973633	chr2	157929381	157930915	Intergenic
RAB27B	Interval_85896	98.0337	-0.843552	0.213218	-3.9563	7.612e-05	0.0140493	chr18	54872601	54874224	intron (RAB27B, intron 1 of 5)
MIR4432	Interval_98438	37.7011	-0.844354	0.209073	-4.03857	5.37791e-05	0.0110049	chr2	60297277	60298242	Intergenic
RGS22	Interval_189809	34.8202	-0.845082	0.218075	-3.8752	0.000106538	0.0174874	chr8	100105596	100106594	promoter-TSS (RGS22)
LOC100505940	Interval_8782	97.7111	-0.845429	0.219802	-3.84631	0.000119908	0.0188274	chr1	94302547	94303761	Intergenic
P2RX7	Interval_48577	80.1547	-0.851646	0.227674	-3.74065	0.000183547	0.0244499	chr12	121113715	121114937	Intergenic
FRMD4B	Interval_128805	94.9077	-0.852398	0.154992	-5.49964	3.8057e-08	3.793e-05	chr3	69242746	69244038	intron (FRMD4B, intron 7 of 22)
PSMC1	Interval_59750	114.302	-0.852402	0.217376	-3.92133	8.80619e-05	0.0154819	chr14	90256126	90257485	intron (PSMC1, intron 1 of 10)
LOC102724003	Interval_92339	112.296	-0.853925	0.172585	-4.94784	7.5042e-07	0.000426066	chr19	48418553	48419503	intron (GRIN2D, intron 7 of 12)
ARMC8	Interval_132613	45.1823	-0.854552	0.238693	-3.58013	0.000343418	0.0367321	chr3	138199580	138200892	intron (ARMC8, intron 2 of 22)
SMIM3	Interval_157281	45.9967	-0.861092	0.197286	-4.36469	1.27306e-05	0.0039192	chr5	150774099	150774471	Intergenic
TNNI3	Interval_93127	82.8822	-0.862369	0.214214	-4.02574	5.67967e-05	0.0113705	chr19	55156082	55157460	intron (TNNI3, intron 3 of 7)
CCDC6	Interval_23244	42.2884	-0.864001	0.236107	-3.65936	0.000252843	0.0300927	chr10	59831700	59832726	intron (CCDC6, intron 3 of 8)
LOC102724591	Interval_161642	27.6885	-0.865419	0.237723	-3.64046	0.000272153	0.0317099	chr6	17580490	17581511	Intergenic
SLC9A9	Interval_133113	62.3039	-0.86735	0.240034	-3.61345	0.000302152	0.0339489	chr3	143875351	143876596	Intergenic
EGLN3	Interval_56255	40.1681	-0.867791	0.246246	-3.52408	0.000424951	0.0418713	chr14	33836076	33837110	Intergenic
IFT81	Interval_47413	66.1359	-0.86831	0.191896	-4.5249	6.04227e-06	0.00225019	chr12	110093581	110094801	Intergenic
LOC101928331	Interval_161273	29.9187	-0.86897	0.240993	-3.60578	0.000311216	0.0345326	chr6	14452441	14454107	intron (LOC101928331, intron 1 of 2)
LOC100289333	Interval_89184	54.0638	-0.869608	0.221815	-3.92042	8.83951e-05	0.0155208	chr19	12194347	12195710	promoter-TSS (LOC100289333)
LOC102724427	Interval_90213	146.156	-0.870386	0.172408	-5.0484	4.4553e-07	0.000289774	chr19	20237445	20238961	Intergenic
C12orf39	Interval_41714	43.0458	-0.877483	0.237051	-3.70167	0.000214188	0.0269322	chr12	21542413	21543797	intron (GYS2, intron 11 of 14)
MSANTD3	Interval_198071	53.4775	-0.879277	0.23091	-3.80787	0.00014017	0.0208911	chr9	100410516	100412210	Intergenic
ALG10B	Interval_42531	115.742	-0.880369	0.237035	-3.71409	0.000203938	0.0263306	chr12	38316228	38317182	promoter-TSS (ALG10B)
LOC101927383	Interval_101456	63.9726	-0.880447	0.164563	-5.35021	8.78507e-08	7.70284e-05	chr2	104658067	104659493	Intergenic
RP11-214L19.1	Interval_4597	33.7452	-0.882628	0.228463	-3.86332	0.000111855	0.0179767	chr1	38213259	38214549	intron (RP11-214L19.1, intron 1 of 3)
LOC102724491	Interval_205274	27.8914	-0.885098	0.251551	-3.51856	0.000433891	0.0423331	chrX	114272083	114272875	Intergenic
FAM63A	Interval_10941	55.3655	-0.885489	0.197504	-4.4834	7.34613e-06	0.00262973	chr1	150999018	150999788	exon (FAM63A, exon 7 of 10)
LOC102724008	Interval_97830	31.2753	-0.89022	0.258056	-3.44971	0.000561193	0.0496459	chr2	48164793	48166026	Intergenic
LOC101929151	Interval_65160	21.0366	-0.891366	0.258497	-3.44827	0.000564196	0.0496894	chr15	70615801	70616670	Intergenic
CACNA1B	Interval_201840	99.9519	-0.892732	0.131885	-6.76899	1.29685e-11	3.455e-08	chr9	137877524	137879160	intron (CACNA1B, intron 1 of 46)
RALGAPA2	Interval_113117	53.5298	-0.903246	0.251448	-3.59217	0.00032793	0.0357155	chr20	20802020	20802965	Intergenic
PTH2	Interval_92500	112.466	-0.90332	0.175628	-5.14336	2.69863e-07	0.00019271	chr19	49422418	49423329	intron (PTH2, intron 1 of 1)
LOC101929467	Interval_193958	47.7968	-0.904546	0.242354	-3.73233	0.000189717	0.0249864	chr9	12972646	12974017	Intergenic
CTCFL	Interval_116248	44.4635	-0.904843	0.185034	-4.89013	1.00767e-06	0.000553965	chr20	57460947	57461586	Intergenic
ASRGL1	Interval_33839	83.3346	-0.905748	0.250739	-3.61232	0.000303472	0.0340144	chr11	62368417	62369617	intron (ASRGL1, intron 3 of 5)
FAM91A1	Interval_191417	40.7158	-0.906618	0.256867	-3.52952	0.000416317	0.0412553	chr8	123816360	123817790	Intergenic
OR4D1	Interval_80011	55.1421	-0.909658	0.241159	-3.77203	0.000161928	0.022591	chr17	58152888	58153764	Intergenic
LOC101928409	Interval_147171	23.9038	-0.910464	0.232983	-3.90785	9.3121e-05	0.0160053	chr4	173500919	173501829	Intergenic
LOC102031319	Interval_21867	33.4208	-0.914157	0.227413	-4.0198	5.8247e-05	0.0115772	chr10	32367731	32368678	intron (LOC102031319, intron 1 of 1)
GAS8	Interval_74526	27.7682	-0.915598	0.256961	-3.56318	0.00036639	0.0381354	chr16	90022343	90023055	promoter-TSS (GAS8)
LOC102724479	Interval_134833	32.7658	-0.91962	0.212855	-4.32041	1.55743e-05	0.0045519	chr3	171470453	171471439	Intergenic
VPS37B	Interval_48843	37.035	-0.920695	0.244463	-3.76619	0.000165761	0.0229127	chr12	122898280	122898985	Intergenic
MCUR1	Interval_161219	37.3574	-0.923642	0.202119	-4.56979	4.8822e-06	0.00189457	chr6	13859839	13861011	Intergenic
GPR174	Interval_204613	45.5056	-0.925319	0.244482	-3.78481	0.000153823	0.0219691	chrX	79258668	79259811	Intergenic
TMC3	Interval_66268	45.9829	-0.926309	0.239182	-3.87282	0.000107585	0.0176174	chr15	81414428	81415394	Intergenic
TANGO2	Interval_119629	24.3975	-0.928749	0.25095	-3.70094	0.000214801	0.0269545	chr22	20058576	20059593	intron (TANGO2, intron 6 of 6)
CALML5	Interval_19703	61.2888	-0.929361	0.20003	-4.64611	3.3826e-06	0.00141596	chr10	5479298	5480861	Intergenic
LOC730102	Interval_13327	38.748	-0.930006	0.244475	-3.80409	0.000142327	0.0210206	chr1	178058126	178058681	Intergenic
DDX53	Interval_202942	25.5641	-0.930243	0.26581	-3.49966	0.000465858	0.0442953	chrX	22922897	22923478	intron (RP11-40F8.2, intron 3 of 5)
MAP2	Interval_108555	42.0676	-0.932721	0.229455	-4.06494	4.80458e-05	0.0101931	chr2	209208073	209210165	Intergenic
DPYSL3	Interval_156803	49.8735	-0.934388	0.201282	-4.64219	3.44739e-06	0.00142588	chr5	147479156	147480210	intron (DPYSL3, intron 1 of 13)
LOC101928510	Interval_32422	32.0879	-0.935131	0.241644	-3.86987	0.000108891	0.0177266	chr11	36177466	36178418	intron (LDLRAD3, intron 4 of 5)
HS1BP3-IT1	Interval_95355	37.5335	-0.943021	0.230129	-4.0978	4.1709e-05	0.00917175	chr2	20601153	20602246	Intergenic
ALOX12P2	Interval_75388	20.0946	-0.947628	0.271955	-3.4845	0.000493053	0.0455979	chr17	6893850	6894580	intron (ALOX12P2, intron 3 of 13)
LOC101805491	Interval_97598	38.4663	-0.950363	0.243922	-3.89617	9.77259e-05	0.0165508	chr2	46367897	46368997	intron (EPAS1, intron 6 of 15)
LINC01013	Interval_168835	18.4099	-0.951583	0.268515	-3.54386	0.000394307	0.0398437	chr6	132143999	132144927	intron (LINC01013, intron 1 of 2)
CTSF	Interval_34428	40.4973	-0.954107	0.203166	-4.6962	2.65046e-06	0.00117311	chr11	66567490	66568905	intron (CTSF, intron 1 of 12)
CEBPZ-AS1	Interval_96712	111.602	-0.955866	0.191637	-4.98791	6.10366e-07	0.000362908	chr2	37196111	37197648	promoter-TSS (SULT6B1)
LOC339862	Interval_124826	42.2262	-0.959139	0.225061	-4.26169	2.02886e-05	0.00552111	chr3	17927154	17928859	Intergenic
TXLNB	Interval_169478	58.8149	-0.960537	0.239426	-4.01183	6.02497e-05	0.0118562	chr6	139325114	139325945	Intergenic
ZNF717	Interval_129327	62.6262	-0.961492	0.238559	-4.03041	5.56797e-05	0.0112608	chr3	75784541	75786043	promoter-TSS (ZNF717)
LOC102724247	Interval_41670	31.9521	-0.96206	0.25546	-3.76599	0.000165888	0.0229127	chr12	20232789	20234056	Intergenic
DGKH	Interval_51420	22.5832	-0.964213	0.277667	-3.47255	0.000515536	0.046987	chr13	42169711	42170404	intron (DGKH, intron 7 of 24)
NAGK	Interval_99546	42.7434	-0.96452	0.213058	-4.52704	5.98166e-06	0.00223363	chr2	71083902	71084782	Intergenic
CDC42P3	Interval_193020	60.1891	-0.968605	0.16513	-5.86573	4.4717e-09	5.95665e-06	chr8	142968685	142969841	Intergenic
HIST1H3I	Interval_162404	243.763	-0.969349	0.132286	-7.32767	2.3419e-13	9.01217e-10	chr6	27871528	27874219	promoter-TSS (HIST1H3I)
NLRP6	Interval_29517	105.962	-0.974018	0.137789	-7.06889	1.5618e-12	5.11647e-09	chr11	277479	280685	intron (NLRP6, intron 1 of 7)
NLRP2	Interval_93094	22.3366	-0.977304	0.280118	-3.4889	0.000485018	0.0451579	chr19	54966114	54966886	intron (NLRP2, intron 1 of 12)
SYTL3	Interval_171187	21.5911	-0.977875	0.278898	-3.50621	0.000454532	0.043517	chr6	158662913	158663358	exon (SYTL3, exon 4 of 18)
ZNF444	Interval_93252	35.655	-0.980771	0.275943	-3.55425	0.000379066	0.0388548	chr19	56144547	56144692	intron (ZNF444, intron 1 of 4)
HIST1H4F	Interval_162247	132.254	-0.981125	0.160338	-6.11911	9.40974e-10	1.53363e-06	chr6	26240005	26241428	TTS (HIST1H4F)
ZNF57	Interval_87916	34.6874	-0.981437	0.201915	-4.86063	1.17011e-06	0.00062347	chr19	2887201	2887959	Intergenic
ZNF726	Interval_90321	110.46	-0.982425	0.22314	-4.40272	1.069e-05	0.00342021	chr19	23914503	23915478	exon (ZNF726, exon 1 of 4)
MIR4714	Interval_67649	27.8526	-0.982834	0.283153	-3.47103	0.000518465	0.0471609	chr15	98731645	98732260	intron (IGF1R, intron 2 of 20)
RP11-111E14.1	Interval_64318	26.6364	-0.982854	0.27094	-3.62756	0.000286107	0.0327201	chr15	63918810	63919420	intron (DAPK2, intron 9 of 9)
RNU6-1	Interval_64811	93.747	-0.984512	0.203605	-4.83541	1.32874e-06	0.000686857	chr15	67954638	67955946	Intergenic
MB	Interval_121195	49.1938	-0.984695	0.257639	-3.822	0.000132374	0.0199984	chr22	35633898	35634503	Intergenic
LOC101928786	Interval_201844	28.5177	-0.985621	0.267997	-3.67773	0.000235323	0.0287317	chr9	137972892	137973637	intron (CACNA1B, intron 11 of 46)
DENND2D	Interval_9730	137.096	-0.986117	0.131694	-7.48795	6.99602e-14	3.02875e-10	chr1	111202829	111204662	intron (DENND2D, intron 1 of 11)
POMGNT2	Interval_126616	67.9389	-0.990658	0.27471	-3.6062	0.000310718	0.0345193	chr3	43061894	43063384	Intergenic
ARL15	Interval_150505	30.0153	-0.992737	0.248434	-3.99599	6.44252e-05	0.012448	chr5	54325497	54326412	Intergenic
ADSL	Interval_121944	38.3555	-0.994911	0.214143	-4.64602	3.38403e-06	0.00141596	chr22	40328775	40329974	exon (TNRC6B, exon 24 of 24)
OAS2	Interval_47737	47.6589	-0.996953	0.234672	-4.24829	2.15413e-05	0.00574819	chr12	112977988	112979128	promoter-TSS (OAS2)
ADORA2A	Interval_120129	18.397	-0.99819	0.274167	-3.64081	0.000271785	0.0316936	chr22	24379616	24380381	intron (SPECC1L, intron 13 of 14)
PDLIM1	Interval_26139	76.0771	-1.00302	0.216621	-4.63028	3.6517e-06	0.00148356	chr10	95296965	95297974	Intergenic
LOC101926997	Interval_83010	42.6432	-1.00365	0.26661	-3.76449	0.000166889	0.0230051	chr18	2089163	2090157	Intergenic
PLCB4	Interval_112365	22.2102	-1.00441	0.26045	-3.85643	0.000115054	0.0184054	chr20	9053041	9053677	Intergenic
LOC101927383	Interval_101455	26.5721	-1.0078	0.292452	-3.44604	0.000568857	0.0498464	chr2	104641569	104642448	Intergenic
MIR7854	Interval_73324	44.56	-1.01186	0.255732	-3.95671	7.59889e-05	0.0140493	chr16	81492366	81493007	intron (CMIP, intron 1 of 20)
BATF	Interval_58878	20.0019	-1.01529	0.25521	-3.97824	6.94271e-05	0.0131575	chr14	75521965	75523088	promoter-TSS (BATF)
ARHGEF3	Interval_128048	76.3705	-1.01586	0.179117	-5.67149	1.41562e-08	1.58157e-05	chr3	56899669	56900450	intron (ARHGEF3, intron 3 of 12)
LOC101928628	Interval_12798	34.622	-1.01641	0.263641	-3.85527	0.0001156	0.0184502	chr1	169762303	169763276	TTS (LOC101928628)
LOC101928617	Interval_45961	17.9557	-1.02406	0.290795	-3.52157	0.000428998	0.0420904	chr12	92184846	92185465	TTS (LOC101928617)
TPCN1	Interval_47780	59.0297	-1.03017	0.242653	-4.24546	2.18146e-05	0.00578103	chr12	113237331	113238464	intron (TPCN1, intron 2 of 20)
TEX22	Interval_61477	53.7899	-1.03138	0.255329	-4.03942	5.35826e-05	0.0109809	chr14	105363643	105364988	intron (PACS2, intron 4 of 23)
LY6E	Interval_193026	96.4155	-1.03293	0.182084	-5.6728	1.40486e-08	1.58157e-05	chr8	143023961	143024796	Intergenic
ZNF300	Interval_157294	142.808	-1.03375	0.15998	-6.46175	1.03498e-10	2.2759e-07	chr5	150904333	150905560	promoter-TSS (ZNF300)
LRRC8B	Interval_8323	131.797	-1.03878	0.191822	-5.41534	6.11708e-08	5.76487e-05	chr1	89537862	89538882	intron (LRRC8B, intron 2 of 6)
APPL2	Interval_46984	28.7178	-1.04588	0.275862	-3.7913	0.000149862	0.0216869	chr12	105218660	105219887	intron (APPL2, intron 2 of 19)
IRAK4	Interval_42760	242.14	-1.04708	0.146069	-7.16834	7.59119e-13	2.62913e-09	chr12	43758307	43759595	promoter-TSS (PUS7L)
BMPER	Interval_175097	22.0482	-1.05023	0.287855	-3.64848	0.000263795	0.0309442	chr7	34006407	34007186	intron (BMPER, intron 6 of 13)
TRH	Interval_132032	38.4601	-1.0506	0.218762	-4.80245	1.56735e-06	0.000786721	chr3	129980600	129981358	Intergenic
TMEM86A	Interval_31507	59.4088	-1.05331	0.185772	-5.6699	1.42877e-08	1.58349e-05	chr11	18705568	18707311	intron (IGSF22, intron 19 of 20)
HIST1H3I	Interval_162403	27.7221	-1.05638	0.238242	-4.43407	9.24695e-06	0.00311177	chr6	27871294	27871520	TTS (HIST1H3I)
RNU6-1	Interval_64801	23.0349	-1.0595	0.296662	-3.57141	0.000355067	0.0374065	chr15	67879425	67879763	Intergenic
PTTG1IP	Interval_119023	38.9179	-1.0597	0.285137	-3.71644	0.000202047	0.0261596	chr21	44854392	44855640	intron (PTTG1IP, intron 2 of 2)
LRRC8D	Interval_8382	42.2256	-1.06025	0.293113	-3.61721	0.000297795	0.033623	chr1	89901963	89902779	intron (LRRC8D, intron 2 of 2)
IQGAP2	Interval_152042	48.1397	-1.06517	0.237092	-4.49265	7.03422e-06	0.00256445	chr5	76363568	76364419	Intergenic
WDR45B	Interval_82765	49.8984	-1.07104	0.239649	-4.46919	7.85158e-06	0.00275374	chr17	82623573	82624409	intron (WDR45B, intron 5 of 9)
USP12	Interval_50335	44.1976	-1.07313	0.254375	-4.2187	2.4571e-05	0.00636257	chr13	27044681	27045576	Intergenic
DAAM1	Interval_57455	20.0796	-1.0852	0.293794	-3.69375	0.000220973	0.0274962	chr14	59177918	59178897	Intergenic
CATSPERB	Interval_59931	31.1777	-1.08548	0.226748	-4.78717	1.69152e-06	0.000833937	chr14	91774041	91775053	Intergenic
APBB1IP	Interval_21305	87.1184	-1.09057	0.239498	-4.55357	5.27424e-06	0.00200734	chr10	26376733	26377853	Intergenic
ASPG	Interval_61260	67.2711	-1.09095	0.255932	-4.26267	2.02002e-05	0.00552111	chr14	104084773	104086412	promoter-TSS (ASPG)
GRHPR	Interval_195424	19.7715	-1.1006	0.299443	-3.67549	0.000237392	0.0287569	chr9	37336056	37336791	intron (ZCCHC7, intron 5 of 7)
LOC102724463	Interval_161307	59.2045	-1.10139	0.272101	-4.04772	5.17193e-05	0.010726	chr6	14734487	14735418	Intergenic
LOC101928898	Interval_50152	58.4288	-1.11373	0.260334	-4.27809	1.88503e-05	0.00524387	chr13	24938696	24939732	intron (TPTE2P1, intron 4 of 4)
HTR1E	Interval_166168	31.1031	-1.11522	0.267802	-4.16436	3.12231e-05	0.00752265	chr6	86682743	86683836	Intergenic
ANO2	Interval_40527	54.8022	-1.11532	0.194342	-5.73897	9.52562e-09	1.13762e-05	chr12	5882218	5883645	intron (ANO2, intron 3 of 24)
STK39	Interval_105507	16.5496	-1.11884	0.301988	-3.70492	0.000211459	0.0267287	chr2	168208640	168209060	intron (STK39, intron 1 of 16)
ASAH1	Interval_184612	43.103	-1.13843	0.285535	-3.98701	6.69116e-05	0.0128093	chr8	18122406	18123210	Intergenic
MIR6721	Interval_162885	28.1046	-1.13894	0.247527	-4.60127	4.19928e-06	0.0016717	chr6	32167653	32168571	TTS (AGPAT1)
NRG1-IT3	Interval_185876	17.2578	-1.14305	0.330349	-3.46012	0.000539931	0.0483203	chr8	32264536	32265293	intron (NRG1, intron 1 of 4)
LOC102724678	Interval_118376	34.276	-1.14688	0.259433	-4.4207	9.83802e-06	0.00324505	chr21	38376197	38377217	intron (ERG, intron 11 of 11)
LOC101928946	Interval_170959	140.678	-1.14689	0.156687	-7.31962	2.48683e-13	9.27911e-10	chr6	157221102	157223478	Intergenic
LOC93622	Interval_138081	29.8315	-1.15241	0.227641	-5.06238	4.14048e-07	0.00027444	chr4	6663456	6665120	Intergenic
LOC100996721	Interval_10489	18.4445	-1.15489	0.272592	-4.23668	2.26846e-05	0.00596325	chr1	121006394	121007204	Intergenic
SNORA59B	Interval_76571	25.2376	-1.15855	0.270412	-4.28439	1.83243e-05	0.00514924	chr17	19579328	19580415	TTS (SLC47A1)
DPYS	Interval_190230	27.6866	-1.15935	0.254294	-4.5591	5.13742e-06	0.00198623	chr8	104466453	104467206	exon (DPYS, exon 1 of 10)
DSCR9	Interval_118271	141.046	-1.16024	0.181313	-6.39914	1.56253e-10	3.33026e-07	chr21	37220273	37221616	exon (DSCR9, exon 3 of 3)
CYP3A43	Interval_178781	16.1872	-1.17799	0.31778	-3.70694	0.000209781	0.0266381	chr7	99806813	99807825	Intergenic
ZNF556	Interval_87914	20.2692	-1.17925	0.309567	-3.80937	0.000139322	0.020821	chr19	2865087	2866061	Intergenic
LRRFIP2	Interval_126020	27.2392	-1.18462	0.272231	-4.35153	1.35191e-05	0.00408925	chr3	37171032	37171415	intron (LRRFIP2, intron 1 of 17)
CTHRC1	Interval_190175	30.4301	-1.18935	0.284259	-4.18404	2.86377e-05	0.0070468	chr8	103371112	103372264	promoter-TSS (CTHRC1)
GRIK1-AS2	Interval_117645	49.203	-1.19221	0.251503	-4.74036	2.1334e-06	0.000988469	chr21	29495742	29496814	Intergenic
RP11-157E21.1	Interval_192442	21.2248	-1.19268	0.296659	-4.02035	5.81109e-05	0.0115667	chr8	133919145	133919966	Intergenic
TBXAS1	Interval_181798	15.5453	-1.19311	0.328076	-3.63667	0.000276186	0.0320719	chr7	139821463	139822016	intron (TBXAS1, intron 3 of 14)
FXYD4	Interval_22333	95.0411	-1.20033	0.232424	-5.16441	2.41204e-07	0.000175871	chr10	43361634	43362882	Intergenic
IL1RL2	Interval_101342	29.4132	-1.20888	0.251085	-4.81461	1.4749e-06	0.000751077	chr2	102187225	102188312	intron (IL1RL2, intron 1 of 9)
LOC101929457	Interval_65804	22.1167	-1.21456	0.323107	-3.759	0.000170596	0.0233315	chr15	77491097	77491987	Intergenic
NRCAM	Interval_179753	29.2056	-1.21961	0.341308	-3.57334	0.000352452	0.0372443	chr7	108420458	108420950	intron (NRCAM, intron 1 of 33)
ANKRD20A5P	Interval_83899	84.9847	-1.22058	0.236295	-5.1655	2.39793e-07	0.000175767	chr18	14178555	14179706	promoter-TSS (ANKRD20A5P)
MSTO2P	Interval_11453	22.6251	-1.22079	0.315702	-3.86691	0.000110223	0.0178595	chr1	155765410	155766227	exon (GON4L, exon 21 of 32)
LOC100996721	Interval_10490	55.5254	-1.22281	0.180751	-6.76516	1.33164e-11	3.48076e-08	chr1	121007826	121009945	Intergenic
ZNF578	Interval_92875	49.7473	-1.2298	0.255737	-4.80884	1.5181e-06	0.00076756	chr19	52453296	52454055	promoter-TSS (ZNF578)
LOC102723838	Interval_37145	26.1346	-1.23405	0.335137	-3.68222	0.000231211	0.0283963	chr11	102492614	102493188	promoter-TSS (LOC102723838)
SOCS5	Interval_97639	15.1855	-1.24265	0.346979	-3.58136	0.000341816	0.0366232	chr2	46749056	46749305	intron (SOCS5, intron 1 of 1)
LOC101929688	Interval_195026	16.9037	-1.24683	0.306379	-4.06958	4.70975e-05	0.0100535	chr9	33750264	33751430	promoter-TSS (PRSS3)
RASGRP3	Interval_96534	43.9713	-1.24844	0.307826	-4.05567	4.99898e-05	0.0104336	chr2	33496385	33497607	intron (RASGRP3, intron 1 of 16)
ZNF577	Interval_92850	93.0791	-1.25237	0.190195	-6.58464	4.55986e-11	1.07069e-07	chr19	51887412	51888520	promoter-TSS (ZNF577)
AKR7L	Interval_2299	10.0018	-1.25505	0.327143	-3.83639	0.000124859	0.0193746	chr1	19273789	19274546	promoter-TSS (AKR7L)
TUBA1C	Interval_43203	12.0597	-1.25757	0.342678	-3.66982	0.000242723	0.0292399	chr12	49244186	49244767	intron (LOC102723916, intron 2 of 2)
MBOAT2	Interval_94207	14.8179	-1.26152	0.356094	-3.54265	0.000396125	0.03994	chr2	8998432	8998747	intron (MBOAT2, intron 1 of 13)
RP3-332B22.1	Interval_169562	18.0456	-1.26904	0.297194	-4.27008	1.95402e-05	0.00541404	chr6	139927264	139928280	Intergenic
SLC16A5	Interval_81592	51.4458	-1.27454	0.241953	-5.26772	1.38132e-07	0.000111257	chr17	75077342	75079168	Intergenic
MYO18B	Interval_120290	15.0139	-1.27521	0.354351	-3.59872	0.00031979	0.0351328	chr22	25736076	25736934	Intergenic
MIR4275	Interval_139502	40.9859	-1.28075	0.242854	-5.27376	1.33659e-07	0.000109566	chr4	28116344	28117655	Intergenic
TMEM108	Interval_132218	17.8832	-1.29001	0.345414	-3.73468	0.000187956	0.0248224	chr3	133087061	133087826	intron (TMEM108, intron 1 of 4)
FPGT	Interval_7540	115.306	-1.29329	0.218343	-5.92319	3.15764e-09	4.50977e-06	chr1	74197765	74198695	promoter-TSS (LRRIQ3)
DCDC2	Interval_162047	18.8668	-1.30361	0.267775	-4.86832	1.12551e-06	0.000611463	chr6	24357590	24358351	promoter-TSS (DCDC2)
WHAMM	Interval_66381	33.7818	-1.31541	0.265733	-4.95011	7.41726e-07	0.000423833	chr15	82855543	82856340	intron (HOMER2, intron 5 of 8)
TRIM24	Interval_181591	32.2229	-1.31767	0.301773	-4.36642	1.263e-05	0.0038969	chr7	138400176	138400911	Intergenic
MUC8	Interval_49640	25.2368	-1.32525	0.305851	-4.333	1.4709e-05	0.00436264	chr12	132474350	132474718	promoter-TSS (MUC8)
JDP2	Interval_58871	12.33	-1.32563	0.372981	-3.55416	0.000379191	0.0388548	chr14	75466302	75467020	intron (JDP2, intron 4 of 4)
DBIL5P2	Interval_98760	25.6178	-1.33825	0.34952	-3.82881	0.000128766	0.0197102	chr2	63257303	63257961	intron (WDPCP, intron 13 of 16)
SH3BGRL2	Interval_165846	25.6788	-1.3863	0.34412	-4.02852	5.6129e-05	0.0113023	chr6	79604423	79605304	Intergenic
TFB2M	Interval_19068	39.7563	-1.39629	0.317272	-4.40091	1.07798e-05	0.00344098	chr1	246577637	246578188	intron (CNST, intron 1 of 10)
ZNF555	Interval_87913	378.957	-1.40206	0.206688	-6.78345	1.17341e-11	3.25118e-08	chr19	2840720	2842084	promoter-TSS (ZNF555)
HLA-E	Interval_162635	25.3658	-1.43409	0.332779	-4.30945	1.63662e-05	0.00471374	chr6	30493716	30494001	exon (HLA-E, exon 8 of 8)
LOC100506497	Interval_174688	10.42	-1.44065	0.394162	-3.65497	0.000257215	0.03043	chr7	29040197	29040673	intron (CPVL, intron 13 of 14)
CD14	Interval_156248	18.9769	-1.45754	0.298469	-4.88337	1.04289e-06	0.000571057	chr5	140632340	140633388	exon (CD14, exon 2 of 2)
MTHFD1	Interval_57769	15.1395	-1.46151	0.350109	-4.17444	2.98719e-05	0.00728923	chr14	64420791	64421480	intron (MTHFD1, intron 8 of 27)
LOC102724924	Interval_112531	18.9667	-1.48953	0.35663	-4.17667	2.95809e-05	0.00725313	chr20	11540511	11541721	Intergenic
ZNF274	Interval_93360	16.5193	-1.50539	0.334589	-4.49924	6.81979e-06	0.00249944	chr19	58203735	58204917	intron (ZNF274, intron 4 of 7)
TRPM4	Interval_92475	56.2646	-1.51149	0.43705	-3.45839	0.000543419	0.0485071	chr19	49210046	49210924	intron (TRPM4, intron 19 of 22)
IFRD1	Interval_179899	10.6856	-1.54585	0.444362	-3.47881	0.000503655	0.0464437	chr7	112334470	112334882	intron (ZNF277, intron 6 of 10)
QPCT	Interval_96723	70.0599	-1.54895	0.244842	-6.32635	2.51034e-10	5.15984e-07	chr2	37344298	37345346	exon (QPCT, exon 1 of 7)
RAP2B	Interval_133719	24.4138	-1.55134	0.391011	-3.9675	7.26311e-05	0.0136131	chr3	153008035	153008869	Intergenic
CEP128	Interval_59258	27.4045	-1.55533	0.310778	-5.00462	5.59712e-07	0.000340089	chr14	80714184	80715206	intron (CEP128, intron 18 of 23)
CR1L	Interval_15758	10.3181	-1.56716	0.402639	-3.89223	9.93279e-05	0.0167403	chr1	207670507	207671247	intron (CR1L, intron 1 of 11)
MIR4682	Interval_28268	15.8148	-1.58263	0.352446	-4.49042	7.10838e-06	0.00256926	chr10	120145067	120145719	Intergenic
KIF25	Interval_172090	38.5922	-1.5906	0.251776	-6.3175	2.65821e-10	5.33706e-07	chr6	168035624	168036467	intron (KIF25, intron 8 of 12)
NR1I2	Interval_130894	17.5186	-1.61158	0.408565	-3.94447	7.99751e-05	0.01451	chr3	119809936	119810597	intron (NR1I2, intron 3 of 8)
DNAJA4	Interval_65963	27.0436	-1.63198	0.365997	-4.45901	8.23378e-06	0.00285169	chr15	78264019	78265353	promoter-TSS (DNAJA4)
LOXL2	Interval_185134	10.6038	-1.63737	0.453586	-3.60984	0.000306389	0.0342306	chr8	23378710	23379522	intron (LOXL2, intron 1 of 13)
PLSCR2	Interval_133224	14.6288	-1.66862	0.29326	-5.68991	1.2711e-08	1.45531e-05	chr3	146468786	146470045	promoter-TSS (PLSCR2)
RP11-166O4.5	Interval_176895	14.8508	-1.68082	0.357156	-4.70611	2.52483e-06	0.0011247	chr7	67453782	67454620	Intergenic
RGS7BP	Interval_151322	15.7937	-1.69013	0.43244	-3.90835	9.29297e-05	0.0159927	chr5	64629482	64630301	Intergenic
IQGAP2	Interval_152060	9.76033	-1.69625	0.420123	-4.03751	5.40216e-05	0.011022	chr5	76445734	76446296	intron (IQGAP2, intron 1 of 35)
IAH1	Interval_94286	84.4813	-1.70277	0.24131	-7.05634	1.70946e-12	5.38232e-09	chr2	9474047	9475528	promoter-TSS (IAH1)
GUSBP5	Interval_145442	45.461	-1.70628	0.391537	-4.35792	1.31307e-05	0.00400678	chr4	143558676	143560021	promoter-TSS (GUSBP5)
LOC102723637	Interval_149378	11.7058	-1.71514	0.491992	-3.4861	0.000490114	0.045417	chr5	29966087	29966730	Intergenic
KDM4C	Interval_193778	15.5273	-1.71595	0.377193	-4.54926	5.38338e-06	0.00203768	chr9	6715783	6716741	Intergenic
IFI6	Interval_3493	20.1841	-1.73089	0.364788	-4.7449	2.08605e-06	0.000976329	chr1	27689476	27690363	Intergenic
C11orf53	Interval_37596	15.0921	-1.73547	0.341251	-5.0856	3.6646e-07	0.000248862	chr11	111221544	111222749	Intergenic
RP11-387D10.3	Interval_67081	54.7823	-1.73633	0.198806	-8.73378	2.46295e-18	2.4372e-14	chr15	90664829	90666090	TTS (RP11-387D10.3)
RP5-1027G4.3	Interval_112958	19.9071	-1.76785	0.40274	-4.38957	1.13576e-05	0.00359232	chr20	19478329	19479096	intron (SLC24A3, intron 2 of 16)
PRDM9	Interval_149250	16.9865	-1.77313	0.401225	-4.4193	9.90226e-06	0.0032549	chr5	23951120	23952284	Intergenic
PTCHD3P1	Interval_21564	38.7408	-1.78791	0.329027	-5.43394	5.51236e-08	5.26662e-05	chr10	29409146	29410527	intron (PTCHD3P1, intron 1 of 2)
ZNF572	Interval_191584	19.5177	-1.79316	0.434031	-4.13141	3.60543e-05	0.00835254	chr8	124973035	124973833	intron (ZNF572, intron 1 of 2)
ZNF680	Interval_176667	103.409	-1.79457	0.331974	-5.40575	6.45369e-08	6.041e-05	chr7	64562468	64563481	exon (ZNF680, exon 1 of 4)
HCG4B	Interval_162579	85.728	-1.82232	0.217657	-8.37242	5.64451e-17	5.21312e-13	chr6	29926126	29927713	exon (HCG4B, exon 1 of 2)
LOC100134868	Interval_113570	54.487	-1.82257	0.260791	-6.98864	2.7756e-12	8.5449e-09	chr20	26009563	26011040	intron (LOC100134868, intron 1 of 4)
PON3	Interval_178478	22.5738	-1.82988	0.361074	-5.06788	4.02265e-07	0.000269219	chr7	95395835	95397368	promoter-TSS (PON3)
TRIM49C	Interval_36541	9.76511	-1.8453	0.414527	-4.45158	8.5242e-06	0.00293758	chr11	90051937	90052827	Intergenic
ZNF506	Interval_90199	95.0094	-1.9132	0.385068	-4.96847	6.74833e-07	0.000394467	chr19	19821052	19822121	intron (ZNF506, intron 1 of 2)
MNS1	Interval_63712	78.0387	-1.93109	0.324345	-5.95382	2.61955e-09	3.78023e-06	chr15	56464604	56465492	promoter-TSS (MNS1)
LOC101928427	Interval_100629	14.4638	-1.9495	0.329609	-5.91461	3.32672e-09	4.65526e-06	chr2	88831785	88832469	Intergenic
SLC14A1	Interval_85233	17.0416	-2.00772	0.323062	-6.21466	5.14366e-10	9.13567e-07	chr18	45775069	45776130	Intergenic
ZNF253	Interval_90201	11.2682	-2.04642	0.503705	-4.06274	4.84995e-05	0.0102579	chr19	19860644	19861352	Intergenic
MAGEH1	Interval_204004	47.5446	-2.11608	0.562938	-3.75898	0.000170604	0.0233315	chrX	55451553	55452901	TTS (MIR4536-1)
LOC102724839	Interval_100640	11.4879	-2.1422	0.3984	-5.37699	7.57396e-08	6.90307e-05	chr2	89048326	89048726	Intergenic
TRIM4	Interval_178789	98.2096	-2.15558	0.259756	-8.29851	1.05427e-16	7.68711e-13	chr7	99918967	99920153	promoter-TSS (TRIM4)
LOC101927404	Interval_86592	16.1047	-2.17259	0.304894	-7.12571	1.03542e-12	3.49861e-09	chr18	64725230	64726426	Intergenic
NAPRT1	Interval_193127	37.0054	-2.19807	0.342731	-6.41338	1.42325e-10	3.08079e-07	chr8	143578084	143578810	promoter-TSS (NAPRT1)
ZNF331	Interval_92943	35.7949	-2.24113	0.48093	-4.65999	3.16226e-06	0.00135212	chr19	53553699	53555099	promoter-TSS (ZNF331)
AACS	Interval_49211	74.4525	-2.32486	0.556942	-4.17433	2.9886e-05	0.00728923	chr12	125049259	125050133	Intergenic
MOS	Interval_187327	16.4794	-2.37243	0.566106	-4.19078	2.77995e-05	0.00692667	chr8	56112965	56114070	exon (MOS, exon 1 of 1)
LINC00669	Interval_84972	11.6007	-2.43223	0.415806	-5.84943	4.93272e-09	6.50548e-06	chr18	39799156	39800392	Intergenic
PRR20A	Interval_52476	38.2297	-2.46186	0.435769	-5.64946	1.60957e-08	1.76971e-05	chr13	56735217	56736653	Intergenic
PARD6G-AS1	Interval_87389	14.1292	-2.49187	0.443153	-5.62305	1.8762e-08	2.0149e-05	chr18	80159619	80160365	exon (PARD6G, exon 3 of 3)
CHCHD2	Interval_176657	76.2423	-2.59112	0.475683	-5.44716	5.11818e-08	5.01899e-05	chr7	56105696	56106911	intron (CHCHD2, intron 1 of 3)
LOC102724332	Interval_100651	38.0167	-2.59689	0.290125	-8.95095	3.52424e-19	4.43849e-15	chr2	90237771	90240101	Intergenic
PRRT1	Interval_162883	48.6172	-2.68613	0.498199	-5.39168	6.98036e-08	6.40418e-05	chr6	32148417	32149286	exon (PRRT1, exon 4 of 4)
PARK7	Interval_924	14.5094	-2.70891	0.711778	-3.80583	0.00014133	0.0209341	chr1	7953960	7954577	Intergenic
LOC102723828	Interval_139561	63.7392	-2.73633	0.175175	-15.6206	5.27072e-55	7.30184e-50	chr4	31996156	31997979	promoter-TSS (LOC102723828)
ECHDC3	Interval_20222	22.4287	-2.7835	0.655658	-4.24536	2.18245e-05	0.00578103	chr10	11742176	11743058	exon (ECHDC3, exon 1 of 5)
LOC102724431	Interval_195575	12.4689	-2.81804	0.413776	-6.81054	9.72358e-12	2.74911e-08	chr9	40105782	40106924	Intergenic
BHLHB9	Interval_204888	18.0077	-2.82786	0.596465	-4.74103	2.12633e-06	0.000988469	chrX	102720426	102721391	intron (BHLHB9, intron 1 of 3)
PKD2L2	Interval_155840	15.1396	-2.83138	0.480349	-5.89443	3.75972e-09	5.20856e-06	chr5	137888870	137889818	promoter-TSS (PKD2L2)
LOC101928457	Interval_100631	30.5215	-3.03603	0.335867	-9.03939	1.57555e-19	2.18271e-15	chr2	88866227	88867476	intron (LOC101928457, intron 1 of 2)
MIR223	Interval_204122	11.1436	-3.03818	0.743204	-4.08795	4.35202e-05	0.00949468	chrX	65821600	65822601	Intergenic
PNPO	Interval_79076	39.6679	-3.08111	0.240172	-12.8288	1.13106e-37	5.22309e-33	chr17	47941082	47942058	promoter-TSS (PNPO)
LOC102724332	Interval_100652	42.9152	-3.14362	0.304516	-10.3233	5.52702e-25	1.27615e-20	chr2	90244731	90245882	Intergenic
TTTY14	Interval_206645	78.8659	-3.22058	0.686382	-4.69211	2.70402e-06	0.00118546	chrY	19076866	19078275	promoter-TSS (TTTY14)
INGX	Interval_204386	16.7165	-3.26846	0.619918	-5.2724	1.34651e-07	0.00010973	chrX	71492159	71493102	promoter-TSS (INGX)
ENTPD1-AS1	Interval_26221	26.0311	-3.34459	0.649705	-5.14787	2.63468e-07	0.000189118	chr10	96089603	96090560	exon (ENTPD1-AS1, exon 1 of 6)
LOC100507468	Interval_176908	24.4109	-3.62068	0.537692	-6.73375	1.65347e-11	4.16482e-08	chr7	69245405	69246356	Intergenic
ZNF430	Interval_90231	41.8104	-3.64738	0.713763	-5.11008	3.22022e-07	0.000224179	chr19	20999670	21000468	Intergenic
CR1L	Interval_15751	97.2744	-3.88371	0.559088	-6.94651	3.74441e-12	1.12769e-08	chr1	207644562	207646155	intron (CR1L, intron 1 of 11)
AC012309.5	Interval_91010	24.7514	-4.02703	0.618711	-6.50875	7.57785e-11	1.72099e-07	chr19	37251414	37252146	promoter-TSS (AC012309.5)
ZNF77	Interval_87919	132.629	-4.11476	0.466048	-8.82906	1.05557e-18	1.17536e-14	chr19	2944603	2945569	promoter-TSS (ZNF77)
ZNF57	Interval_87917	140.833	-4.97369	0.563645	-8.82415	1.10294e-18	1.17536e-14	chr19	2900249	2901173	promoter-TSS (ZNF57)

## Sheet: daps_GS_vs_P
Supplementary table 3. Pseudobulked single cell ATAC altogether with bulk ATAC-seq GS vs P comparison. Only Differential Accesible Peaks (DAPs) defined by abs(log2FoldChange) > 0.5 and padj < 0.05
Gene Name	Row.names	baseMean	log2FoldChange	lfcSE	stat	pvalue	padj	Chr	Start	End	Annotation
LOC101928102	Interval_113578	24.9516	5.10261	0.484867	10.5237	6.7162e-26	3.6644e-22	chr20	30290283	30290811	promoter-TSS (LOC101928102)
LOC102723636	Interval_113583	6.27667	5.05572	0.812497	6.22245	4.89456e-10	1.43624e-07	chr20	30556654	30557044	Intergenic
NDST4	Interval_144012	7.98726	3.4914	0.605744	5.76382	8.22304e-09	1.73184e-06	chr4	115449642	115450136	Intergenic
LOC102723636	Interval_113585	37.9306	3.48989	0.318865	10.9447	7.04283e-28	6.47176e-24	chr20	30585142	30586347	Intergenic
LOC102723636	Interval_113584	22.9926	3.4622	0.404078	8.56815	1.05165e-17	1.53009e-14	chr20	30579334	30580543	Intergenic
LOC102724069	Interval_144174	5.99359	3.44077	0.610289	5.63794	1.72091e-08	3.3459e-06	chr4	119576545	119576842	intron (PDE5A, intron 3 of 20)
LOC102723686	Interval_182938	19.3317	3.31774	0.335944	9.87587	5.29733e-23	2.102e-19	chr7	153256549	153257210	Intergenic
LOC102723348	Interval_10809	66.5408	3.2769	0.273967	11.9609	5.69384e-33	7.647e-29	chr1	149162220	149163713	Intergenic
AJAP1	Interval_577	10.2209	3.12332	0.51531	6.06105	1.35239e-09	3.5189e-07	chr1	4573550	4573831	Intergenic
LOC102723636	Interval_113582	14.4599	3.05979	0.410212	7.45904	8.71539e-14	5.76384e-11	chr20	30500012	30500833	Intergenic
C12orf36	Interval_41328	72.5415	3.04032	0.32031	9.4918	2.27073e-21	7.4803e-18	chr12	13316200	13317236	Intergenic
CDC42EP3	Interval_96738	72.6182	2.99711	0.243734	12.2966	9.44296e-35	1.3739e-30	chr2	37535843	37536595	Intergenic
TFPI	Interval_106949	8.91123	2.99499	0.547962	5.4657	4.61083e-08	8.01816e-06	chr2	187570445	187570897	Intergenic
CXADRP3	Interval_83902	30.8484	2.96326	0.274771	10.7845	4.07569e-27	2.84637e-23	chr18	14430724	14431765	Intergenic
LOC102723552	Interval_113589	9.95022	2.95167	0.466925	6.3215	2.59033e-10	8.19304e-08	chr20	30912110	30912863	Intergenic
LOC102723686	Interval_182940	11.9494	2.88132	0.358788	8.03069	9.69267e-16	9.89638e-13	chr7	153354054	153354418	Intergenic
CXADRP3	Interval_83905	33.98	2.86686	0.355423	8.06604	7.26146e-16	7.54648e-13	chr18	14457982	14459014	Intergenic
LOC728755	Interval_56040	16.0864	2.84929	0.425147	6.7019	2.05733e-11	8.49166e-09	chr14	28188203	28189195	Intergenic
LOC101928779	Interval_46300	48.7666	2.83827	0.258553	10.9775	4.90162e-28	4.75441e-24	chr12	95457451	95458242	Intergenic
POTEF	Interval_103366	62.4626	2.76971	0.22298	12.4213	2.00202e-35	3.49541e-31	chr2	130128716	130129790	promoter-TSS (POTEF)
LOC102724665	Interval_166532	6.14454	2.7563	0.524305	5.25705	1.46388e-07	2.16781e-05	chr6	92310648	92310917	Intergenic
NPY5R	Interval_146620	14.1213	2.74826	0.459203	5.98486	2.16572e-09	5.40483e-07	chr4	163367727	163368247	Intergenic
RP11-666I19.2	Interval_183612	23.4731	2.70432	0.243633	11.0999	1.25529e-28	1.28922e-24	chr8	1541496	1542462	intron (DLGAP2, intron 3 of 13)
CRLF2	Interval_202062	17.8776	2.6947	0.28652	9.40491	5.20727e-21	1.59501e-17	chrX	989956	990439	Intergenic
LOC283585	Interval_59508	8.26069	2.67042	0.43141	6.18997	6.01752e-10	1.7139e-07	chr14	86935344	86935747	Intergenic
ZNF37BP	Interval_22244	5.99512	2.64932	0.528691	5.0111	5.41197e-07	6.76126e-05	chr10	42561257	42561553	Intergenic
PI15	Interval_188480	9.73245	2.63278	0.42453	6.20164	5.58795e-10	1.60994e-07	chr8	74866625	74867209	Intergenic
CCDC7	Interval_21875	8.13308	2.62099	0.525774	4.98502	6.19555e-07	7.52551e-05	chr10	32618571	32618902	intron (CCDC7, intron 19 of 40)
GORASP2	Interval_105812	91.044	2.61994	0.343293	7.6318	2.31499e-14	1.69825e-11	chr2	170917246	170918233	Intergenic
NRK	Interval_204992	5.52289	2.61289	0.442533	5.9044	3.53939e-09	8.1957e-07	chrX	105796909	105797396	Intergenic
NDST4	Interval_143994	5.34176	2.59014	0.498196	5.19904	2.00315e-07	2.86436e-05	chr4	115213840	115214128	Intergenic
ARSF	Interval_202309	8.20075	2.56429	0.375725	6.8249	8.79882e-12	3.96956e-09	chrX	3120527	3120937	Intergenic
LOC102724001	Interval_66290	13.5935	2.56104	0.340327	7.52522	5.26297e-14	3.53416e-11	chr15	81870429	81871448	intron (LOC102724001, intron 2 of 2)
LOC728755	Interval_56031	16.611	2.55258	0.297218	8.58824	8.83116e-18	1.30667e-14	chr14	27671957	27672390	intron (LOC728755, intron 1 of 2)
GYG2P1	Interval_206567	58.7194	2.53432	0.347521	7.29257	3.041e-13	1.81208e-10	chrY	12421104	12421968	promoter-TSS (GYG2P1)
PROK2	Interval_129029	14.7255	2.53365	0.323861	7.82327	5.14679e-15	4.29952e-12	chr3	71868964	71869344	Intergenic
AC006004.1	Interval_182281	12.547	2.52547	0.39188	6.44451	1.15971e-10	3.99365e-08	chr7	146654074	146654419	intron (CNTNAP2, intron 1 of 23)
LINC00993	Interval_22232	6.02311	2.51702	0.47147	5.33867	9.36297e-08	1.47872e-05	chr10	37390962	37391374	Intergenic
MIR582	Interval_150991	8.38804	2.48931	0.541071	4.60071	4.21053e-06	0.00038732	chr5	59583925	59584145	intron (PDE4D, intron 3 of 16)
AC018799.1	Interval_107365	30.3847	2.47313	0.270566	9.14057	6.21213e-20	1.44758e-16	chr2	194060141	194060776	Intergenic
PCDHA7	Interval_156267	19.7878	2.46728	0.263218	9.37352	7.01523e-21	2.11175e-17	chr5	140833757	140834897	promoter-TSS (PCDHA7)
GTF3C4	Interval_201002	6.66766	2.4543	0.48723	5.03724	4.72288e-07	6.04817e-05	chr9	132627285	132627466	intron (DDX31, intron 16 of 18)
LSP1P3	Interval_149350	8.1569	2.43963	0.385727	6.32475	2.5364e-10	8.03704e-08	chr5	28547696	28548024	Intergenic
LOC101927026	Interval_68992	20.5267	2.43301	0.359585	6.76615	1.3225e-11	5.75812e-09	chr16	9509398	9510044	Intergenic
MAGEH1	Interval_204004	47.5446	2.42805	0.41949	5.78811	7.11844e-09	1.52897e-06	chrX	55451553	55452901	TTS (MIR4536-1)
RP11-730N24.1	Interval_149293	12.4437	2.42296	0.334035	7.25362	4.05779e-13	2.35371e-10	chr5	25438954	25439449	Intergenic
LOC102724316	Interval_21567	18.6008	2.42135	0.295467	8.195	2.50586e-16	2.82263e-13	chr10	29437940	29439030	Intergenic
SMLR1	Interval_168703	12.2658	2.42132	0.421831	5.74004	9.46563e-09	1.96978e-06	chr6	130602221	130602769	Intergenic
ECT2	Interval_135026	6.015	2.4092	0.490807	4.90865	9.17048e-07	0.000105198	chr3	172871835	172872073	Intergenic
GOLGA8B	Interval_62296	10.8727	2.4001	0.40372	5.94496	2.76524e-09	6.62269e-07	chr15	34597058	34597710	Intergenic
PASD1	Interval_206214	6.66468	2.38264	0.548903	4.34074	1.42004e-05	0.00107283	chrX	151553021	151553340	Intergenic
LOC101929786	Interval_10464	80.7452	2.37581	0.222976	10.655	1.65282e-26	1.03062e-22	chr1	120354661	120355885	Intergenic
RP11-157E21.1	Interval_192443	5.92588	2.37132	0.45785	5.17925	2.22785e-07	3.13685e-05	chr8	133967550	133967868	Intergenic
SPOCK3	Interval_146799	10.1094	2.35216	0.399691	5.88494	3.9819e-09	9.06409e-07	chr4	166798078	166798598	intron (SPOCK3, intron 5 of 9)
FAM41AY1	Interval_206637	15.3191	2.35126	0.360982	6.51351	7.3415e-11	2.63741e-08	chrY	17398311	17398952	Intergenic
RP4-723E3.1	Interval_115966	50.4375	2.35101	0.201568	11.6636	1.9562e-31	2.27694e-27	chr20	52410016	52411156	Intergenic
SMARCAD1	Interval_142812	10.7362	2.34938	0.378673	6.20424	5.49617e-10	1.58611e-07	chr4	94262319	94262830	intron (SMARCAD1, intron 1 of 15)
LOC101927012	Interval_156817	27.1212	2.3442	0.247362	9.4768	2.62212e-21	8.47788e-18	chr5	147721317	147721994	intron (JAKMIP2, intron 1 of 20)
HECW2	Interval_107516	8.37785	2.34294	0.436308	5.36993	7.87675e-08	1.27573e-05	chr2	196498708	196499020	intron (HECW2, intron 1 of 28)
LOC100506474	Interval_94797	21.1257	2.3264	0.2959	7.86213	3.77666e-15	3.28051e-12	chr2	13019473	13020090	Intergenic
GUSBP4	Interval_165252	9.98734	2.32339	0.696715	3.33478	0.000853678	0.0273631	chr6	57961101	57961642	promoter-TSS (GUSBP4)
LOC101927566	Interval_183507	11.0091	2.31143	0.494896	4.67054	3.00409e-06	0.000290258	chr8	274142	274707	promoter-TSS (LOC101927566)
LOC101929489	Interval_193994	9.02804	2.30473	0.420746	5.47772	4.30846e-08	7.56772e-06	chr9	13956229	13956500	intron (LOC101929507, intron 1 of 2)
ALDH1L1	Interval_131483	9.79681	2.2988	0.525255	4.37654	1.20576e-05	0.000938973	chr3	126226465	126227076	Intergenic
LOC440173	Interval_196807	21.6567	2.29738	0.289244	7.94269	1.97849e-15	1.82768e-12	chr9	87034108	87034528	intron (LOC440173, intron 1 of 1)
MME	Interval_133816	41.793	2.2941	0.252543	9.08399	1.04667e-19	2.28429e-16	chr3	154799088	154800060	Intergenic
PRDM7	Interval_74534	287.028	2.29389	0.17992	12.7495	3.13577e-37	6.08319e-33	chr16	90077175	90078255	promoter-TSS (PRDM7)
STXBP5-AS1	Interval_170034	39.2725	2.29297	0.210506	10.8926	1.24962e-27	1.09088e-23	chr6	147283423	147284014	intron (STXBP5, intron 8 of 21)
LOC728805	Interval_115977	6.87651	2.28653	0.462381	4.94512	7.60953e-07	8.98902e-05	chr20	52963064	52963277	Intergenic
NXF2	Interval_204877	5.8137	2.28419	0.574185	3.97815	6.94527e-05	0.00391415	chrX	102339367	102339633	Intergenic
TMEM182	Interval_101425	8.31968	2.28129	0.421037	5.41826	6.01821e-08	1.00839e-05	chr2	103132486	103132797	Intergenic
FAT3	Interval_36581	8.62146	2.27793	0.446545	5.10124	3.37436e-07	4.53886e-05	chr11	91947287	91947527	Intergenic
MDGA2	Interval_56776	11.9621	2.27671	0.341075	6.67509	2.47083e-11	9.97581e-09	chr14	47466988	47467326	intron (MDGA2, intron 1 of 16)
XKR6	Interval_184219	10.2344	2.27247	0.370133	6.13961	8.27249e-10	2.28172e-07	chr8	11168754	11169100	intron (XKR6, intron 1 of 2)
LOC101927537	Interval_86777	22.6335	2.26352	0.24246	9.33565	1.00377e-20	2.87298e-17	chr18	71810180	71810932	Intergenic
RP1-60O19.1	Interval_167148	18.5467	2.26042	0.261804	8.63402	5.92316e-18	9.23346e-15	chr6	106806396	106806893	Intergenic
MIR3687	Interval_117066	39.0706	2.2561	0.234299	9.62913	6.02392e-22	2.14641e-18	chr21	8992186	8992585	Intergenic
VIPR2	Interval_183498	10.1012	2.25426	0.397075	5.67716	1.36948e-08	2.73887e-06	chr7	159309303	159309600	Intergenic
LOC100996713	Interval_10562	82.7721	2.25241	0.168209	13.3906	6.86529e-41	2.39728e-36	chr1	143904185	143906121	Intergenic
GYG2P1	Interval_206566	8.55622	2.25072	0.447479	5.02978	4.91053e-07	6.23073e-05	chrY	12392143	12392498	Intergenic
NDUFB4	Interval_130978	52.0194	2.24995	0.18904	11.902	1.15534e-32	1.44082e-28	chr3	120622437	120623726	Intergenic
AGK	Interval_181977	8.30505	2.22977	0.402425	5.54084	3.01024e-08	5.4976e-06	chr7	141421323	141421551	intron (TMEM178B, intron 2 of 3)
LINC00709	Interval_20050	8.65909	2.22789	0.446872	4.98553	6.17932e-07	7.51304e-05	chr10	8919056	8919594	Intergenic
MIR552	Interval_4266	27.3588	2.22501	0.260649	8.53644	1.38422e-17	1.8881e-14	chr1	34697712	34698265	Intergenic
LOC101929328	Interval_24692	13.2377	2.22246	0.351912	6.31538	2.69491e-10	8.44732e-08	chr10	76966827	76967466	intron (KCNMA1, intron 20 of 29)
VIPR2	Interval_183500	7.90475	2.2213	0.398658	5.57193	2.51935e-08	4.68938e-06	chr7	159317224	159317654	Intergenic
PDE4D	Interval_150964	18.3619	2.21692	0.350892	6.31796	2.65047e-10	8.35299e-08	chr5	59330706	59331032	intron (PDE4D, intron 3 of 16)
LOC100507205	Interval_32583	14.4	2.21622	0.285945	7.75049	9.1538e-15	7.33119e-12	chr11	42571742	42572541	Intergenic
MTNR1B	Interval_36611	39.9948	2.21182	0.246744	8.96403	3.13026e-19	6.50153e-16	chr11	92761975	92762555	intron (FAT3, intron 4 of 26)
IL1RAPL2	Interval_204967	6.29686	2.20961	0.583653	3.78582	0.000153201	0.00733024	chrX	104426411	104426780	Intergenic
USP46	Interval_140504	7.71126	2.20856	0.424012	5.20872	1.90149e-07	2.73242e-05	chr4	52507700	52508036	Intergenic
LOC151760	Interval_130363	5.47859	2.20739	0.48407	4.56007	5.11362e-06	0.000455243	chr3	110331263	110331519	Intergenic
IRX5	Interval_71418	12.3764	2.20565	0.314224	7.01936	2.22886e-12	1.1247e-09	chr16	54968082	54968484	Intergenic
FOLR4	Interval_36735	6.08989	2.20363	0.495312	4.44897	8.62845e-06	0.000709363	chr11	94349464	94349732	Intergenic
RP11-406H4.1	Interval_46566	7.10487	2.20303	0.484096	4.55081	5.34403e-06	0.000473141	chr12	99114985	99115250	intron (ANKS1B, intron 15 of 19)
LUZP2	Interval_31749	13.5063	2.20223	0.372951	5.90488	3.52912e-09	8.18278e-07	chr11	25266070	25266658	Intergenic
MIR3914-2	Interval_177055	5.34784	2.1977	0.515018	4.26723	1.97916e-05	0.00140561	chr7	71344996	71345300	intron (WBSCR17, intron 2 of 10)
SNRPN	Interval_61689	7.87211	2.19504	0.433991	5.05779	4.24142e-07	5.48944e-05	chr15	24847972	24848375	intron (SNRPN, intron 2 of 12)
SUGCT	Interval_175601	6.48023	2.19247	0.457278	4.79462	1.62986e-06	0.000172468	chr7	40280168	40280382	intron (SUGCT, intron 8 of 14)
MIR646	Interval_116526	7.97518	2.1919	0.49408	4.43633	9.15039e-06	0.000744109	chr20	60292285	60292559	intron (RP5-1043L13.1-2, intron 3 of 4)
LOC102724694	Interval_90343	5.4993	2.18573	0.614214	3.55858	0.000372863	0.0146135	chr19	28074905	28075067	Intergenic
MIR4785	Interval_105092	20.8485	2.18316	0.23361	9.34533	9.16036e-21	2.66557e-17	chr2	160538180	160538804	Intergenic
HTR2B	Interval_110136	16.1289	2.18191	0.301194	7.24419	4.3502e-13	2.49842e-10	chr2	231099864	231100306	intron (PSMD1, intron 15 of 23)
AC105253.1	Interval_93934	12.7821	2.18086	0.391107	5.57612	2.45937e-08	4.58262e-06	chr2	6254376	6254770	Intergenic
LOC100379224	Interval_91740	100.537	2.17706	0.13449	16.1876	6.17361e-59	3.59292e-54	chr19	44111875	44112471	intron (LOC100379224, intron 1 of 1)
HCN1	Interval_150337	13.6802	2.16855	0.334479	6.48336	8.96993e-11	3.13847e-08	chr5	45793896	45794492	Intergenic
LOC102723686	Interval_182941	13.4379	2.16551	0.293668	7.37402	1.65554e-13	1.05108e-10	chr7	153381479	153381978	Intergenic
RP11-756H20.1	Interval_154805	21.4821	2.1604	0.24104	8.9628	3.16523e-19	6.50153e-16	chr5	125461578	125462088	Intergenic
ZADH2	Interval_86905	38.8828	2.15683	0.245801	8.7747	1.71366e-18	2.96232e-15	chr18	74916557	74917305	intron (ZNF407, intron 7 of 8)
C18orf42	Interval_83212	11.1944	2.15538	0.45373	4.75037	2.0305e-06	0.000208169	chr18	5089391	5090011	Intergenic
LOC728755	Interval_56032	22.1221	2.14865	0.259869	8.26821	1.35988e-16	1.61515e-13	chr14	27672771	27673716	promoter-TSS (LOC728755)
MIR557	Interval_12678	7.14291	2.14811	0.427376	5.02627	5.00106e-07	6.32325e-05	chr1	168354389	168354917	Intergenic
GABRG2	Interval_158102	12.2514	2.14542	0.380818	5.63371	1.76373e-08	3.41772e-06	chr5	162323514	162323814	Intergenic
LOC102724489	Interval_55049	28.3737	2.14349	0.286464	7.48257	7.2882e-14	4.87539e-11	chr13	111609870	111610957	Intergenic
MIR4453	Interval_146012	33.7254	2.14342	0.243221	8.81267	1.22198e-18	2.26969e-15	chr4	152540456	152540551	Intergenic
C18orf42	Interval_83214	15.6583	2.14184	0.282477	7.58233	3.39399e-14	2.40883e-11	chr18	5131274	5131911	Intergenic
RP11-730N24.1	Interval_149294	9.63657	2.13819	0.447292	4.78031	1.75027e-06	0.000183315	chr5	25441915	25442163	Intergenic
KCNIP4	Interval_139105	9.2413	2.1381	0.419534	5.09637	3.46235e-07	4.63024e-05	chr4	20991952	20992290	intron (KCNIP4, intron 1 of 8)
LINC00966	Interval_187848	9.47824	2.13252	0.396966	5.37204	7.78502e-08	1.26262e-05	chr8	64335750	64336167	Intergenic
MIR8084	Interval_189264	6.7578	2.13087	0.594683	3.5832	0.000339411	0.0136072	chr8	93046073	93046351	Intergenic
NPTX2	Interval_178655	20.8872	2.12956	0.323543	6.58201	4.64144e-11	1.72419e-08	chr7	98628931	98629645	exon (NPTX2, exon 5 of 5)
RNASEH2B	Interval_52210	9.57839	2.12427	0.349585	6.07654	1.22801e-09	3.2272e-07	chr13	50982095	50982576	Intergenic
GOLGA8B	Interval_62299	45.3818	2.12181	0.210597	10.0752	7.11089e-24	3.02809e-20	chr15	34620060	34621383	Intergenic
LOC101928913	Interval_23660	5.83152	2.11851	0.458173	4.62383	3.76722e-06	0.000353051	chr10	66041920	66042124	intron (CTNNA3, intron 11 of 13)
LOC101928692	Interval_204005	122.553	2.11792	0.229501	9.22834	2.74866e-20	7.38308e-17	chrX	55488456	55490274	promoter-TSS (USP51)
DCLK1	Interval_51024	7.85045	2.10959	0.475805	4.43372	9.26193e-06	0.00075143	chr13	36157637	36157819	Intergenic
LOC102467146	Interval_73225	5.95288	2.10101	0.50038	4.19883	2.683e-05	0.00179847	chr16	79695330	79695546	Intergenic
LOC389602	Interval_183121	13.5722	2.09797	0.271279	7.73363	1.04523e-14	8.22032e-12	chr7	156034325	156034962	Intergenic
GHITM	Interval_25313	18.7429	2.09735	0.33401	6.27931	3.40074e-10	1.03621e-07	chr10	84125853	84126614	Intergenic
LOC283585	Interval_59512	13.5417	2.09538	0.363993	5.75665	8.57999e-09	1.8005e-06	chr14	86994489	86994852	Intergenic
SPTLC1	Interval_197256	68.358	2.09383	0.253154	8.27096	1.32885e-16	1.5891e-13	chr9	92097965	92098756	intron (SPTLC1, intron 3 of 8)
LINC00560	Interval_53541	75.9826	2.08808	0.233398	8.94646	3.67073e-19	7.36653e-16	chr13	88621875	88623741	Intergenic
GC	Interval_141372	5.6132	2.0845	0.545385	3.82206	0.000132341	0.0065246	chr4	71799808	71800173	intron (GC, intron 1 of 13)
AKR1C2	Interval_19675	5.62599	2.07681	0.491841	4.22253	2.41576e-05	0.00165115	chr10	5018190	5018511	promoter-TSS (AKR1C2)
STEAP2-AS1	Interval_178194	11.8205	2.07432	0.354106	5.85791	4.68715e-09	1.05051e-06	chr7	90188396	90188769	intron (STEAP2-AS1, intron 2 of 2)
CASC6	Interval_166526	32.8281	2.0721	0.25401	8.15758	3.41817e-16	3.80123e-13	chr6	92090068	92091106	Intergenic
B3GALTL	Interval_50752	37.4925	2.06692	0.237926	8.68723	3.71383e-18	6.05992e-15	chr13	31394339	31395133	Intergenic
LINC00290	Interval_147416	19.0113	2.05945	0.279897	7.35787	1.86861e-13	1.17356e-10	chr4	180434489	180434936	Intergenic
LOC441155	Interval_165364	30.9533	2.05757	0.245014	8.39779	4.54953e-17	5.8406e-14	chr6	64955141	64955994	intron (EYS, intron 14 of 42)
RP11-262K1.1	Interval_7526	6.73394	2.05579	0.528756	3.88797	0.000101086	0.00527622	chr1	72898882	72899279	Intergenic
PCAT1	Interval_191757	7.73589	2.05283	0.35838	5.72808	1.01572e-08	2.09125e-06	chr8	126805118	126805588	Intergenic
TCL1A	Interval_60347	17.8461	2.05169	0.269981	7.59939	2.97537e-14	2.15298e-11	chr14	95707298	95707923	Intergenic
NOVA1	Interval_56003	8.03991	2.04963	0.415575	4.93204	8.13758e-07	9.53539e-05	chr14	25753256	25753483	Intergenic
LINC00687	Interval_112553	15.1565	2.04774	0.301355	6.7951	1.08238e-11	4.78422e-09	chr20	11795806	11796440	Intergenic
LINC00540	Interval_49964	38.0135	2.0424	0.207418	9.84682	7.07453e-23	2.74482e-19	chr13	22485502	22486188	Intergenic
LOC102724556	Interval_79099	31.4485	2.03806	0.244769	8.32647	8.32855e-17	1.03129e-13	chr17	48054273	48054630	intron (LOC102724556, intron 1 of 2)
LOC286189	Interval_188102	10.4526	2.03709	0.346086	5.88609	3.95441e-09	9.01327e-07	chr8	68639872	68640148	intron (C8orf34, intron 7 of 13)
MIR3942	Interval_62329	11.1196	2.03662	0.34743	5.86196	4.57439e-09	1.03053e-06	chr15	35329232	35329915	Intergenic
MIR7157	Interval_103958	17.441	2.03421	0.282006	7.21336	5.45884e-13	3.0844e-10	chr2	141192957	141193433	intron (LRP1B, intron 6 of 90)
RP11-510D19.1	Interval_86774	25.4125	2.0301	0.331756	6.11925	9.40144e-10	2.56351e-07	chr18	71252322	71252937	Intergenic
LOC101927962	Interval_183355	5.43288	2.02923	0.548208	3.70156	0.000214275	0.0095388	chr7	158253330	158253676	intron (PTPRN2, intron 3 of 17)
LOC102723839	Interval_150296	16.2872	2.02811	0.347827	5.8308	5.51614e-09	1.21015e-06	chr5	44511714	44512102	Intergenic
TMEM114	Interval_68892	5.7302	2.02455	0.474447	4.26717	1.97968e-05	0.00140561	chr16	8326009	8326419	Intergenic
FAT3	Interval_36600	14.2245	2.02202	0.325323	6.21543	5.1184e-10	1.49512e-07	chr11	92444792	92445717	intron (FAT3, intron 1 of 24)
XCR1	Interval_126917	27.7202	2.02092	0.2661	7.59457	3.08823e-14	2.21888e-11	chr3	46027461	46028296	promoter-TSS (XCR1)
ZNF663P	Interval_115213	7.74077	2.01806	0.385252	5.23828	1.6208e-07	2.37401e-05	chr20	46450713	46451090	Intergenic
MGC34796	Interval_6799	7.63843	2.01763	0.490754	4.11129	3.93449e-05	0.00246568	chr1	61667439	61667901	Intergenic
MIR3194	Interval_115848	14.7205	2.01532	0.304228	6.62438	3.48704e-11	1.34694e-08	chr20	51303941	51304287	Intergenic
PRR20A	Interval_52477	8.55114	2.01515	0.506332	3.97989	6.89462e-05	0.00389568	chr13	56864541	56864802	Intergenic
LRRTM1	Interval_100118	10.8157	2.01273	0.457947	4.39512	1.10712e-05	0.00087583	chr2	80126800	80127151	intron (CTNNA2, intron 7 of 17)
LOC100507205	Interval_32580	26.8603	2.00552	0.247565	8.10101	5.45052e-16	5.83821e-13	chr11	42410378	42410950	Intergenic
SLC25A51P1	Interval_165388	10.7218	2.00426	0.453658	4.418	9.96194e-06	0.000800044	chr6	66533977	66534384	Intergenic
FSCB	Interval_56660	8.97868	2.00359	0.374441	5.35089	8.75213e-08	1.39805e-05	chr14	44004415	44004849	Intergenic
CDH2	Interval_84419	27.1265	2.00247	0.259093	7.7288	1.08569e-14	8.46228e-12	chr18	28725898	28726559	Intergenic
LOC100506474	Interval_94807	22.381	2.00182	0.226674	8.83128	1.03489e-18	1.98556e-15	chr2	13650537	13651209	Intergenic
TMEM114	Interval_68888	5.8604	2.00096	0.425182	4.70613	2.52459e-06	0.000250443	chr16	8178645	8178930	Intergenic
LINC00870	Interval_129080	15.9517	1.99893	0.316707	6.31162	2.76133e-10	8.62455e-08	chr3	72212037	72212490	Intergenic
PCTP	Interval_79757	21.6773	1.99642	0.321576	6.20823	5.35844e-10	1.55925e-07	chr17	55794505	55795361	intron (PCTP, intron 5 of 6)
KIAA1217	Interval_21147	12.2022	1.99319	0.300297	6.63739	3.19286e-11	1.2471e-08	chr10	23968332	23968685	intron (KIAA1217, intron 1 of 18)
LOC102724495	Interval_180289	17.9239	1.98669	0.292332	6.79599	1.07574e-11	4.76696e-09	chr7	118642368	118642798	Intergenic
LOC102724973	Interval_67808	7.97382	1.98623	0.396376	5.01097	5.41558e-07	6.76126e-05	chr15	99963680	99964005	intron (LOC102724973, intron 1 of 2)
CDH18	Interval_149171	9.33004	1.98426	0.411239	4.82506	1.39959e-06	0.000151026	chr5	20327178	20327488	intron (CDH18, intron 1 of 12)
MIR3152	Interval_194269	11.4424	1.97777	0.312336	6.33219	2.41707e-10	7.70085e-08	chr9	18596815	18597181	intron (ADAMTSL1, intron 4 of 12)
HLF	Interval_79683	14.0463	1.97717	0.296269	6.67356	2.49676e-11	1.00211e-08	chr17	55167242	55167822	Intergenic
KCNQ3	Interval_192223	18.3664	1.97531	0.326298	6.05369	1.41565e-09	3.6617e-07	chr8	132233296	132234302	intron (KCNQ3, intron 1 of 14)
RHOJ	Interval_57691	10.9868	1.9744	0.332923	5.93052	3.01975e-09	7.15374e-07	chr14	63214844	63215367	intron (RHOJ, intron 1 of 5)
FTO-IT1	Interval_71363	35.394	1.97412	0.182217	10.8339	2.37706e-27	1.88646e-23	chr16	54143790	54144770	Intergenic
AC007131.1	Interval_98368	12.7062	1.9735	0.30752	6.41746	1.38567e-10	4.6525e-08	chr2	58981166	58981557	intron (LINC01122, intron 6 of 13)
LYPD1	Interval_103535	31.5337	1.97306	0.219497	8.989	2.49489e-19	5.31211e-16	chr2	132543110	132543879	intron (GPR39, intron 1 of 1)
EPM2A	Interval_169914	9.14514	1.97273	0.453367	4.35128	1.35344e-05	0.00103009	chr6	145567675	145568051	Intergenic
COL6A3	Interval_110825	18.4104	1.97208	0.291977	6.75423	1.43591e-11	6.19016e-09	chr2	237277055	237277452	Intergenic
NAPEPLD	Interval_179301	10.6513	1.96956	0.395976	4.97394	6.56072e-07	7.90654e-05	chr7	103188754	103189370	intron (DPY19L2P2, intron 19 of 20)
RP11-756K15.2	Interval_187393	38.3109	1.96755	0.215783	9.11822	7.63657e-20	1.70936e-16	chr8	57362434	57363176	intron (RP11-756K15.2, intron 8 of 8)
AC079586.1	Interval_103317	21.551	1.95947	0.23864	8.21102	2.19321e-16	2.50276e-13	chr2	129329332	129329975	Intergenic
LOC101927363	Interval_139577	25.4133	1.95939	0.267183	7.3335	2.24215e-13	1.3784e-10	chr4	32589094	32590086	Intergenic
NPTX2	Interval_178657	26.7805	1.95667	0.244727	7.9953	1.29262e-15	1.28962e-12	chr7	98681665	98682547	Intergenic
MIR582	Interval_150995	19.433	1.95236	0.336971	5.79385	6.87891e-09	1.48641e-06	chr5	59589084	59589203	intron (PDE4D, intron 3 of 16)
UNC5D	Interval_185998	26.2817	1.95184	0.228009	8.56037	1.12505e-17	1.59697e-14	chr8	35367576	35368148	intron (UNC5D, intron 1 of 16)
MAATS1	Interval_130882	8.80272	1.95149	0.453939	4.29902	1.71556e-05	0.00125116	chr3	119737967	119738302	TTS (MAATS1)
SLC4A4	Interval_141332	13.1866	1.95022	0.389916	5.00164	5.68457e-07	7.00403e-05	chr4	71059359	71059839	Intergenic
MED30	Interval_190926	7.03948	1.9499	0.510818	3.81721	0.000134968	0.00662671	chr8	117657867	117658387	Intergenic
HGF	Interval_177890	6.2805	1.94862	0.584038	3.33647	0.000848492	0.0272419	chr7	81743303	81743568	exon (HGF, exon 7 of 18)
KIAA1024	Interval_66107	7.32914	1.94785	0.471528	4.13094	3.6128e-05	0.00229623	chr15	79456025	79456242	promoter-TSS (KIAA1024)
VCY1B	Interval_206614	19.4128	1.94744	0.284216	6.85196	7.28455e-12	3.34694e-09	chrY	14246997	14247369	Intergenic
ZMAT4	Interval_186412	44.7393	1.94683	0.2099	9.27503	1.77572e-20	4.92111e-17	chr8	40984118	40985155	Intergenic
ANTXR2	Interval_142010	17.6524	1.94632	0.290076	6.70966	1.95073e-11	8.07357e-09	chr4	80061011	80061219	intron (ANTXR2, intron 3 of 16)
GOLGA8B	Interval_62300	17.5219	1.94595	0.299824	6.49029	8.56723e-11	3.02179e-08	chr15	34650249	34650959	Intergenic
KCNIP4	Interval_139113	11.9658	1.94506	0.375366	5.18175	2.1981e-07	3.10843e-05	chr4	21209983	21210340	intron (KCNIP4, intron 1 of 8)
AC010987.6	Interval_99138	10.7416	1.94342	0.38817	5.00663	5.53921e-07	6.8772e-05	chr2	67768704	67769311	Intergenic
RP11-513O17.2	Interval_187387	11.8297	1.94321	0.343358	5.65944	1.51871e-08	3.00973e-06	chr8	57199829	57200349	intron (RP11-513O17.2, intron 2 of 2)
SEMA3C	Interval_177860	10.9505	1.94271	0.360482	5.38921	7.07689e-08	1.16564e-05	chr7	80924197	80924684	Intergenic
RP11-341A22.2	Interval_198150	15.7464	1.93982	0.307494	6.30848	2.81782e-10	8.78527e-08	chr9	103441440	103442367	Intergenic
SEMA3D	Interval_178009	24.6003	1.93902	0.312449	6.20588	5.43908e-10	1.57224e-07	chr7	84837090	84837976	Intergenic
B3GALTL	Interval_50749	16.6749	1.93858	0.307414	6.3061	2.86162e-10	8.90591e-08	chr13	31365288	31366184	Intergenic
PCDHA12	Interval_156272	33.6137	1.9359	0.200583	9.65138	4.84991e-22	1.76409e-18	chr5	140875020	140875992	exon (PCDHA12, exon 1 of 4)
LOC101929328	Interval_24675	6.47252	1.93525	0.409981	4.72034	2.35446e-06	0.000236249	chr10	76475484	76476037	intron (C10orf11, intron 6 of 6)
AC087859.1	Interval_123582	8.26614	1.93414	0.509332	3.7974	0.00014622	0.00707372	chr3	7790248	7790572	Intergenic
IPO8	Interval_42251	7.30439	1.93269	0.39234	4.92605	8.39095e-07	9.77978e-05	chr12	30436988	30437445	Intergenic
MIR646	Interval_116527	7.64765	1.93172	0.412122	4.68726	2.76889e-06	0.000271438	chr20	60294684	60294939	intron (RP5-1043L13.1-2, intron 3 of 4)
AGBL4-IT1	Interval_5805	6.66746	1.92989	0.447824	4.30947	1.63644e-05	0.00120097	chr1	49257305	49257613	intron (AGBL4, intron 3 of 12)
AP000469.2	Interval_117423	26.1593	1.92836	0.241616	7.98109	1.45046e-15	1.4098e-12	chr21	24228579	24229183	Intergenic
NBEA	Interval_50972	14.6047	1.92699	0.323456	5.95749	2.56134e-09	6.24574e-07	chr13	34822700	34823513	Intergenic
LOC101929251	Interval_95455	11.0498	1.92623	0.338976	5.68248	1.32757e-08	2.66114e-06	chr2	22917854	22918390	Intergenic
LINC00648	Interval_56784	7.75835	1.92567	0.388558	4.95595	7.19784e-07	8.55697e-05	chr14	47901302	47901806	Intergenic
SAMD12-AS1	Interval_190996	7.16094	1.92543	0.38492	5.00217	5.66895e-07	6.98987e-05	chr8	118396929	118397200	intron (SAMD12, intron 3 of 4)
LOC101927609	Interval_173836	37.2791	1.92064	0.259397	7.40427	1.31874e-13	8.52756e-11	chr7	17272594	17273306	Intergenic
BMP5	Interval_165142	7.53896	1.92026	0.408761	4.69775	2.63044e-06	0.000259762	chr6	55868922	55869250	intron (BMP5, intron 1 of 4)
SEMA3A	Interval_177985	8.36409	1.91886	0.409702	4.68355	2.81948e-06	0.000275509	chr7	84078567	84078874	intron (SEMA3A, intron 5 of 17)
LINC01216	Interval_143127	20.5617	1.91662	0.254148	7.54136	4.65081e-14	3.18433e-11	chr4	100786285	100787020	Intergenic
LOC102724166	Interval_202901	8.98524	1.91629	0.330394	5.80003	6.63046e-09	1.44164e-06	chrX	20980310	20981028	Intergenic
TM9SF4	Interval_113707	5.81188	1.91628	0.469364	4.08273	4.45106e-05	0.00272294	chr20	32098517	32098814	intron (HCK, intron 11 of 12)
RP9P	Interval_175021	50.2275	1.91345	0.179232	10.6758	1.32081e-26	8.54097e-23	chr7	32948030	32949006	Intergenic
MIR582	Interval_150990	14.2174	1.90945	0.396677	4.81362	1.48223e-06	0.000158766	chr5	59579696	59580204	intron (PDE4D, intron 3 of 16)
LOC101928330	Interval_165436	5.84233	1.90878	0.487311	3.91696	8.96724e-05	0.00479371	chr6	69079626	69080001	intron (BAI3, intron 17 of 30)
RP11-707A18.1	Interval_141085	8.33626	1.90759	0.43462	4.38909	1.13825e-05	0.000897211	chr4	65022982	65023333	Intergenic
GABRG1	Interval_140260	6.12521	1.90545	0.422458	4.51039	6.4708e-06	0.000557082	chr4	45765442	45765752	Intergenic
LOC101929286	Interval_24720	21.7432	1.9039	0.248758	7.65363	1.9538e-14	1.45158e-11	chr10	77274224	77275181	intron (KCNMA1, intron 1 of 27)
SLC25A51P1	Interval_165382	6.13902	1.90245	0.511678	3.71807	0.00020075	0.00908026	chr6	66260537	66260866	Intergenic
RP5-1112F19.2	Interval_115934	6.87766	1.90113	0.397452	4.7833	1.72444e-06	0.000181154	chr20	51871910	51872266	Intergenic
RNU6-34P	Interval_142907	19.8242	1.89983	0.263068	7.22184	5.12872e-13	2.91675e-10	chr4	96150008	96150593	Intergenic
AP000469.2	Interval_117433	32.0335	1.89931	0.238595	7.96038	1.71509e-15	1.60992e-12	chr21	24549511	24550453	Intergenic
SMLR1	Interval_168706	21.2863	1.89838	0.267849	7.08753	1.3653e-12	7.22345e-10	chr6	130625812	130626594	Intergenic
HLA-DQB1	Interval_162915	5.54809	1.89292	0.465749	4.06424	4.81896e-05	0.00290726	chr6	32685715	32685924	Intergenic
MIR7849	Interval_145648	6.38795	1.88706	0.594801	3.1726	0.00151081	0.0416055	chr4	146395342	146395480	intron (SLC10A7, intron 5 of 12)
C7orf33	Interval_182354	24.899	1.88594	0.232142	8.1241	4.50703e-16	4.91813e-13	chr7	148535187	148535839	Intergenic
COL3A1	Interval_107011	35.734	1.88348	0.212243	8.87417	7.04572e-19	1.38218e-15	chr2	188919408	188920308	Intergenic
AGPAT4	Interval_171468	12.0416	1.88336	0.319888	5.88757	3.91904e-09	8.94434e-07	chr6	161314380	161315083	Intergenic
GRIN3A	Interval_198130	9.91625	1.88296	0.344944	5.45875	4.79496e-08	8.30528e-06	chr9	101691690	101692031	intron (GRIN3A, intron 1 of 8)
LOC101927287	Interval_69369	6.72134	1.88175	0.425874	4.41856	9.93622e-06	0.000798345	chr16	13229459	13229817	intron (SHISA9, intron 4 of 4)
LOC644919	Interval_56609	23.1579	1.88162	0.27982	6.72441	1.76309e-11	7.3673e-09	chr14	40347837	40348795	Intergenic
CT45A1	Interval_205908	15.1671	1.8809	0.285686	6.58379	4.586e-11	1.71087e-08	chrX	135707937	135708512	Intergenic
LOC440173	Interval_196808	28.5664	1.88081	0.222879	8.43869	3.20927e-17	4.27725e-14	chr9	87041833	87042505	promoter-TSS (LOC440173)
NRG1-IT1	Interval_185869	11.3112	1.8803	0.367719	5.11341	3.16392e-07	4.2855e-05	chr8	31866942	31867313	intron (NRG1, intron 1 of 4)
MRPL13	Interval_191140	10.346	1.88003	0.353976	5.31119	1.08909e-07	1.6709e-05	chr8	120298860	120299126	intron (COL14A1, intron 35 of 47)
LRRC3B	Interval_125320	16.2976	1.87987	0.26982	6.96711	3.23519e-12	1.57778e-09	chr3	26486524	26486886	Intergenic
LOC100129603	Interval_172996	11.4094	1.87871	0.305492	6.14979	7.75861e-10	2.15017e-07	chr7	3134028	3134606	Intergenic
NCAM2	Interval_117379	6.10575	1.8764	0.594522	3.15614	0.00159871	0.0434625	chr21	21262184	21262455	intron (NCAM2, intron 1 of 15)
DDX18	Interval_102361	24.3811	1.8744	0.321464	5.83082	5.51568e-09	1.21015e-06	chr2	117623064	117624059	Intergenic
RYK	Interval_132365	6.35867	1.8678	0.482577	3.87048	0.000108623	0.00557139	chr3	134275323	134275561	Intergenic
LOC101926997	Interval_83035	19.4107	1.86694	0.244192	7.64536	2.08358e-14	1.54145e-11	chr18	2486464	2487302	Intergenic
NPFFR2	Interval_141378	28.0808	1.86682	0.241341	7.7352	1.03239e-14	8.15607e-12	chr4	71922653	71923720	Intergenic
F13A1	Interval_160461	28.9427	1.86454	0.228621	8.15561	3.47432e-16	3.83921e-13	chr6	6284189	6285110	intron (F13A1, intron 4 of 15)
CCNG1	Interval_158108	28.8465	1.86365	0.309761	6.01642	1.78313e-09	4.52506e-07	chr5	162883174	162884062	Intergenic
OPRM1	Interval_170637	5.82095	1.86237	0.546658	3.40682	0.000657244	0.02254	chr6	154001614	154001926	Intergenic
FSCB	Interval_56656	7.07122	1.8603	0.438094	4.24636	2.17267e-05	0.00150889	chr14	43647450	43647735	Intergenic
MIR3687	Interval_117067	49.2699	1.85911	0.224281	8.28921	1.14007e-16	1.38229e-13	chr21	8992635	8993029	Intergenic
LINC00589	Interval_185682	35.6946	1.85545	0.212245	8.74201	2.2899e-18	3.84425e-15	chr8	29653984	29655039	Intergenic
TENM1	Interval_205560	8.25613	1.85172	0.398796	4.64326	3.4295e-06	0.000325595	chrX	124666720	124666872	intron (TENM1, intron 4 of 28)
MAB21L3	Interval_10157	9.93325	1.8509	0.370068	5.0015	5.68846e-07	7.00403e-05	chr1	116145686	116146092	Intergenic
DACH1	Interval_52874	17.0287	1.84951	0.285321	6.4822	9.03927e-11	3.1564e-08	chr13	71939241	71939909	Intergenic
RAB9BP1	Interval_153671	8.64014	1.84773	0.378069	4.88729	1.02233e-06	0.00011613	chr5	105940169	105940536	Intergenic
LINC00353	Interval_53559	41.5148	1.84738	0.228311	8.09151	5.89284e-16	6.2496e-13	chr13	89755675	89756395	Intergenic
LOC392232	Interval_188305	12.765	1.84672	0.353355	5.22624	1.72995e-07	2.5128e-05	chr8	72479389	72479976	Intergenic
IPMK	Interval_23170	19.9756	1.84666	0.288572	6.3993	1.56094e-10	5.19108e-08	chr10	58157288	58157919	Intergenic
CT45A3	Interval_205909	14.1989	1.84533	0.279915	6.59246	4.32586e-11	1.62601e-08	chrX	135740695	135741041	Intergenic
LOC285692	Interval_148590	12.3317	1.84464	0.346593	5.3222	1.02518e-07	1.59244e-05	chr5	9789663	9790122	intron (LOC285692, intron 4 of 12)
LOC101929786	Interval_10465	15.9397	1.84418	0.264861	6.96283	3.33504e-12	1.62194e-09	chr1	120356241	120356460	Intergenic
HHIP-AS1	Interval_145508	18.9964	1.84113	0.315867	5.82881	5.58244e-09	1.22291e-06	chr4	144537944	144538589	Intergenic
AC017060.1	Interval_173884	35.5166	1.83953	0.251666	7.30941	2.68314e-13	1.62097e-10	chr7	17742958	17744119	Intergenic
CBR1	Interval_118164	31.5272	1.83873	0.199565	9.21367	3.15157e-20	8.21263e-17	chr21	36097729	36098434	intron (AP000688.14, intron 2 of 3)
SLCO3A1	Interval_67212	7.32223	1.83819	0.424432	4.33095	1.48469e-05	0.00110824	chr15	91983908	91984208	intron (SLCO3A1, intron 2 of 10)
LOC100133182	Interval_74539	12.486	1.83801	0.380355	4.83236	1.34921e-06	0.000146678	chr16	90168268	90168574	exon (LOC101927999, exon 2 of 2)
C9orf170	Interval_196810	8.27286	1.83679	0.391049	4.69708	2.63906e-06	0.000260466	chr9	87130561	87130894	Intergenic
SLC39A10	Interval_107385	82.3508	1.8356	0.169968	10.7997	3.45449e-27	2.62232e-23	chr2	195330181	195331433	Intergenic
MSRB3	Interval_44615	5.35907	1.83473	0.566736	3.23737	0.00120638	0.0352682	chr12	65362573	65362842	intron (MSRB3, intron 3 of 5)
LINC00211	Interval_96768	13.2034	1.83345	0.560087	3.27352	0.00106218	0.0321403	chr2	37790077	37790690	Intergenic
DIRC3	Interval_109077	13.5092	1.83315	0.383709	4.77745	1.77534e-06	0.000185829	chr2	217568557	217568884	intron (DIRC3, intron 2 of 12)
KCNIP4	Interval_139109	47.1563	1.83184	0.213824	8.56706	1.06162e-17	1.53184e-14	chr4	21089745	21090552	intron (KCNIP4, intron 1 of 8)
RASA1	Interval_152800	14.018	1.83108	0.265532	6.89588	5.35327e-12	2.52608e-09	chr5	87282247	87282784	intron (RASA1, intron 1 of 24)
LHFPL1	Interval_205247	10.9211	1.82983	0.321301	5.69505	1.23335e-08	2.48942e-06	chrX	112718595	112719173	Intergenic
MEP1A	Interval_164663	17.1145	1.82943	0.307183	5.95552	2.59242e-09	6.27769e-07	chr6	46827049	46827578	intron (MEP1A, intron 9 of 13)
CPO	Interval_108352	66.612	1.82871	0.211772	8.63526	5.85941e-18	9.23346e-15	chr2	206890315	206891609	Intergenic
WBP11P1	Interval_84594	15.2833	1.8286	0.344432	5.30902	1.10215e-07	1.68501e-05	chr18	32620799	32621410	Intergenic
C1orf140	Interval_16752	6.08477	1.82454	0.532834	3.42422	0.000616567	0.0214911	chr1	221230716	221230928	Intergenic
GALNT18	Interval_30873	50.2185	1.82298	0.231703	7.86777	3.61031e-15	3.19898e-12	chr11	11565600	11566065	intron (GALNT18, intron 1 of 6)
RP11-510D19.1	Interval_86775	5.92321	1.82268	0.439724	4.14505	3.3974e-05	0.00217915	chr18	71398498	71398795	Intergenic
CSNK1G3	Interval_154664	12.4959	1.82052	0.339377	5.36431	8.12585e-08	1.30999e-05	chr5	123800631	123800969	Intergenic
GRM5	Interval_36525	13.7739	1.82025	0.290247	6.27141	3.57797e-10	1.07892e-07	chr11	88886712	88887091	intron (GRM5, intron 2 of 8)
LOC101927834	Interval_103095	33.3905	1.82019	0.214096	8.50173	1.86794e-17	2.52814e-14	chr2	127615315	127616366	intron (MYO7B, intron 26 of 47)
C9orf135	Interval_195836	18.5797	1.81326	0.274308	6.61033	3.8347e-11	1.47146e-08	chr9	69889060	69889751	intron (C9orf135, intron 4 of 4)
HS3ST5	Interval_167875	6.34446	1.81325	0.455999	3.97643	6.99565e-05	0.00393745	chr6	114742426	114742888	Intergenic
CYCS	Interval_174367	16.959	1.81301	0.266488	6.80334	1.02223e-11	4.54136e-09	chr7	25073543	25073846	Intergenic
RP11-478K7.2	Interval_25786	13.1885	1.81286	0.367189	4.93714	7.92786e-07	9.31465e-05	chr10	89981898	89982210	Intergenic
LOC101927623	Interval_196748	6.43314	1.8117	0.447558	4.04796	5.16666e-05	0.00307643	chr9	86141913	86142277	intron (LOC101927623, intron 2 of 4)
LOC729307	Interval_144898	19.1099	1.81001	0.286637	6.31463	2.70804e-10	8.47327e-08	chr4	136805297	136806337	Intergenic
PTPRG-AS1	Interval_128422	12.0249	1.80796	0.3198	5.65341	1.57295e-08	3.09266e-06	chr3	62209219	62209507	intron (PTPRG, intron 12 of 28)
G3BP1	Interval_157413	18.0753	1.80782	0.291602	6.19962	5.65984e-10	1.62796e-07	chr5	151780438	151780835	intron (G3BP1, intron 1 of 11)
RP11-84A1.3	Interval_141042	7.69316	1.80735	0.371573	4.86406	1.15004e-06	0.000128464	chr4	62835688	62836040	Intergenic
LOC100505851	Interval_90322	5.33636	1.80442	0.39282	4.59352	4.35831e-06	0.000398604	chr19	23958795	23959038	promoter-TSS (LOC100505851)
EDIL3	Interval_152733	11.3439	1.80374	0.386158	4.671	2.99744e-06	0.000290184	chr5	84425447	84425753	Intergenic
RGMB	Interval_153425	34.7792	1.80294	0.219626	8.20914	2.22784e-16	2.52577e-13	chr5	98570646	98571283	Intergenic
RP11-170N11.1	Interval_7888	9.89664	1.80291	0.331894	5.43217	5.56723e-08	9.41424e-06	chr1	82879908	82880445	Intergenic
APOL5	Interval_121201	12.9771	1.80271	0.318985	5.65138	1.59161e-08	3.12583e-06	chr22	35681754	35682111	Intergenic
GC	Interval_141367	10.324	1.80244	0.353579	5.0977	3.43797e-07	4.61375e-05	chr4	71679305	71679892	Intergenic
MIR3914-1	Interval_177048	8.85295	1.80182	0.415948	4.33185	1.47862e-05	0.00110465	chr7	71221623	71221896	intron (WBSCR17, intron 1 of 10)
ATP8A2	Interval_50209	7.74623	1.8014	0.443515	4.06165	4.87274e-05	0.00292656	chr13	25449391	25449579	intron (ATP8A2, intron 1 of 36)
CTD-2201I18.1	Interval_152412	15.3864	1.79924	0.320537	5.61319	1.98635e-08	3.80686e-06	chr5	80117196	80117859	intron (SERINC5, intron 11 of 12)
LOC102724294	Interval_59359	45.2928	1.79793	0.185133	9.71156	2.69192e-22	1.02172e-18	chr14	81828270	81829140	Intergenic
MIR606	Interval_24647	49.1189	1.79686	0.221286	8.12011	4.65778e-16	5.05106e-13	chr10	76150009	76151096	intron (C10orf11, intron 5 of 6)
AAGAB	Interval_64763	28.0374	1.7956	0.236223	7.6013	2.93179e-14	2.1328e-11	chr15	67227653	67228824	intron (AAGAB, intron 5 of 6)
LOC102723621	Interval_57072	38.8671	1.7935	0.195547	9.17171	4.65563e-20	1.12895e-16	chr14	53233110	53233891	Intergenic
LOC101928331	Interval_161269	7.38794	1.79307	0.424187	4.22708	2.36741e-05	0.00162539	chr6	14423363	14423611	Intergenic
CALN1	Interval_177090	8.71405	1.79101	0.419265	4.27179	1.93912e-05	0.001383	chr7	72175737	72176195	intron (CALN1, intron 1 of 3)
DNER	Interval_109966	6.32136	1.79069	0.437757	4.0906	4.30267e-05	0.00264981	chr2	229556975	229557216	intron (DNER, intron 4 of 11)
LOC283028	Interval_22248	5.49953	1.78835	0.438059	4.08244	4.45645e-05	0.00272529	chr10	42738770	42739014	Intergenic
TNFSF11	Interval_51451	13.5175	1.78764	0.290513	6.1534	7.58408e-10	2.1085e-07	chr13	42581477	42581914	intron (TNFSF11, intron 4 of 6)
TBC1D5	Interval_124790	8.83758	1.78534	0.497191	3.59085	0.000329606	0.0133088	chr3	17577864	17578055	intron (TBC1D5, intron 1 of 22)
IL12A	Interval_134222	9.72464	1.78415	0.441195	4.0439	5.25695e-05	0.00311552	chr3	159978451	159978739	intron (IL12A-AS1, intron 9 of 9)
PALLD	Interval_146861	49.7631	1.78336	0.257936	6.91396	4.71302e-12	2.24214e-09	chr4	168610697	168612042	intron (PALLD, intron 2 of 18)
LINC00460	Interval_54579	9.96291	1.77979	0.419784	4.23978	2.23743e-05	0.00154832	chr13	106176241	106176633	Intergenic
LOC101929328	Interval_24665	46.3155	1.77803	0.227465	7.81671	5.42213e-15	4.46543e-12	chr10	76397116	76398463	intron (C10orf11, intron 6 of 6)
ATP6V1G3	Interval_14545	14.6401	1.77783	0.3316	5.36136	8.25982e-08	1.32914e-05	chr1	198455868	198456259	Intergenic
ETV1	Interval_173655	15.4392	1.77676	0.311293	5.70767	1.14534e-08	2.33964e-06	chr7	13805828	13806889	Intergenic
SEMA3C	Interval_177869	53.2929	1.77667	0.205858	8.63056	6.10534e-18	9.43324e-15	chr7	81111487	81112382	Intergenic
FAM181B	Interval_36104	26.5268	1.77638	0.247591	7.17464	7.24977e-13	4.01831e-10	chr11	82631716	82632606	Intergenic
LOC102723862	Interval_37213	21.0461	1.77426	0.30971	5.72878	1.01153e-08	2.08509e-06	chr11	103524941	103525712	Intergenic
LOC101928257	Interval_176519	25.0175	1.77358	0.252604	7.02118	2.20008e-12	1.1134e-09	chr7	52301756	52302884	Intergenic
STC1	Interval_185214	10.2079	1.77225	0.341199	5.19418	2.05629e-07	2.92597e-05	chr8	24020070	24020553	Intergenic
LOC102724047	Interval_73106	18.1513	1.7722	0.292587	6.05701	1.38674e-09	3.59603e-07	chr16	78290152	78290939	intron (WWOX, intron 5 of 9)
LINC00692	Interval_125313	20.1484	1.77209	0.299893	5.9091	3.43991e-09	8.01853e-07	chr3	26236812	26237881	Intergenic
ELMO1	Interval_175319	10.173	1.7691	0.359528	4.92063	8.62671e-07	9.9797e-05	chr7	36978495	36978840	intron (ELMO1, intron 16 of 21)
MIR548W	Interval_70208	8.88776	1.76848	0.473785	3.73265	0.000189475	0.00869871	chr16	25895464	25895730	intron (HS3ST4, intron 1 of 1)
SLC25A28	Interval_26569	19.8294	1.76719	0.289437	6.10562	1.02403e-09	2.75061e-07	chr10	99610257	99610717	TTS (SLC25A28)
MED9	Interval_76313	25.4114	1.76531	0.303989	5.80714	6.35485e-09	1.38344e-06	chr17	17474341	17474784	Intergenic
MTERFD2	Interval_111311	8.65548	1.76391	0.372786	4.73169	2.22653e-06	0.000226143	chr2	241088958	241089542	intron (SNED1, intron 16 of 16)
KCNMB2	Interval_135326	18.2491	1.76289	0.270479	6.51765	7.14194e-11	2.57101e-08	chr3	178787895	178788312	intron (KCNMB2, intron 1 of 4)
DHRS9	Interval_105645	11.5089	1.76206	0.294316	5.98695	2.13806e-09	5.34804e-07	chr2	169189198	169189748	intron (LRP2, intron 49 of 51)
RP11-614F17.2	Interval_144770	26.9759	1.76192	0.242293	7.27185	3.54607e-13	2.07759e-10	chr4	131192138	131192760	Intergenic
ZFP3	Interval_75259	32.2293	1.76044	0.25334	6.94893	3.6807e-12	1.77032e-09	chr17	5078080	5079200	intron (ZFP3, intron 1 of 1)
OR7E156P	Interval_52700	7.54765	1.75871	0.47812	3.67839	0.000234712	0.0102618	chr13	63044680	63045051	Intergenic
LOC100506474	Interval_94796	6.62366	1.75858	0.467517	3.76153	0.000168877	0.00792177	chr2	13018600	13018836	Intergenic
ISX	Interval_121090	5.33958	1.75798	0.472921	3.71728	0.00020138	0.00910637	chr22	34525344	34525540	Intergenic
LOC101928735	Interval_42184	11.8281	1.75654	0.304939	5.7603	8.39654e-09	1.76625e-06	chr12	29041510	29042163	TTS (LOC101928735)
LOC101927774	Interval_191954	10.0825	1.75654	0.34464	5.09674	3.45547e-07	4.62657e-05	chr8	128827901	128828431	Intergenic
CCL4	Interval_77695	14.2566	1.75595	0.315339	5.56847	2.56988e-08	4.76312e-06	chr17	36125310	36125789	intron (LOC101927369, intron 2 of 2)
CCDC122	Interval_51542	7.77037	1.75469	0.366235	4.79116	1.65822e-06	0.000175145	chr13	43872553	43873113	intron (CCDC122, intron 2 of 6)
LOC339862	Interval_124820	79.5853	1.75394	0.162632	10.7847	4.06448e-27	2.84637e-23	chr3	17860803	17861749	Intergenic
TBX22	Interval_204619	12.9815	1.75351	0.35356	4.95958	7.06445e-07	8.41918e-05	chrX	79813342	79813626	Intergenic
RP11-236P13.1	Interval_144184	10.6001	1.75052	0.430214	4.06895	4.72254e-05	0.00286195	chr4	119835534	119836016	Intergenic
AC022311.1	Interval_93881	22.1218	1.74988	0.262979	6.65405	2.85141e-11	1.13403e-08	chr2	4446469	4447127	Intergenic
LOC102724349	Interval_106825	9.51541	1.74955	0.367404	4.76193	1.91752e-06	0.000198569	chr2	185864237	185865098	Intergenic
PRIMA1	Interval_60170	37.1658	1.74655	0.209444	8.33895	7.49507e-17	9.34711e-14	chr14	93759553	93760688	intron (PRIMA1, intron 3 of 5)
C18orf42	Interval_83215	15.0168	1.74615	0.360069	4.84949	1.23778e-06	0.000136951	chr18	5167739	5168371	intron (C18orf42, intron 1 of 1)
ARSB	Interval_152317	5.70119	1.7444	0.485221	3.59507	0.000324302	0.0131341	chr5	78824839	78825159	intron (ARSB, intron 6 of 6)
CDH8	Interval_71936	13.4911	1.74192	0.305529	5.70133	1.18875e-08	2.41616e-06	chr16	61918254	61918851	intron (CDH8, intron 2 of 12)
GNAI1	Interval_177789	29.3366	1.74138	0.229612	7.58402	3.35016e-14	2.38742e-11	chr7	80113687	80114656	Intergenic
LINC01194	Interval_148811	16.3449	1.7407	0.27748	6.27325	3.53585e-10	1.07133e-07	chr5	12851827	12852135	Intergenic
SAMD12	Interval_191013	12.2025	1.73931	0.320549	5.42605	5.76148e-08	9.70965e-06	chr8	118645933	118646393	intron (SAMD12-AS1, intron 2 of 4)
SPATA8	Interval_67546	8.18509	1.73931	0.459795	3.78279	0.000155081	0.00739183	chr15	97045895	97046321	Intergenic
TMEM114	Interval_68885	17.1187	1.7378	0.332915	5.21995	1.78971e-07	2.59745e-05	chr16	8107278	8107824	Intergenic
FZD10-AS1	Interval_49302	65.031	1.73499	0.198762	8.72898	2.56976e-18	4.23268e-15	chr12	130111742	130112796	Intergenic
LINC01153	Interval_28353	24.3775	1.73344	0.314619	5.50966	3.59518e-08	6.45114e-06	chr10	121244814	121245229	Intergenic
IL1RAPL1	Interval_203077	6.0966	1.73181	0.422348	4.10044	4.1236e-05	0.00256395	chrX	28920361	28920706	intron (IL1RAPL1, intron 2 of 10)
PRKG1	Interval_23014	10.5009	1.73152	0.404567	4.27993	1.86956e-05	0.00134051	chr10	52213494	52213739	intron (PRKG1, intron 3 of 11)
HCN1	Interval_150338	10.3886	1.73061	0.405795	4.26475	2.00128e-05	0.00141462	chr5	45847881	45848277	Intergenic
FSIP2	Interval_106813	10.957	1.73049	0.404308	4.28013	1.86784e-05	0.00134038	chr2	185384735	185385523	Intergenic
SH3BP4	Interval_110617	18.8781	1.73031	0.278778	6.20676	5.40888e-10	1.5661e-07	chr2	235149209	235149646	Intergenic
MIR3692	Interval_171017	9.13945	1.72982	0.477579	3.62206	0.000292265	0.0121611	chr6	157545053	157545411	intron (ZDHHC14, intron 2 of 8)
LOC101927537	Interval_86779	5.85824	1.7291	0.43307	3.99267	6.53332e-05	0.00373454	chr18	71878322	71878589	Intergenic
LOC101927962	Interval_183354	8.03328	1.7273	0.412777	4.18459	2.85685e-05	0.0018915	chr7	158187489	158187827	intron (PTPRN2, intron 5 of 17)
LOC101928727	Interval_13203	9.63013	1.72688	0.489286	3.52938	0.00041653	0.0159622	chr1	175470886	175471269	intron (TNR, intron 2 of 22)
CCDC152	Interval_150172	17.467	1.72563	0.290037	5.94968	2.68666e-09	6.47e-07	chr5	42715547	42716250	intron (GHR, intron 7 of 7)
SPIDR	Interval_186712	7.68496	1.72395	0.461137	3.73847	0.000185141	0.00855013	chr8	47469519	47469722	intron (SPIDR, intron 6 of 16)
LOC100506472	Interval_121822	11.9147	1.72269	0.32229	5.34515	9.03438e-08	1.43688e-05	chr22	39422197	39422791	intron (TAB1, intron 8 of 10)
LRRC18	Interval_22792	5.40461	1.72167	0.519331	3.31518	0.000915855	0.0288352	chr10	48945746	48945985	intron (WDFY4, intron 25 of 37)
LOC102724644	Interval_39728	8.90057	1.72097	0.428997	4.01162	6.03033e-05	0.00349555	chr11	133425289	133425558	intron (OPCML, intron 1 of 7)
PPP1R14C	Interval_170352	111.564	1.71856	0.169464	10.1412	3.62703e-24	1.66647e-20	chr6	150195825	150196944	promoter-TSS (PPP1R14C)
PLK2	Interval_150881	30.7699	1.71835	0.220252	7.80176	6.10478e-15	5.00403e-12	chr5	58428598	58429405	Intergenic
LINC00862	Interval_14710	90.7026	1.71759	0.214939	7.99108	1.33767e-15	1.32698e-12	chr1	200242149	200243322	Intergenic
PCDHB5	Interval_156284	28.1694	1.71734	0.212247	8.09124	5.90618e-16	6.2496e-13	chr5	141135083	141135838	exon (PCDHB5, exon 1 of 1)
KCTD3	Interval_16435	39.0294	1.71729	0.177371	9.68189	3.60004e-22	1.33733e-18	chr1	215569173	215569732	intron (KCTD3, intron 1 of 17)
GMDS	Interval_159996	6.20129	1.71686	0.491456	3.49342	0.000476873	0.0176884	chr6	2047994	2048206	intron (GMDS, intron 4 of 7)
PHF11	Interval_52053	34.4664	1.71668	0.325145	5.27974	1.29369e-07	1.95053e-05	chr13	49530293	49530927	Intergenic
SHISA9	Interval_69363	12.1618	1.71525	0.42646	4.02206	5.76903e-05	0.00337886	chr16	12994375	12994800	intron (SHISA9, intron 2 of 3)
NPBWR1	Interval_187073	37.9403	1.71501	0.215663	7.95225	1.83148e-15	1.70088e-12	chr8	53032005	53033096	Intergenic
TEX13A	Interval_204988	9.81051	1.713	0.327554	5.22966	1.69823e-07	2.47084e-05	chrX	105346404	105346773	intron (IL1RAPL2, intron 5 of 10)
LOC102723682	Interval_57293	12.2296	1.71228	0.323847	5.28731	1.24126e-07	1.87959e-05	chr14	56173474	56173840	intron (PELI2, intron 1 of 5)
MME	Interval_133822	41.9653	1.71194	0.19817	8.63875	5.68295e-18	9.10284e-15	chr3	154887972	154889110	Intergenic
KRTAP8-1	Interval_117676	16.909	1.70969	0.305003	5.6055	2.07653e-08	3.94077e-06	chr21	30818772	30819582	Intergenic
ZNF503	Interval_24572	37.3144	1.70915	0.195348	8.74927	2.14729e-18	3.63985e-15	chr10	75366614	75368024	Intergenic
RP11-480C22.1	Interval_39214	28.3594	1.70737	0.316061	5.40203	6.58911e-08	1.09252e-05	chr11	127275163	127276259	intron (RP11-480C22.1, intron 1 of 2)
RP11-1134I14.8	Interval_186679	18.1436	1.70688	0.274984	6.20721	5.39334e-10	1.5661e-07	chr8	47176418	47177012	Intergenic
LOC101929614	Interval_172294	7.92649	1.7048	0.442815	3.84991	0.000118161	0.00596639	chr6	170137397	170137818	Intergenic
RP11-262K1.1	Interval_7525	14.8401	1.7046	0.283839	6.00549	1.90749e-09	4.82662e-07	chr1	72853347	72853767	Intergenic
TMEM117	Interval_42775	14.8167	1.70323	0.426141	3.99687	6.41843e-05	0.00367898	chr12	44286466	44286935	intron (TMEM117, intron 5 of 7)
TMEM114	Interval_68890	38.5419	1.7021	0.202637	8.39975	4.47429e-17	5.78655e-14	chr16	8182514	8183339	Intergenic
AC069277.1	Interval_123538	5.94862	1.70038	0.491208	3.46164	0.000536896	0.0193436	chr3	6490586	6490951	Intergenic
LOC101928635	Interval_63872	36.9116	1.69911	0.239106	7.10611	1.19363e-12	6.35366e-10	chr15	58214529	58215283	intron (LOC101928635, intron 3 of 3)
DTNA	Interval_84648	5.42182	1.69454	0.468816	3.61451	0.000300919	0.0124088	chr18	34331371	34331667	Intergenic
LOC101928676	Interval_137440	46.8286	1.69381	0.202414	8.36805	5.8578e-17	7.41113e-14	chr4	1286196	1286415	intron (MAEA, intron 1 of 7)
PCDH7	Interval_139538	25.0175	1.69319	0.321832	5.2611	1.43197e-07	2.12777e-05	chr4	30769885	30770713	intron (PCDH7, intron 1 of 1)
LINC01107	Interval_111017	6.89276	1.69273	0.427528	3.95934	7.51585e-05	0.00416446	chr2	238505210	238505511	Intergenic
LOC101928045	Interval_80925	9.87883	1.69174	0.355921	4.75313	2.0029e-06	0.000205945	chr17	67582751	67583024	intron (PITPNC1, intron 5 of 8)
GTSCR1	Interval_86769	30.422	1.68987	0.343706	4.9166	8.8058e-07	0.000101548	chr18	70621404	70622229	Intergenic
TMEM207	Interval_136415	16.6004	1.68878	0.318063	5.30957	1.09886e-07	1.68147e-05	chr3	190485944	190486740	Intergenic
LOC102724736	Interval_162000	12.4795	1.68759	0.328701	5.13413	2.83455e-07	3.88763e-05	chr6	22804814	22805401	Intergenic
LINC01139	Interval_18425	66.9885	1.68536	0.240872	6.99691	2.61671e-12	1.30532e-09	chr1	238476687	238477651	Intergenic
LOC101927483	Interval_56789	10.0059	1.68421	0.335356	5.02217	5.10907e-07	6.44052e-05	chr14	48096980	48097273	Intergenic
ZFYVE9	Interval_5977	18.3275	1.68409	0.284631	5.91675	3.28356e-09	7.69516e-07	chr1	52225452	52226240	intron (ZFYVE9, intron 2 of 17)
EDIL3	Interval_152732	42.9822	1.68247	0.178183	9.44234	3.64542e-21	1.13655e-17	chr5	84404486	84405649	Intergenic
PSD3	Interval_184643	56.5906	1.68234	0.204678	8.21946	2.04424e-16	2.36366e-13	chr8	18957327	18958290	intron (PSD3, intron 1 of 9)
CEACAM4	Interval_91515	24.8725	1.68067	0.217109	7.74111	9.8549e-15	7.85665e-12	chr19	41621392	41621933	exon (CEACAM4, exon 3 of 7)
MIR5702	Interval_109791	16.994	1.67775	0.248914	6.7403	1.5806e-11	6.7146e-09	chr2	226407054	226407503	Intergenic
LOC102724586	Interval_167504	44.2402	1.67665	0.166593	10.0644	7.93833e-24	3.29996e-20	chr6	110344893	110345848	intron (LOC102724586, intron 2 of 3)
MECOM	Interval_134660	6.27857	1.67275	0.466697	3.58422	0.000338088	0.0135687	chr3	169599393	169599965	intron (MECOM, intron 1 of 8)
LOC102724429	Interval_596	7.43679	1.67269	0.42993	3.8906	9.99982e-05	0.00522258	chr1	5105895	5106025	Intergenic
LOC100505853	Interval_86977	25.5149	1.67256	0.225102	7.43022	1.0842e-13	7.08966e-11	chr18	75805180	75805806	Intergenic
MRAS	Interval_132631	15.7765	1.67107	0.285404	5.8551	4.76713e-09	1.06434e-06	chr3	138375484	138375810	intron (MRAS, intron 2 of 5)
LOC101927561	Interval_191154	8.85948	1.67079	0.373278	4.47598	7.60606e-06	0.000641223	chr8	120654000	120654537	intron (SNTB1, intron 3 of 5)
HIVEP3	Interval_4996	25.0396	1.66874	0.231466	7.20943	5.61854e-13	3.15422e-10	chr1	41762350	41762647	intron (HIVEP3, intron 1 of 8)
NUAK1	Interval_47035	9.09219	1.66776	0.335781	4.96681	6.80638e-07	8.15057e-05	chr12	105945940	105946491	Intergenic
LOC101929435	Interval_130051	21.5408	1.6659	0.348263	4.78345	1.72308e-06	0.000181119	chr3	103002285	103002791	Intergenic
LOC102467074	Interval_148345	33.924	1.66579	0.24977	6.66928	2.57053e-11	1.02935e-08	chr5	3152946	3154149	Intergenic
LOC102724966	Interval_199301	14.4662	1.66532	0.34559	4.81878	1.44441e-06	0.000155001	chr9	119861968	119862495	Intergenic
PGRMC2	Interval_144637	23.887	1.66395	0.258264	6.44282	1.17274e-10	4.02267e-08	chr4	128315508	128316320	Intergenic
MIR6811	Interval_110866	53.0135	1.66143	0.211652	7.84979	4.16737e-15	3.59567e-12	chr2	237532130	237532995	intron (MLPH, intron 8 of 13)
MIR548F1	Interval_23083	8.25197	1.65864	0.471089	3.52085	0.00043016	0.0163695	chr10	53957057	53957417	intron (PCDH15, intron 23 of 34)
HIVEP3	Interval_5002	34.611	1.65851	0.228282	7.26517	3.72577e-13	2.16832e-10	chr1	41783095	41783726	intron (HIVEP3, intron 1 of 8)
OR6C4	Interval_43955	20.2672	1.65825	0.373104	4.44446	8.81132e-06	0.000720901	chr12	55548338	55549244	Intergenic
NTF3	Interval_40498	6.18471	1.65698	0.39371	4.20863	2.5692e-05	0.001739	chr12	5395913	5396171	Intergenic
LOC102723536	Interval_70213	8.75808	1.65656	0.36291	4.56466	5.00296e-06	0.000447712	chr16	26176679	26177232	Intergenic
MIR1324	Interval_129312	25.7794	1.65652	0.241747	6.85229	7.26766e-12	3.34694e-09	chr3	75583157	75583478	Intergenic
LOC101929750	Interval_16726	85.6824	1.6561	0.234813	7.05288	1.75258e-12	9.10683e-10	chr1	221032747	221033649	Intergenic
SLC39A10	Interval_107400	49.0783	1.65486	0.195191	8.47814	2.28825e-17	3.07319e-14	chr2	195472255	195473352	Intergenic
LOC101929620	Interval_194860	7.9827	1.65354	0.458014	3.61023	0.000305928	0.0125618	chr9	31095725	31095925	Intergenic
PPP3R2	Interval_198128	5.96525	1.6532	0.468464	3.52898	0.000417166	0.015974	chr9	101635168	101635669	intron (GRIN3A, intron 3 of 8)
PDE4D	Interval_150955	5.56899	1.65086	0.421605	3.91566	9.01575e-05	0.00481154	chr5	59262848	59263269	intron (PDE4D, intron 3 of 16)
KCNA5	Interval_40489	20.0069	1.65081	0.240895	6.85283	7.24054e-12	3.34432e-09	chr12	5121836	5122648	Intergenic
LOC100288637	Interval_62059	11.7937	1.6505	0.314593	5.24645	1.55057e-07	2.2854e-05	chr15	30717988	30718552	intron (LOC100288637, intron 2 of 3)
CASC6	Interval_166525	10.1655	1.65007	0.354019	4.66098	3.14709e-06	0.000302596	chr6	92010835	92011132	Intergenic
PIWIL1	Interval_49326	7.45602	1.6496	0.473604	3.48307	0.000495705	0.018255	chr12	130368058	130368309	intron (PIWIL1, intron 19 of 20)
XYLT1	Interval_69657	18.9137	1.64827	0.330502	4.98719	6.12642e-07	7.47254e-05	chr16	17759190	17759917	Intergenic
LOC102724774	Interval_101696	16.3231	1.6476	0.284835	5.78438	7.27802e-09	1.55914e-06	chr2	108159071	108159691	Intergenic
C2orf40	Interval_101619	13.8438	1.646	0.276212	5.9592	2.53474e-09	6.19817e-07	chr2	106110014	106110466	intron (UXS1, intron 9 of 13)
BCAT1	Interval_41860	31.771	1.64563	0.196085	8.39244	4.76144e-17	6.06802e-14	chr12	24802862	24804310	Intergenic
NLGN4Y-AS1	Interval_206629	9.82734	1.64511	0.360171	4.56757	4.934e-06	0.000443004	chrY	15491643	15492020	Intergenic
TRIB1	Interval_191628	23.3001	1.64497	0.244576	6.72579	1.7464e-11	7.34725e-09	chr8	125320810	125321256	intron (NSMCE2, intron 4 of 6)
LOC100133050	Interval_153477	5.74591	1.64459	0.477736	3.44247	0.000576432	0.0203913	chr5	100424202	100424423	Intergenic
MIR5702	Interval_109802	6.01008	1.6436	0.508296	3.23356	0.00122259	0.035588	chr2	226661946	226662208	Intergenic
LOC102723639	Interval_47965	7.2584	1.64324	0.412724	3.98144	6.84977e-05	0.00388431	chr12	115066523	115066818	Intergenic
RP11-462G22.1	Interval_147929	7.51821	1.64312	0.405919	4.04789	5.16809e-05	0.00307643	chr4	189143592	189144053	Intergenic
PRDM8	Interval_142027	10.8158	1.64301	0.324229	5.06744	4.03197e-07	5.27704e-05	chr4	80225730	80225986	Intergenic
LOC440311	Interval_67453	9.53863	1.64137	0.366963	4.47285	7.71847e-06	0.000649445	chr15	95085143	95085413	Intergenic
TRNAM9	Interval_72660	22.5043	1.64004	0.311239	5.2694	1.36873e-07	2.05126e-05	chr16	71403910	71404514	Intergenic
KCNAB1-AS2	Interval_133933	6.2503	1.63975	0.425363	3.85495	0.000115753	0.005863	chr3	156223135	156223393	intron (KCNAB1-AS2, intron 1 of 3)
LOC101927998	Interval_72853	9.03751	1.63959	0.351772	4.66093	3.14786e-06	0.000302596	chr16	73896361	73896546	Intergenic
PRAF2	Interval_203777	20.8381	1.63928	0.359778	4.55637	5.20443e-06	0.000462424	chrX	49071942	49072325	intron (PRAF2, intron 2 of 2)
PLAGL1	Interval_169794	12.997	1.63684	0.357803	4.57469	4.76918e-06	0.000430543	chr6	143981392	143982020	intron (PLAGL1, intron 1 of 5)
KCNIP4	Interval_139110	11.3784	1.63621	0.413495	3.95702	7.5889e-05	0.00418944	chr4	21102518	21102955	intron (KCNIP4, intron 1 of 8)
CYTIP	Interval_104779	14.6547	1.63584	0.270019	6.05823	1.37628e-09	3.57575e-07	chr2	157413346	157413685	Intergenic
C8orf34	Interval_188094	6.54051	1.63477	0.469217	3.48404	0.000493906	0.0182003	chr8	68321522	68321722	intron (LOC286189, intron 1 of 2)
NOVA1	Interval_56011	9.35136	1.63441	0.421058	3.88167	0.000103741	0.00537624	chr14	26121311	26121942	Intergenic
APBA1	Interval_195821	16.4906	1.63354	0.265417	6.15462	7.52565e-10	2.09559e-07	chr9	69475898	69476424	intron (APBA1, intron 2 of 12)
RP11-554F20.1	Interval_198010	26.4267	1.6322	0.296611	5.50284	3.73717e-08	6.67165e-06	chr9	99601442	99602366	intron (RP11-554F20.1, intron 3 of 6)
PPP2R2C	Interval_138033	29.7687	1.63006	0.210937	7.72771	1.09496e-14	8.49657e-12	chr4	6322554	6323334	exon (PPP2R2C, exon 10 of 10)
ABRA	Interval_190410	7.25568	1.6294	0.431808	3.77344	0.000161013	0.00763288	chr8	106793871	106794107	Intergenic
C15orf43	Interval_63047	9.75892	1.62856	0.386833	4.20998	2.55396e-05	0.001731	chr15	44913073	44913430	Intergenic
COL12A1	Interval_165692	10.0848	1.62812	0.327333	4.9739	6.56183e-07	7.90654e-05	chr6	74873955	74874570	Intergenic
LOC101927026	Interval_68988	13.1621	1.62763	0.291696	5.57986	2.40714e-08	4.49969e-06	chr16	9489701	9490275	Intergenic
TTC29	Interval_145671	97.3688	1.6268	0.158561	10.2598	1.06942e-24	5.04634e-21	chr4	146974622	146976563	Intergenic
LOC100996681	Interval_90710	17.8419	1.6258	0.291365	5.57996	2.40571e-08	4.49969e-06	chr19	33560805	33561438	Intergenic
GYG2P1	Interval_206568	7.11761	1.6247	0.406811	3.99373	6.50415e-05	0.00371957	chrY	12479561	12479712	Intergenic
ARHGAP15	Interval_104050	11.9381	1.62398	0.29097	5.58125	2.38795e-08	4.48537e-06	chr2	143230126	143230719	intron (ARHGAP15, intron 5 of 13)
TSPAN18	Interval_32808	48.0927	1.62353	0.21557	7.53134	5.02207e-14	3.39854e-11	chr11	44822575	44823565	intron (TSPAN18, intron 2 of 9)
B3GNT9	Interval_72195	8.83553	1.62348	0.446301	3.63765	0.000275142	0.011595	chr16	67137565	67137948	intron (C16orf70, intron 8 of 15)
EDN3	Interval_116458	5.98143	1.62345	0.478785	3.39077	0.000696956	0.0235823	chr20	59376982	59377173	Intergenic
DNAH8	Interval_163761	6.64721	1.62341	0.420872	3.85725	0.000114672	0.00581752	chr6	38725481	38725728	intron (DNAH8, intron 3 of 92)
ATP5G3	Interval_106233	18.3513	1.62332	0.24194	6.70961	1.95141e-11	8.07357e-09	chr2	175233944	175234995	Intergenic
WWOX	Interval_73096	8.42967	1.62313	0.46989	3.45428	0.000551759	0.0197324	chr16	78147942	78148298	intron (WWOX, intron 4 of 9)
SOGA2	Interval_83404	9.23918	1.62251	0.370243	4.3823	1.17433e-05	0.000919418	chr18	8882702	8883138	Intergenic
LINC00703	Interval_19639	61.6127	1.62176	0.263151	6.16285	7.14449e-10	2.00208e-07	chr10	4372016	4373349	Intergenic
GAP43	Interval_130695	12.9706	1.62162	0.318195	5.0963	3.46352e-07	4.63024e-05	chr3	115469687	115470233	Intergenic
LOC100129138	Interval_9263	9.3811	1.62138	0.33956	4.77494	1.79759e-06	0.000187621	chr1	104495700	104496105	Intergenic
MIR3687	Interval_117065	213.325	1.62065	0.1752	9.25031	2.23849e-20	6.10667e-17	chr21	8989709	8991969	Intergenic
CCDC93	Interval_102375	11.0217	1.62033	0.322944	5.01737	5.23832e-07	6.58445e-05	chr2	117982972	117983431	intron (CCDC93, intron 7 of 13)
LOC101928978	Interval_142311	16.9564	1.62016	0.270999	5.97846	2.25263e-09	5.57075e-07	chr4	84366088	84366779	Intergenic
LOC101926985	Interval_150166	37.1895	1.6193	0.222432	7.27996	3.33909e-13	1.96955e-10	chr5	42546988	42547952	promoter-TSS (GHR)
PLA2G4A	Interval_14145	9.43612	1.61807	0.422585	3.82898	0.000128676	0.00638058	chr1	187326487	187326911	Intergenic
AC073628.1	Interval_100061	37.4847	1.61745	0.292547	5.52884	3.22349e-08	5.8261e-06	chr2	77768209	77769319	intron (LOC101927967, intron 3 of 3)
TAB2	Interval_170252	12.7458	1.6172	0.289389	5.58834	2.29246e-08	4.32703e-06	chr6	149346764	149347353	intron (TAB2, intron 3 of 8)
MIR5186	Interval_133574	25.9431	1.61529	0.243232	6.64092	3.11723e-11	1.23126e-08	chr3	151580034	151580856	Intergenic
LINC01132	Interval_18091	40.7354	1.61513	0.169149	9.5486	1.31456e-21	4.50029e-18	chr1	234716135	234717172	Intergenic
MIR624	Interval_56112	95.5574	1.61502	0.216546	7.45812	8.77664e-14	5.78245e-11	chr14	30966067	30967120	intron (STRN3, intron 1 of 16)
NDST4	Interval_143991	18.3336	1.61442	0.266756	6.05204	1.43026e-09	3.68856e-07	chr4	115165431	115166013	Intergenic
C3orf58	Interval_133119	12.8143	1.61331	0.329763	4.89234	9.96425e-07	0.000113335	chr3	143925774	143926548	Intergenic
LOC102723551	Interval_103165	7.00651	1.61296	0.384144	4.19884	2.68289e-05	0.00179847	chr2	128245866	128246150	Intergenic
LOC101927664	Interval_167765	26.7787	1.61094	0.230036	7.00299	2.50565e-12	1.2535e-09	chr6	112688425	112689355	Intergenic
RRAGB	Interval_204006	225.611	1.61079	0.344285	4.67867	2.88748e-06	0.000281483	chrX	55717230	55718454	promoter-TSS (RRAGB)
RP11-134O21.1	Interval_183739	19.7496	1.61063	0.250672	6.42526	1.31644e-10	4.44569e-08	chr8	3700955	3701563	intron (CSMD1, intron 7 of 69)
RP4-723E3.1	Interval_115969	44.8238	1.61011	0.233561	6.89376	5.4336e-12	2.55707e-09	chr20	52492683	52493854	Intergenic
LINC01192	Interval_134428	6.07616	1.60818	0.491662	3.2709	0.00107207	0.0323781	chr3	162598698	162598902	Intergenic
LOC101927414	Interval_144928	18.8759	1.60722	0.249456	6.44292	1.172e-10	4.02267e-08	chr4	137700678	137701285	Intergenic
TYW3	Interval_7557	10.4525	1.60673	0.332229	4.83622	1.32333e-06	0.000144584	chr1	74792468	74792926	Intergenic
SDK1	Interval_173034	9.66517	1.60654	0.481426	3.33705	0.00084672	0.027205	chr7	3805207	3805596	intron (SDK1, intron 4 of 44)
C8orf4	Interval_186393	7.65164	1.60652	0.410333	3.91515	9.03465e-05	0.00481795	chr8	40498964	40499297	Intergenic
SLC39A10	Interval_107401	44.2294	1.60648	0.208446	7.70697	1.28845e-14	9.90994e-12	chr2	195473679	195474312	Intergenic
LOC102723430	Interval_130548	132.556	1.60406	0.123283	13.0112	1.05683e-38	2.30645e-34	chr3	113151213	113152269	intron (RP11-572M11.3, intron 3 of 3)
MIR1243	Interval_143911	8.21634	1.60238	0.363832	4.40417	1.06188e-05	0.000845405	chr4	113080162	113080345	intron (ANK2, intron 1 of 46)
LOC101929467	Interval_193955	9.66944	1.60235	0.380297	4.21343	2.51527e-05	0.00171076	chr9	12958804	12959090	Intergenic
LOC283585	Interval_59502	10.1094	1.60193	0.324072	4.94314	7.68753e-07	9.06889e-05	chr14	86756689	86757049	Intergenic
MIR135A2	Interval_46472	15.2939	1.60151	0.309582	5.17313	2.30205e-07	3.23161e-05	chr12	97632961	97633544	Intergenic
LOC339978	Interval_140667	9.84357	1.60057	0.31964	5.00741	5.51664e-07	6.86998e-05	chr4	54630605	54631046	Intergenic
OR13H1	Interval_205718	33.9467	1.60008	0.230678	6.93642	4.02162e-12	1.92899e-09	chrX	131578127	131579410	Intergenic
SMLR1	Interval_168716	17.1237	1.60004	0.301213	5.31199	1.08433e-07	1.66653e-05	chr6	130749359	130749798	Intergenic
GPC6	Interval_53666	12.0316	1.59945	0.357855	4.46955	7.83845e-06	0.000656692	chr13	93147029	93147376	Intergenic
KIAA0087	Interval_174497	11.7938	1.59918	0.338671	4.72193	2.33619e-06	0.000234552	chr7	26534741	26535384	exon (KIAA0087, exon 2 of 2)
APLNR	Interval_33295	8.67186	1.59707	0.466334	3.42474	0.000615398	0.0214675	chr11	57210800	57211112	Intergenic
REV1	Interval_101055	22.7889	1.59645	0.286136	5.57933	2.41442e-08	4.50848e-06	chr2	99673856	99674840	intron (AFF3, intron 10 of 23)
NT5E	Interval_166118	30.6104	1.59575	0.269053	5.93099	3.01115e-09	7.14306e-07	chr6	85455401	85455956	intron (NT5E, intron 1 of 8)
CXCL12	Interval_22434	8.49852	1.5954	0.456626	3.49389	0.00047603	0.0176806	chr10	44463573	44463738	Intergenic
RAB31	Interval_83461	36.0553	1.59477	0.236941	6.73067	1.68883e-11	7.15677e-09	chr18	9665107	9666318	Intergenic
LOC101929138	Interval_127867	7.36711	1.59333	0.39142	4.07064	4.68844e-05	0.00284425	chr3	53733564	53733799	intron (CACNA1D, intron 20 of 48)
SPRY1	Interval_144423	9.05243	1.59273	0.40493	3.93336	8.37679e-05	0.00454345	chr4	123360735	123361021	Intergenic
IPO8	Interval_42250	12.8972	1.5926	0.32595	4.88604	1.02882e-06	0.000116792	chr12	30357885	30358356	Intergenic
RP11-508N12.2	Interval_198356	23.3062	1.59096	0.314274	5.06233	4.14153e-07	5.38813e-05	chr9	107104487	107105272	Intergenic
LOC101928714	Interval_165916	51.8405	1.59053	0.236361	6.72925	1.70539e-11	7.20946e-09	chr6	80967507	80968426	Intergenic
FSCB	Interval_56669	7.25582	1.58882	0.385416	4.12234	3.75046e-05	0.00236735	chr14	44301582	44302032	Intergenic
LINC00709	Interval_20054	7.209	1.58878	0.402511	3.94716	7.90845e-05	0.00432572	chr10	9175845	9176055	Intergenic
SKAP1	Interval_79120	13.7627	1.58877	0.32757	4.85018	1.2335e-06	0.000136651	chr17	48225890	48226344	intron (SKAP1, intron 4 of 11)
LOC102723336	Interval_14384	9.07039	1.58856	0.375001	4.23615	2.27388e-05	0.00156981	chr1	194281543	194281851	Intergenic
CCDC54	Interval_130183	24.9536	1.5873	0.235299	6.74588	1.521e-11	6.50911e-09	chr3	107378243	107378999	TTS (CCDC54)
NRK	Interval_204989	8.43234	1.58633	0.339305	4.67523	2.93631e-06	0.000285446	chrX	105564694	105564993	intron (IL1RAPL2, intron 6 of 10)
LOC100507165	Interval_38712	11.9567	1.58526	0.384356	4.12447	3.71596e-05	0.00235152	chr11	122050302	122050565	Intergenic
FCRL2	Interval_11747	10.5383	1.58518	0.346012	4.58127	4.62165e-06	0.000419829	chr1	157771692	157771984	intron (FCRL2, intron 2 of 7)
C1orf140	Interval_16756	7.27237	1.58381	0.386763	4.09506	4.22066e-05	0.0026122	chr1	221277122	221277524	Intergenic
RNU6-36P	Interval_46473	9.07808	1.58333	0.341506	4.63632	3.54663e-06	0.000335621	chr12	97666389	97666695	Intergenic
PLD5	Interval_18661	9.83607	1.58248	0.383376	4.12775	3.6633e-05	0.00232409	chr1	242784020	242784452	Intergenic
ESRRB	Interval_58971	35.3807	1.58245	0.176791	8.95096	3.52406e-19	7.15441e-16	chr14	76480122	76481174	intron (ESRRB, intron 4 of 7)
RP11-134O21.1	Interval_183715	10.0018	1.58175	0.336901	4.695	2.66601e-06	0.00026268	chr8	2922490	2923067	Intergenic
RUNX1T1	Interval_189203	67.591	1.58121	0.205978	7.67659	1.63383e-14	1.24025e-11	chr8	91810455	91812144	Intergenic
RP11-909B2.1	Interval_86580	23.4717	1.58094	0.292212	5.41027	6.29304e-08	1.05041e-05	chr18	64330242	64331203	intron (RP11-146N18.1, intron 5 of 9)
GRIA1	Interval_157453	9.93967	1.58033	0.376768	4.19443	2.73554e-05	0.00182572	chr5	153352712	153353113	Intergenic
RP11-93I21.3	Interval_144494	7.36268	1.579	0.384647	4.10507	4.04193e-05	0.00252395	chr4	124460005	124460231	Intergenic
KCNV1	Interval_190643	31.9124	1.57754	0.212789	7.41362	1.22898e-13	7.97667e-11	chr8	110132850	110133447	Intergenic
DPP6	Interval_182944	6.1401	1.57704	0.460672	3.42335	0.000618535	0.0215511	chr7	153887105	153887370	promoter-TSS (DPP6)
DRD1	Interval_159116	29.2075	1.57695	0.216607	7.28027	3.33158e-13	1.96955e-10	chr5	175378017	175378956	Intergenic
MIR646	Interval_116529	10.6325	1.57687	0.398398	3.95801	7.55752e-05	0.00418224	chr20	60372817	60373184	Intergenic
PCDH9	Interval_52771	11.3666	1.57644	0.356945	4.41646	1.00329e-05	0.000804634	chr13	67515782	67516174	Intergenic
MIR4529	Interval_85950	6.48436	1.57611	0.466847	3.37607	0.000735288	0.0244854	chr18	55580785	55581069	intron (TCF4, intron 2 of 18)
NPTN	Interval_65368	6.50898	1.57521	0.479547	3.2848	0.00102055	0.0312108	chr15	73654668	73654981	Intergenic
MIR1587	Interval_203293	9.86691	1.57448	0.336311	4.68161	2.84635e-06	0.000277629	chrX	39830458	39830732	Intergenic
LINC00378	Interval_52638	15.3436	1.57389	0.41358	3.80553	0.000141502	0.00687791	chr13	60689084	60689604	intron (LINC00378, intron 2 of 4)
MIR548A1	Interval_161758	24.386	1.57382	0.238638	6.59499	4.25294e-11	1.61071e-08	chr6	18544892	18545576	Intergenic
GLYAT	Interval_33436	5.63315	1.57281	0.450011	3.49504	0.000473994	0.0176303	chr11	58739749	58740028	Intergenic
LOC100129138	Interval_9264	9.48072	1.57261	0.384051	4.09479	4.22547e-05	0.00261333	chr1	104517357	104517685	Intergenic
HIVEP3	Interval_5023	14.8785	1.5711	0.305009	5.151	2.59107e-07	3.60754e-05	chr1	41955317	41955833	intron (HIVEP3, intron 1 of 3)
LOC101929048	Interval_138730	21.0324	1.57105	0.342646	4.58505	4.53872e-06	0.000413156	chr4	13849598	13850391	intron (LINC01182, intron 3 of 3)
GTSCR1	Interval_86771	27.6551	1.57063	0.247462	6.34693	2.19654e-10	7.08876e-08	chr18	70781713	70782458	Intergenic
NRG3	Interval_25258	8.41202	1.57041	0.394586	3.97989	6.89466e-05	0.00389568	chr10	81958054	81958313	intron (NRG3, intron 1 of 10)
LOC101928923	Interval_170842	132.534	1.57022	0.186294	8.42871	3.49507e-17	4.62286e-14	chr6	156278845	156280241	intron (LOC101928923, intron 1 of 3)
LOC102724051	Interval_49478	83.2862	1.56936	0.151466	10.3611	3.72628e-25	1.85882e-21	chr12	131536386	131538178	Intergenic
LINC00923	Interval_67574	22.7141	1.56768	0.275299	5.69446	1.23763e-08	2.49519e-06	chr15	97786486	97787231	intron (LINC00923, intron 1 of 2)
TFPI	Interval_106948	37.7959	1.56505	0.205844	7.60308	2.89168e-14	2.11243e-11	chr2	187566307	187567579	Intergenic
LOC101927975	Interval_8366	29.9233	1.56481	0.19835	7.88918	3.04189e-15	2.7518e-12	chr1	89791350	89791917	Intergenic
BBOX1	Interval_31791	18.4712	1.56437	0.270911	5.7745	7.71825e-09	1.63738e-06	chr11	27116289	27116987	intron (BBOX1, intron 5 of 7)
LZTS1	Interval_184805	97.2568	1.56412	0.180793	8.65143	5.08598e-18	8.22205e-15	chr8	20451587	20453293	Intergenic
SEMA3E	Interval_177973	6.16658	1.5639	0.480461	3.25499	0.00113395	0.0337217	chr7	83849772	83850177	Intergenic
LOC101928918	Interval_141990	50.5803	1.56317	0.177553	8.80397	1.32059e-18	2.42701e-15	chr4	79673476	79674482	Intergenic
LINC00535	Interval_189294	60.0245	1.56256	0.234103	6.67464	2.47836e-11	9.97581e-09	chr8	93583923	93584847	intron (LINC00535, intron 5 of 10)
OR2L13	Interval_19219	126.371	1.56192	0.194926	8.01292	1.1202e-15	1.13052e-12	chr1	247936601	247937538	promoter-TSS (OR2L13)
CSTF2T	Interval_22976	12.0255	1.56037	0.393054	3.96986	7.19135e-05	0.00402227	chr10	51599855	51600421	intron (PRKG1, intron 3 of 17)
RP11-466A17.1	Interval_196234	13.0232	1.56035	0.371086	4.20484	2.61268e-05	0.00176191	chr9	77534489	77535102	intron (GNA14, intron 1 of 6)
LINC00330	Interval_51615	35.0813	1.55996	0.286461	5.44563	5.16224e-08	8.82758e-06	chr13	44739280	44740058	Intergenic
LOC100506929	Interval_18572	7.48872	1.55982	0.395193	3.94699	7.9139e-05	0.00432734	chr1	240644174	240644412	Intergenic
FLJ45743	Interval_85991	11.3989	1.55954	0.345762	4.51045	6.46911e-06	0.000557082	chr18	56330660	56331053	Intergenic
MIR4279	Interval_149462	6.95643	1.55875	0.400379	3.89317	9.89413e-05	0.00518324	chr5	31975990	31976565	intron (PDZD2, intron 1 of 24)
MIR7157	Interval_103957	19.0314	1.55857	0.25214	6.18137	6.35462e-10	1.79818e-07	chr2	141186545	141187440	intron (LRP1B, intron 7 of 90)
FOXG1	Interval_56041	28.9048	1.55813	0.223821	6.96151	3.36653e-12	1.63271e-09	chr14	28294862	28295500	Intergenic
FBXW11	Interval_158692	17.7543	1.55788	0.283985	5.48577	4.1167e-08	7.23819e-06	chr5	171924615	171925107	intron (FBXW11, intron 1 of 12)
KYNU	Interval_103997	20.2056	1.5569	0.305523	5.09585	3.47183e-07	4.6378e-05	chr2	142531285	142532041	Intergenic
LOC102724756	Interval_136309	52.5491	1.55686	0.145465	10.7026	9.89296e-27	6.64327e-23	chr3	188974697	188975776	Intergenic
GFRA1	Interval_27870	24.9858	1.55655	0.288053	5.40369	6.52847e-08	1.08452e-05	chr10	116043599	116044442	Intergenic
ARHGEF26	Interval_133781	27.2279	1.55653	0.248036	6.27543	3.4868e-10	1.05874e-07	chr3	154132965	154133514	intron (ARHGEF26, intron 4 of 14)
PALLD	Interval_146867	5.67122	1.55628	0.488085	3.18855	0.0014299	0.0399316	chr4	168668027	168668266	intron (PALLD, intron 1 of 20)
MIR8080	Interval_100104	7.77426	1.55471	0.464202	3.3492	0.000810453	0.0263501	chr2	79782575	79782783	intron (CTNNA2, intron 3 of 17)
LINC00923	Interval_67575	12.2971	1.55418	0.29567	5.25647	1.46846e-07	2.17275e-05	chr15	97894016	97894408	Intergenic
C3orf55	Interval_134069	103.771	1.55362	0.205691	7.5532	4.24698e-14	2.94245e-11	chr3	157607624	157608501	intron (C3orf55, intron 3 of 3)
LOC101929328	Interval_24684	36.4835	1.55333	0.191408	8.11525	4.8478e-16	5.22467e-13	chr10	76733262	76734017	Intergenic
LOC102724139	Interval_53388	37.3773	1.55273	0.18984	8.17914	2.85876e-16	3.19951e-13	chr13	80823431	80824563	Intergenic
DUSP26	Interval_185966	21.4218	1.55263	0.342539	4.53272	5.82286e-06	0.000508827	chr8	33691200	33692326	Intergenic
MIR582	Interval_150996	22.8968	1.55154	0.263403	5.89036	3.85362e-09	8.81807e-07	chr5	59593478	59594185	intron (PDE4D, intron 3 of 16)
RP11-22H5.2	Interval_73452	21.9839	1.54996	0.259499	5.97289	2.33092e-09	5.74808e-07	chr16	82749942	82750947	intron (CDH13, intron 2 of 14)
RSL24D1	Interval_63597	9.25233	1.54836	0.363668	4.25761	2.0662e-05	0.00144994	chr15	55008435	55008794	Intergenic
MIR6130	Interval_117403	17.9826	1.54733	0.249709	6.19655	5.77148e-10	1.65191e-07	chr21	23097442	23098031	Intergenic
RP11-946L20.4	Interval_190696	6.20642	1.54653	0.478007	3.23538	0.00121481	0.0354266	chr8	111822481	111822723	Intergenic
RP11-1338A24.1	Interval_138427	7.45476	1.5454	0.418678	3.69113	0.000223257	0.00986318	chr4	8795164	8795453	Intergenic
LPHN2	Interval_7871	17.9956	1.54451	0.25057	6.16401	7.09256e-10	1.99087e-07	chr1	82161406	82162140	Intergenic
DCAF8L2	Interval_203069	6.18139	1.54446	0.432277	3.57285	0.000353114	0.0140308	chrX	27728401	27728590	Intergenic
POLR3B	Interval_47069	7.29057	1.54417	0.451968	3.41655	0.000634194	0.0219173	chr12	106405440	106405885	intron (POLR3B, intron 10 of 22)
LINC00293	Interval_186676	7.88849	1.54014	0.358269	4.29884	1.71697e-05	0.00125166	chr8	46917676	46918037	Intergenic
MALRD1	Interval_20834	8.13542	1.53957	0.491463	3.13262	0.00173253	0.0460269	chr10	18886173	18886353	Intergenic
BTBD1	Interval_66406	19.6155	1.53923	0.271948	5.66	1.5137e-08	3.00322e-06	chr15	83071943	83072242	Intergenic
MYO3B	Interval_105736	58.6505	1.53853	0.180013	8.54679	1.26562e-17	1.75373e-14	chr2	170214350	170215121	exon (MYO3B, exon 5 of 34)
NRP2	Interval_108279	8.14588	1.5384	0.41712	3.68815	0.00022589	0.0099518	chr2	205827942	205828287	Intergenic
ETNPPL	Interval_143641	29.0228	1.53759	0.20609	7.46077	8.60189e-14	5.71041e-11	chr4	109013151	109014096	intron (COL25A1, intron 5 of 36)
AC011518.1	Interval_90590	97.0741	1.53673	0.198154	7.75522	8.8188e-15	7.09544e-12	chr19	32104286	32105187	exon (AC011518.1, exon 1 of 4)
SNTG1	Interval_186958	9.78992	1.53671	0.352395	4.36076	1.2961e-05	0.000994253	chr8	50055515	50055697	intron (SNTG1, intron 1 of 16)
TF	Interval_132288	53.0001	1.53639	0.182685	8.41008	4.09742e-17	5.3387e-14	chr3	133703911	133704441	Intergenic
ENOX1	Interval_51524	30.4695	1.53624	0.20382	7.53722	4.80099e-14	3.26157e-11	chr13	43516129	43517082	intron (ENOX1, intron 2 of 16)
CEACAM4	Interval_91518	13.8664	1.53614	0.290046	5.29618	1.18248e-07	1.79682e-05	chr19	41638589	41639256	Intergenic
LINC00290	Interval_147393	10.2037	1.53582	0.380071	4.04087	5.32525e-05	0.00315279	chr4	179750375	179750732	Intergenic
NUP210	Interval_124241	12.0012	1.53574	0.304012	5.05156	4.38205e-07	5.66306e-05	chr3	13292525	13292776	Intergenic
RP11-134O21.1	Interval_183741	26.7597	1.53478	0.281789	5.44656	5.13523e-08	8.79e-06	chr8	3719990	3720856	intron (CSMD1, intron 6 of 69)
DCAF4L2	Interval_189054	27.2133	1.5331	0.242705	6.31673	2.67162e-10	8.40449e-08	chr8	88072105	88073292	intron (MMP16, intron 7 of 9)
MDGA2	Interval_56767	21.6985	1.53307	0.230863	6.6406	3.12409e-11	1.23126e-08	chr14	47252709	47253539	intron (MDGA2, intron 2 of 16)
LGALS14	Interval_91296	13.2532	1.53279	0.330772	4.63397	3.58725e-06	0.000338547	chr19	39692445	39693128	Intergenic
CCDC148-AS1	Interval_104854	32.1073	1.53267	0.19593	7.82254	5.1767e-15	4.30359e-12	chr2	158228769	158229701	intron (CCDC148, intron 7 of 10)
PRKAB1	Interval_48383	19.6377	1.53191	0.307902	4.97532	6.51414e-07	7.85992e-05	chr12	119632355	119632860	TTS (TMEM233)
GUCY1A3	Interval_146243	16.1715	1.53188	0.330765	4.63133	3.63332e-06	0.000342091	chr4	155543235	155543795	Intergenic
SULT2A1	Interval_92277	63.8766	1.53162	0.270459	5.66305	1.48705e-08	2.9537e-06	chr19	47891718	47892670	Intergenic
LOC101927375	Interval_50111	23.8942	1.53157	0.232326	6.5923	4.33058e-11	1.62601e-08	chr13	24559564	24560518	TTS (LOC101927375)
SNX16	Interval_188843	9.4469	1.53088	0.393046	3.8949	9.82392e-05	0.00515694	chr8	82227798	82228191	Intergenic
HSD3B1	Interval_10393	7.3762	1.53004	0.345608	4.42709	9.55134e-06	0.000771326	chr1	119507962	119508206	intron (HSD3B1, intron 2 of 3)
NPAS3	Interval_56231	19.0865	1.5296	0.313147	4.88462	1.03626e-06	0.00011751	chr14	33045688	33046416	intron (NPAS3, intron 1 of 11)
PLG	Interval_171401	11.205	1.52899	0.384595	3.97558	7.02085e-05	0.00394655	chr6	160741882	160742362	intron (PLG, intron 17 of 18)
AL109763.2	Interval_117344	13.5413	1.52879	0.301541	5.06993	3.97965e-07	5.21248e-05	chr21	19441227	19441642	Intergenic
LOC283788	Interval_201916	6.59349	1.52779	0.481458	3.17325	0.00150742	0.0415317	chrUn_GL000219v1	133112	133375	Intergenic
MEF2C-AS1	Interval_152901	13.8747	1.52703	0.340165	4.48909	7.15273e-06	0.000607996	chr5	89064130	89065083	Intergenic
CHD6	Interval_114827	8.45778	1.52682	0.389766	3.91728	8.95555e-05	0.00479039	chr20	41733234	41733481	Intergenic
SRSF3	Interval_163489	87.7186	1.52681	0.145485	10.4946	9.14885e-26	4.84041e-22	chr6	36599607	36600110	exon (SRSF3, exon 4 of 7)
MIR187	Interval_84754	50.9051	1.52508	0.198804	7.67126	1.7031e-14	1.28724e-11	chr18	35808961	35810501	Intergenic
RP11-415C15.2	Interval_139482	117.686	1.52504	0.16703	9.13032	6.82981e-20	1.56901e-16	chr4	27154547	27155272	Intergenic
RP4-544H6.2	Interval_8196	32.834	1.52377	0.207382	7.34764	2.01744e-13	1.24905e-10	chr1	87545012	87546048	Intergenic
LOC101929214	Interval_148412	21.9323	1.52254	0.261483	5.8227	5.7904e-09	1.26688e-06	chr5	5787111	5787973	Intergenic
AC007392.3	Interval_99087	41.8814	1.52222	0.208853	7.28847	3.13489e-13	1.86167e-10	chr2	66526899	66527815	intron (MEIS1, intron 5 of 8)
AC006145.4	Interval_177924	12.5829	1.52198	0.390596	3.89656	9.75681e-05	0.00512479	chr7	82542615	82543085	Intergenic
AIPL1	Interval_75340	30.93	1.5218	0.248517	6.12355	9.15154e-10	2.50833e-07	chr17	6365428	6366615	Intergenic
LOC101927072	Interval_52788	25.7545	1.52165	0.303664	5.01096	5.41585e-07	6.76126e-05	chr13	68281038	68281756	Intergenic
LOC102723692	Interval_69597	5.81446	1.5216	0.452584	3.36202	0.000773756	0.0254078	chr16	17083644	17083892	Intergenic
LOC729164	Interval_101851	46.7504	1.52084	0.201053	7.56435	3.89795e-14	2.72224e-11	chr2	109381817	109382719	intron (SH3RF3, intron 3 of 4)
MIR5702	Interval_109795	5.53628	1.51821	0.448785	3.38293	0.000717164	0.0240516	chr2	226462082	226462366	Intergenic
PIN1P1	Interval_7418	14.2047	1.5176	0.283616	5.3509	8.75182e-08	1.39805e-05	chr1	69814858	69815255	intron (LRRC7, intron 4 of 25)
CAND1	Interval_30691	34.3028	1.51693	0.241822	6.27293	3.54327e-10	1.07133e-07	chr11	10354706	10355924	intron (CAND1.11, intron 2 of 3)
MIR582	Interval_150993	12.4338	1.51687	0.469914	3.22798	0.00124669	0.036067	chr5	59585372	59585748	intron (PDE4D, intron 3 of 16)
ATP8A2	Interval_50202	100.209	1.51657	0.166841	9.0899	9.91282e-20	2.19078e-16	chr13	25400548	25401467	intron (ATP8A2, intron 1 of 36)
C10orf82	Interval_27917	16.284	1.51538	0.283955	5.33669	9.46563e-08	1.4929e-05	chr10	116711645	116712282	intron (HSPA12A, intron 2 of 12)
LOC101929328	Interval_24655	86.8899	1.51519	0.225193	6.72841	1.71526e-11	7.23369e-09	chr10	76251484	76252710	intron (C10orf11, intron 5 of 6)
GOLGA8B	Interval_62295	12.0037	1.51349	0.341834	4.42757	9.52993e-06	0.000770309	chr15	34594488	34594602	Intergenic
LOC100129138	Interval_9259	35.8728	1.51253	0.198009	7.63871	2.19413e-14	1.61638e-11	chr1	104380033	104380773	Intergenic
ZNF423	Interval_71068	27.6274	1.5125	0.301385	5.01851	5.20747e-07	6.55038e-05	chr16	49806322	49807018	intron (ZNF423, intron 1 of 7)
OIT3	Interval_24321	20.7846	1.51212	0.316688	4.77479	1.79891e-06	0.000187621	chr10	72852446	72852926	intron (MCU, intron 4 of 9)
ARHGEF28	Interval_151870	28.0927	1.5116	0.213761	7.07144	1.53333e-12	8.03936e-10	chr5	73667963	73669003	intron (ARHGEF28, intron 1 of 35)
LOC102724541	Interval_12954	122.443	1.51156	0.12268	12.3212	6.96891e-35	1.10612e-30	chr1	172286175	172287459	intron (DNM3, intron 15 of 20)
LOC101928185	Interval_103551	5.80546	1.50998	0.476419	3.16944	0.00152733	0.0419083	chr2	132971566	132971750	intron (NCKAP5, intron 3 of 14)
LOC440337	Interval_68872	14.122	1.50902	0.327161	4.61247	3.97906e-06	0.000369728	chr16	6943691	6944132	intron (RBFOX1, intron 1 of 13)
LOC102724586	Interval_167495	36.4165	1.50885	0.22606	6.67456	2.47975e-11	9.97581e-09	chr6	110295617	110296840	intron (METTL24, intron 4 of 4)
ECM2	Interval_197296	8.24765	1.50805	0.390736	3.85951	0.000113616	0.00578161	chr9	92564312	92564954	intron (CENPP, intron 4 of 6)
THY1	Interval_38453	21.7431	1.50631	0.259854	5.79677	6.76043e-09	1.46443e-06	chr11	119550186	119550781	Intergenic
DPP10-AS3	Interval_102312	17.2035	1.5063	0.271513	5.5478	2.89281e-08	5.31649e-06	chr2	114659949	114660629	intron (DPP10, intron 2 of 26)
UG0898H09	Interval_187786	6.64876	1.50535	0.4046	3.72058	0.000198765	0.00902527	chr8	62669685	62669886	intron (NKAIN3, intron 3 of 6)
NUB1	Interval_182704	25.4734	1.50513	0.25118	5.99224	2.06976e-09	5.19953e-07	chr7	151309237	151309784	Intergenic
LOC101927824	Interval_19459	21.4978	1.504	0.268792	5.5954	2.20114e-08	4.16818e-06	chr10	2790512	2791555	Intergenic
PRSS23	Interval_36389	12.2203	1.50358	0.35694	4.21243	2.5264e-05	0.00171566	chr11	86793386	86793665	Intergenic
ETV1	Interval_173677	18.6942	1.50297	0.269053	5.58617	2.32138e-08	4.37688e-06	chr7	14446707	14447367	intron (DGKB, intron 19 of 23)
SLC16A9	Interval_23226	36.5478	1.50293	0.226587	6.63289	3.29167e-11	1.27997e-08	chr10	59536124	59536959	Intergenic
HINT3	Interval_168444	106.689	1.50269	0.175775	8.54894	1.24221e-17	1.73505e-14	chr6	125952946	125953654	Intergenic
ACSM3	Interval_69817	13.5541	1.50262	0.358935	4.18634	2.83493e-05	0.00188034	chr16	20760377	20760679	Intergenic
CUEDC1	Interval_79981	14.8019	1.50199	0.338006	4.44367	8.84375e-06	0.000722539	chr17	57912091	57912402	intron (CUEDC1, intron 1 of 10)
GEMIN8	Interval_202645	19.4923	1.50119	0.269002	5.5806	2.3969e-08	4.49018e-06	chrX	13983721	13984411	Intergenic
LOC339862	Interval_124832	18.219	1.50112	0.321828	4.66433	3.09618e-06	0.000298166	chr3	17949010	17949554	Intergenic
DPP10-AS1	Interval_102337	11.6462	1.50067	0.30516	4.91766	8.75865e-07	0.000101071	chr2	116445682	116446240	Intergenic
NEDD4L	Interval_86113	10.0539	1.50063	0.354185	4.23684	2.26688e-05	0.0015656	chr18	58263213	58263874	intron (NEDD4L, intron 1 of 22)
UG0898H09	Interval_187787	7.70134	1.49714	0.361712	4.13904	3.48759e-05	0.002228	chr8	62687884	62688203	intron (NKAIN3, intron 3 of 6)
TMEM114	Interval_68889	31.4012	1.49683	0.202276	7.39993	1.36256e-13	8.77843e-11	chr16	8178995	8179906	Intergenic
ATP8A2	Interval_50200	137.335	1.49674	0.190077	7.87441	3.42354e-15	3.04964e-12	chr13	25394216	25395232	intron (ATP8A2, intron 1 of 36)
AL022476.2	Interval_122338	16.4909	1.49645	0.270206	5.53819	3.05618e-08	5.56404e-06	chr22	43036278	43036585	Intergenic
TBC1D1	Interval_139760	13.0606	1.49627	0.283728	5.27363	1.33755e-07	2.00798e-05	chr4	38085072	38085708	intron (TBC1D1, intron 13 of 20)
LOC102723637	Interval_149388	8.51842	1.49547	0.390277	3.83183	0.000127196	0.00633056	chr5	30693484	30693820	Intergenic
LOC100130238	Interval_49591	17.7917	1.49537	0.253931	5.88889	3.88798e-09	8.88505e-07	chr12	132248547	132249193	intron (GALNT9-2, intron 5 of 7)
PABPC4L	Interval_144862	6.83175	1.49504	0.477314	3.1322	0.00173503	0.0460678	chr4	134615180	134615449	Intergenic
LOC102724514	Interval_180366	7.88851	1.49502	0.355536	4.20499	2.61099e-05	0.00176145	chr7	121151886	121152157	intron (CPED1, intron 16 of 22)
MIR3687	Interval_117064	25.4732	1.49455	0.27232	5.4882	4.0604e-08	7.15359e-06	chr21	8989335	8989596	Intergenic
LOC283788	Interval_201911	44.095	1.49429	0.356341	4.19343	2.74766e-05	0.00183311	chrUn_GL000219v1	42231	42791	Intergenic
AC006004.1	Interval_182280	17.6028	1.49401	0.280305	5.32992	9.82538e-08	1.54267e-05	chr7	146645316	146646138	intron (CNTNAP2, intron 1 of 23)
MIR3146	Interval_173964	23.2464	1.49357	0.346118	4.31522	1.59447e-05	0.00117413	chr7	19549020	19549792	Intergenic
WI2-81516E3.1	Interval_122922	13.6496	1.49332	0.344599	4.33351	1.46752e-05	0.00109825	chr22	48960816	48961322	Intergenic
C4orf22	Interval_142036	7.55372	1.49246	0.409158	3.64765	0.000264653	0.0112632	chr4	80500647	80500900	intron (C4orf22, intron 2 of 5)
HAPLN1	Interval_152714	14.422	1.49241	0.430458	3.46702	0.000526256	0.0190744	chr5	83972080	83972573	intron (EDIL3, intron 9 of 10)
LINC00595	Interval_24874	28.5198	1.49233	0.21876	6.82175	8.99351e-12	4.04694e-09	chr10	78397744	78398748	Intergenic
CENPE	Interval_143316	8.44038	1.49232	0.350296	4.26016	2.04278e-05	0.00143698	chr4	103298030	103298332	Intergenic
GPC6-AS1	Interval_53722	27.2087	1.49189	0.209485	7.12173	1.06584e-12	5.70824e-10	chr13	94176347	94177180	intron (GPC6-AS1, intron 3 of 3)
XYLT1	Interval_69658	8.21352	1.49108	0.386682	3.85609	0.000115213	0.00583905	chr16	17777537	17777863	Intergenic
PDZRN4	Interval_42628	7.90442	1.49019	0.362709	4.10851	3.98212e-05	0.00249127	chr12	41356075	41356634	intron (PDZRN4, intron 3 of 10)
RP11-513O17.2	Interval_187384	16.7635	1.4901	0.335927	4.4358	9.17301e-06	0.000745602	chr8	57173988	57174604	Intergenic
TARS	Interval_149590	6.94521	1.49006	0.459039	3.24605	0.00117017	0.0345098	chr5	33233154	33233422	Intergenic
DPH3	Interval_124642	18.5667	1.489	0.272995	5.4543	4.91654e-08	8.45712e-06	chr3	16229615	16230290	TTS (GALNT15)
IL15	Interval_145339	67.481	1.48847	0.233236	6.38181	1.75009e-10	5.77609e-08	chr4	141604064	141605327	Intergenic
D21S2088E	Interval_117411	9.22809	1.48702	0.436677	3.40532	0.00066086	0.0226328	chr21	23789886	23790356	Intergenic
LOC102467147	Interval_150748	22.7399	1.48683	0.238824	6.22561	4.79686e-10	1.41231e-07	chr5	56532451	56532953	intron (LOC101928448, intron 4 of 5)
TMEM232	Interval_153913	15.1988	1.48657	0.297144	5.00286	5.64858e-07	6.97954e-05	chr5	110879545	110880165	Intergenic
DCLK2	Interval_145832	6.01887	1.48657	0.40611	3.66051	0.000251713	0.0108272	chr4	150225014	150225112	intron (DCLK2, intron 9 of 17)
LOC102724165	Interval_38002	40.8683	1.48579	0.168954	8.79408	1.44226e-18	2.59599e-15	chr11	116114650	116115596	Intergenic
RP11-290F20.2	Interval_115722	52.6754	1.48515	0.179403	8.27829	1.24958e-16	1.50462e-13	chr20	50412809	50413677	Intergenic
NR2F1-AS1	Interval_153099	8.2373	1.48357	0.385353	3.84989	0.00011817	0.00596639	chr5	93044958	93045359	Intergenic
CXorf27	Interval_203192	21.5567	1.48297	0.237377	6.24733	4.17524e-10	1.24611e-07	chrX	37989163	37989563	Intergenic
UBE2E1	Interval_125120	10.1439	1.48237	0.355685	4.16764	3.07769e-05	0.00200577	chr3	23644632	23645205	Intergenic
NTF3	Interval_40499	14.0476	1.48115	0.291005	5.08978	3.58473e-07	4.76674e-05	chr12	5401951	5402836	Intergenic
ADAM29	Interval_147261	6.58918	1.48092	0.472798	3.13224	0.0017348	0.0460678	chr4	175066943	175067182	Intergenic
KLF12	Interval_52955	7.20202	1.48089	0.349498	4.23719	2.26335e-05	0.00156378	chr13	74169672	74169878	Intergenic
KCNIP4	Interval_139106	12.7986	1.48075	0.330198	4.48443	7.31097e-06	0.000620161	chr4	20996939	20997436	intron (KCNIP4, intron 1 of 8)
CEP104	Interval_544	17.3737	1.4806	0.291905	5.07219	3.93257e-07	5.15855e-05	chr1	3844668	3845118	intron (CEP104, intron 6 of 21)
CLSTN2	Interval_132791	10.7844	1.48004	0.404183	3.6618	0.000250448	0.0107861	chr3	140170633	140171031	intron (CLSTN2, intron 1 of 16)
ELAC2	Interval_75939	6.49027	1.47989	0.411289	3.59817	0.000320464	0.013027	chr17	13084085	13084404	Intergenic
CCDC80	Interval_130500	11.3149	1.47979	0.309131	4.78693	1.69356e-06	0.000178445	chr3	112628080	112628492	intron (CCDC80, intron 2 of 6)
HHAT	Interval_15999	48.7657	1.47945	0.210534	7.02713	2.10824e-12	1.07314e-09	chr1	210392948	210394359	intron (HHAT, intron 4 of 9)
LOC101927660	Interval_17857	9.66493	1.47896	0.329255	4.49183	7.06132e-06	0.000601397	chr1	232166957	232167187	Intergenic
DRD3	Interval_130646	10.4656	1.47872	0.357774	4.13312	3.57878e-05	0.00227709	chr3	114192016	114192390	intron (DRD3, intron 1 of 7)
LINC00676	Interval_54798	47.6952	1.47819	0.207456	7.12532	1.03843e-12	5.57855e-10	chr13	109731564	109732350	Intergenic
RUNX1T1	Interval_189230	6.44461	1.47815	0.463752	3.18737	0.00143572	0.0400747	chr8	92176538	92176882	Intergenic
SPATA31D5P	Interval_196511	13.3743	1.47797	0.316426	4.67082	3e-06	0.000290184	chr9	81821520	81821911	Intergenic
RP4-723E3.1	Interval_115973	10.2211	1.47749	0.355344	4.15791	3.21174e-05	0.00207994	chr20	52682163	52682483	Intergenic
CLLU1	Interval_45981	9.19142	1.47709	0.459072	3.21755	0.0012929	0.037048	chr12	92418569	92418878	Intergenic
LOC101929328	Interval_24689	6.21679	1.47663	0.473136	3.12095	0.00180271	0.0472697	chr10	76905383	76905595	intron (KCNMA1, intron 26 of 29)
COL8A1	Interval_129813	9.67133	1.47628	0.385502	3.82951	0.000128399	0.00637489	chr3	99578716	99579094	Intergenic
PWWP2A	Interval_157986	13.3154	1.47582	0.334974	4.40578	1.05402e-05	0.000840299	chr5	160092348	160093109	TTS (PWWP2A)
MAP3K7	Interval_166501	14.7377	1.47581	0.330013	4.47198	7.74976e-06	0.000651136	chr6	90895549	90896004	Intergenic
FAM157C	Interval_74536	6.77925	1.47534	0.424372	3.47652	0.000507969	0.0185541	chr16	90099438	90099862	Intergenic
GAP43	Interval_130699	52.0195	1.47521	0.218066	6.76497	1.33338e-11	5.79103e-09	chr3	115520313	115521470	Intergenic
FMR1NB	Interval_206090	23.9043	1.47454	0.234579	6.28591	3.25928e-10	9.98336e-08	chrX	148128723	148129500	Intergenic
LOC101927878	Interval_57985	12.2024	1.47451	0.386318	3.81683	0.000135178	0.00663331	chr14	66000820	66001294	Intergenic
CDH7	Interval_86611	24.6441	1.47357	0.263937	5.58303	2.36365e-08	4.45177e-06	chr18	65414920	65415759	Intergenic
ZNF385D	Interval_125008	8.47497	1.47317	0.372297	3.95696	7.59081e-05	0.00418944	chr3	21691013	21691407	intron (ZNF385D, intron 2 of 8)
DRD1	Interval_159115	11.7397	1.47305	0.305591	4.82034	1.43316e-06	0.000153982	chr5	175354921	175355326	Intergenic
CEACAM4	Interval_91514	23.324	1.47189	0.235615	6.24701	4.18391e-10	1.24656e-07	chr19	41619202	41619848	intron (CEACAM4, intron 5 of 5)
FAM3D	Interval_128242	8.97643	1.4717	0.402944	3.65238	0.000259825	0.0111077	chr3	58704641	58705131	Intergenic
AC006004.1	Interval_182288	19.221	1.47056	0.3328	4.41875	9.92721e-06	0.000798111	chr7	146948749	146949149	intron (CNTNAP2, intron 3 of 23)
LRRC30	Interval_83308	19.0374	1.47017	0.252023	5.83345	5.42939e-09	1.19689e-06	chr18	7193640	7194332	Intergenic
UGT2B10	Interval_141212	7.75786	1.46965	0.34887	4.21259	2.5246e-05	0.00171509	chr4	68842370	68842889	Intergenic
C14orf64	Interval_60487	14.4032	1.4684	0.358701	4.09367	4.24591e-05	0.00262225	chr14	97857768	97858387	Intergenic
RXFP1	Interval_146412	5.64822	1.46839	0.384643	3.81755	0.000134783	0.00662138	chr4	158567829	158568186	intron (RXFP1, intron 2 of 17)
MC4R	Interval_86275	7.51176	1.46801	0.399727	3.67254	0.000240152	0.0104457	chr18	60176395	60176708	Intergenic
LOC101929251	Interval_95460	8.0052	1.46765	0.351278	4.17803	2.94045e-05	0.00193147	chr2	22968371	22968625	Intergenic
PDE4D	Interval_150961	89.1956	1.46754	0.244694	5.99745	2.00444e-09	5.04997e-07	chr5	59301000	59302572	intron (PDE4D, intron 3 of 16)
ELAVL4	Interval_5810	11.2428	1.46737	0.349104	4.20323	2.63133e-05	0.00177175	chr1	50098627	50099197	intron (ELAVL4, intron 1 of 6)
MIR1269A	Interval_141101	20.5655	1.4665	0.288295	5.0868	3.64157e-07	4.82761e-05	chr4	65998592	65999361	Intergenic
MIR4308	Interval_57183	13.4467	1.46631	0.290889	5.0408	4.63596e-07	5.95593e-05	chr14	54876995	54877697	TTS (MIR4308)
AC007463.2	Interval_94053	8.10803	1.46626	0.341856	4.28912	1.79379e-05	0.00129791	chr2	7888614	7888924	intron (AC007463.2, intron 4 of 5)
DMRTA1	Interval_194567	10.8149	1.466	0.35985	4.07391	4.62301e-05	0.00281335	chr9	22392509	22392957	Intergenic
CMC1	Interval_125407	10.1092	1.46586	0.305099	4.80456	1.55096e-06	0.000165215	chr3	28059159	28059791	Intergenic
RDH14	Interval_95181	6.99871	1.46566	0.457594	3.20296	0.00136022	0.0384158	chr2	18536197	18536381	Intergenic
NRIP1	Interval_117191	5.93595	1.46482	0.428578	3.41786	0.000631152	0.0218634	chr21	14972689	14972949	intron (NRIP1, intron 1 of 1)
CADM1	Interval_37956	9.43775	1.46407	0.378174	3.87143	0.0001082	0.00555458	chr11	115598327	115598677	Intergenic
MIR205	Interval_15938	7.12373	1.46325	0.404385	3.61845	0.000296369	0.0122825	chr1	209490004	209490237	Intergenic
STYXL1	Interval_177502	14.6874	1.46157	0.326967	4.47007	7.81934e-06	0.000655721	chr7	76040030	76040416	intron (STYXL1, intron 1 of 8)
SEMA3D	Interval_178015	21.5166	1.46088	0.245265	5.95633	2.57967e-09	6.26418e-07	chr7	85049399	85050243	intron (SEMA3D, intron 7 of 16)
TRPS1	Interval_190814	15.0531	1.46076	0.308503	4.735	2.19055e-06	0.000222747	chr8	115942870	115943478	Intergenic
TRIM24	Interval_181592	5.60183	1.45983	0.430982	3.38721	0.000706074	0.0238041	chr7	138407853	138408072	Intergenic
LOC101928309	Interval_161072	28.748	1.45939	0.212318	6.87361	6.25959e-12	2.92999e-09	chr6	12653258	12654085	Intergenic
ADAM2	Interval_186346	7.39851	1.45765	0.396369	3.67752	0.000235516	0.0102876	chr8	39852879	39852989	Intergenic
COBL	Interval_176470	16.131	1.45682	0.263646	5.5257	3.28183e-08	5.9071e-06	chr7	51194250	51194665	intron (COBL, intron 2 of 13)
PCYT1A	Interval_137043	35.0376	1.45682	0.274217	5.31266	1.08039e-07	1.6634e-05	chr3	196273362	196274188	intron (PCYT1A, intron 2 of 9)
LOC102724665	Interval_166540	6.09741	1.45681	0.402767	3.61699	0.000298048	0.0123253	chr6	92648533	92648990	Intergenic
CCDC179	Interval_31720	10.8026	1.45583	0.362369	4.01753	5.88111e-05	0.00342959	chr11	23123818	23124018	Intergenic
HNRNPD	Interval_142132	42.9174	1.45523	0.188528	7.71893	1.1731e-14	9.06268e-12	chr4	82243872	82244739	Intergenic
LINC01107	Interval_111019	6.36217	1.45493	0.402113	3.61821	0.000296646	0.0122879	chr2	238523241	238523546	intron (LINC01107, intron 2 of 2)
IL1RAPL2	Interval_204968	10.7463	1.45483	0.366728	3.96705	7.27681e-05	0.00405777	chrX	104432422	104432770	Intergenic
CNTN6	Interval_123186	6.40306	1.45466	0.463418	3.13897	0.0016954	0.0453721	chr3	853498	853682	Intergenic
GALNT4	Interval_45806	20.0933	1.45434	0.255581	5.69033	1.26797e-08	2.54753e-06	chr12	89476487	89477813	intron (POC1B, intron 2 of 9)
MIR4766	Interval_122007	10.3903	1.45372	0.329727	4.40887	1.03912e-05	0.000830317	chr22	40748338	40748945	Intergenic
PLAC8L1	Interval_156706	39.1278	1.45262	0.220665	6.58295	4.61209e-11	1.71694e-08	chr5	146025068	146026031	intron (SH3RF2, intron 5 of 8)
RP11-157E21.1	Interval_192441	8.57821	1.45155	0.320833	4.52432	6.05906e-06	0.000526831	chr8	133915704	133916256	Intergenic
SERPINB12	Interval_86530	6.67301	1.45131	0.377719	3.8423	0.000121886	0.00611334	chr18	63534722	63534912	Intergenic
MIR4652	Interval_178404	7.42594	1.45031	0.466162	3.11118	0.00186341	0.0482796	chr7	93719703	93719827	Intergenic
TRABD2B	Interval_5737	53.3866	1.44965	0.180354	8.03777	9.14891e-16	9.39615e-13	chr1	47967733	47968906	intron (TRABD2B, intron 2 of 8)
PAXIP1-AS2	Interval_182967	20.3521	1.4495	0.304524	4.75987	1.93714e-06	0.000200363	chr7	154868524	154869433	intron (DPP6, intron 19 of 26)
HCG23	Interval_162902	10.803	1.4492	0.329907	4.39274	1.1193e-05	0.000883669	chr6	32382791	32383079	Intergenic
LOC100505570	Interval_29797	14.4056	1.44823	0.426205	3.39797	0.000678872	0.0230912	chr11	1691231	1691525	Intergenic
SLC39A10	Interval_107384	21.067	1.44774	0.306557	4.72258	2.32869e-06	0.000233933	chr2	195322231	195322699	Intergenic
PROX1-AS1	Interval_16320	22.1645	1.44772	0.245485	5.89739	3.69304e-09	8.50636e-07	chr1	213725005	213725723	Intergenic
CLNK	Interval_138574	57.8911	1.44763	0.204629	7.07437	1.50125e-12	7.91871e-10	chr4	10671277	10672200	intron (CLNK, intron 1 of 18)
LOC101928948	Interval_138463	28.9231	1.44709	0.224112	6.45701	1.06789e-10	3.69202e-08	chr4	9529062	9529295	Intergenic
ELAVL2	Interval_194621	109.074	1.44637	0.206394	7.00782	2.4206e-12	1.21793e-09	chr9	24034906	24036160	Intergenic
TSC22D1	Interval_51611	65.8798	1.44629	0.211752	6.83014	8.48317e-12	3.84704e-09	chr13	44692189	44693205	Intergenic
CEACAM4	Interval_91516	50.0635	1.44605	0.181684	7.95917	1.73197e-15	1.61706e-12	chr19	41626563	41627756	promoter-TSS (CEACAM4)
RP11-134O21.1	Interval_183740	29.7187	1.44601	0.210912	6.85596	7.08331e-12	3.28038e-09	chr8	3704125	3705044	intron (CSMD1, intron 7 of 69)
LOC102723590	Interval_116196	13.9879	1.4452	0.323291	4.47026	7.81241e-06	0.000655499	chr20	57040991	57041424	Intergenic
LOC102724644	Interval_39711	18.2455	1.44483	0.31469	4.59129	4.40519e-06	0.000402259	chr11	133174979	133175757	intron (OPCML, intron 1 of 7)
RSPO3	Interval_168487	22.3842	1.44364	0.242911	5.94309	2.79698e-09	6.68954e-07	chr6	126880741	126881428	Intergenic
LOC102723764	Interval_139516	10.9414	1.44336	0.401811	3.59215	0.000327966	0.0132487	chr4	29415734	29416210	Intergenic
SBSPON	Interval_188329	30.187	1.4433	0.206389	6.99309	2.689e-12	1.33756e-09	chr8	73075166	73075754	intron (SBSPON, intron 1 of 4)
LINC01125	Interval_100899	76.2491	1.44323	0.215673	6.69176	2.20504e-11	9.01608e-09	chr2	97673121	97674587	intron (LINC01125, intron 2 of 9)
LOC101927072	Interval_52789	17.41	1.44288	0.265621	5.43208	5.57001e-08	9.41424e-06	chr13	68287745	68288172	Intergenic
SEC61G	Interval_176556	18.9809	1.44287	0.283254	5.0939	3.50773e-07	4.68217e-05	chr7	54675579	54676232	Intergenic
HULC	Interval_160752	8.75659	1.44246	0.371068	3.88731	0.000101361	0.00528621	chr6	8558923	8559532	intron (RP11-314C16.1, intron 3 of 4)
ZNF813	Interval_92937	7.28949	1.44139	0.367795	3.91902	8.89116e-05	0.00476343	chr19	53474931	53475172	intron (ZNF813, intron 1 of 4)
JAKMIP3	Interval_29212	15.3101	1.44123	0.31135	4.62897	3.67494e-06	0.000345702	chr10	132096170	132096483	intron (JAKMIP3, intron 1 of 23)
PROS1	Interval_129630	23.4198	1.44075	0.256913	5.60794	2.04744e-08	3.90252e-06	chr3	93841498	93842090	Intergenic
FRG1B	Interval_113581	21.3528	1.44072	0.295635	4.87331	1.09741e-06	0.000123694	chr20	30376789	30377676	promoter-TSS (FRG1B)
LOC102557615	Interval_158227	21.2553	1.44043	0.274578	5.24595	1.55477e-07	2.28882e-05	chr5	166062905	166063681	Intergenic
C9orf84	Interval_198714	6.86958	1.43999	0.385978	3.73077	0.000190899	0.00873879	chr9	111842316	111842575	Intergenic
NSUN3	Interval_129646	13.9305	1.43997	0.324483	4.43775	9.09036e-06	0.000740262	chr3	94118348	94118994	intron (NSUN3, intron 5 of 5)
LOC101928245	Interval_62492	33.4751	1.43932	0.226226	6.36231	1.98746e-10	6.4618e-08	chr15	39128115	39128863	Intergenic
RP11-371M22.1	Interval_154128	15.2022	1.43923	0.307299	4.68348	2.82042e-06	0.000275509	chr5	114127956	114128423	Intergenic
SLC24A2	Interval_194381	45.1045	1.43858	0.25435	5.65588	1.55046e-08	3.05532e-06	chr9	19998974	20000260	Intergenic
EYA1	Interval_188232	22.2138	1.43819	0.255425	5.63058	1.79606e-08	3.46882e-06	chr8	71175487	71176110	Intergenic
PABPC4L	Interval_144838	23.2837	1.43767	0.300093	4.79074	1.66163e-06	0.0001754	chr4	133808013	133808616	Intergenic
MIR4253	Interval_2757	12.4673	1.43709	0.311902	4.6075	4.07549e-06	0.000377083	chr1	22901364	22901807	intron (EPHB2, intron 9 of 15)
MIR4465	Interval_169596	11.7948	1.43673	0.368303	3.90094	9.58212e-05	0.00505127	chr6	140660230	140660872	Intergenic
MGMT	Interval_29011	11.1641	1.43633	0.312196	4.60072	4.21034e-06	0.00038732	chr10	129035504	129035829	Intergenic
ZNF807	Interval_90774	8.50697	1.43615	0.462561	3.10477	0.00190425	0.0489937	chr19	34527233	34527643	Intergenic
RP11-806K15.1	Interval_147267	23.7173	1.43608	0.305896	4.69466	2.67045e-06	0.000262969	chr4	175394151	175394665	Intergenic
LOC100129940	Interval_44655	67.1886	1.43528	0.186473	7.69701	1.39283e-14	1.06657e-11	chr12	65892634	65893789	intron (HMGA2, intron 3 of 4)
RFC3	Interval_50948	15.3387	1.43512	0.306446	4.6831	2.82564e-06	0.000275763	chr13	34025738	34026243	Intergenic
LOC102724257	Interval_69745	15.8555	1.43493	0.363905	3.94315	8.04172e-05	0.00438899	chr16	19396522	19396960	Intergenic
FAM84B	Interval_191752	22.7814	1.43486	0.281427	5.09852	3.42319e-07	4.59744e-05	chr8	126622682	126623306	Intergenic
LOC102723654	Interval_155056	59.5371	1.4344	0.217368	6.59894	4.14099e-11	1.57172e-08	chr5	129377155	129378173	Intergenic
DNAJC13	Interval_132178	19.5973	1.43322	0.243697	5.88117	4.07371e-09	9.26102e-07	chr3	132376693	132377363	Intergenic
RP11-527H14.2	Interval_83916	11.4476	1.4332	0.291232	4.92117	8.60289e-07	9.9603e-05	chr18	14979984	14980236	Intergenic
CABLES1	Interval_84083	22.1342	1.4331	0.236795	6.05208	1.42987e-09	3.68856e-07	chr18	23106412	23107022	Intergenic
LOC101929328	Interval_24661	11.5204	1.43303	0.447087	3.20525	0.00134946	0.0382046	chr10	76318200	76318977	intron (C10orf11, intron 5 of 6)
AGA	Interval_147342	26.4398	1.43269	0.233288	6.14132	8.18383e-10	2.26083e-07	chr4	177380869	177381378	Intergenic
CCBE1	Interval_86237	7.6349	1.43266	0.423106	3.38606	0.000709035	0.0238523	chr18	59761488	59762018	Intergenic
LINC00536	Interval_190835	23.1929	1.4319	0.249569	5.73747	9.61017e-09	1.99095e-06	chr8	116131358	116131910	intron (LINC00536, intron 4 of 13)
MIR1287	Interval_26490	13.1267	1.43188	0.292113	4.90181	9.49589e-07	0.000108645	chr10	98349598	98350029	Intergenic
SKAP1	Interval_79126	16.4303	1.43101	0.263425	5.43232	5.56254e-08	9.41424e-06	chr17	48255002	48255328	intron (SKAP1, intron 4 of 11)
SNTG1	Interval_186959	59.2847	1.43093	0.152857	9.36126	7.87926e-21	2.33165e-17	chr8	50056136	50057262	intron (SNTG1, intron 1 of 16)
MIR4445	Interval_130352	7.45078	1.43087	0.409303	3.49586	0.000472538	0.0175911	chr3	109888804	109889085	Intergenic
STAM	Interval_20751	15.3986	1.4308	0.25847	5.53564	3.10095e-08	5.63379e-06	chr10	17650575	17651054	intron (STAM, intron 1 of 11)
KIF16B	Interval_112741	5.45196	1.43026	0.423724	3.37545	0.000736959	0.0245245	chr20	16537209	16537490	intron (KIF16B, intron 1 of 25)
FOXD2	Interval_5655	18.7806	1.42982	0.289019	4.94714	7.53121e-07	8.90254e-05	chr1	47536905	47537377	Intergenic
SEMA3C	Interval_177865	21.7544	1.42973	0.293728	4.86752	1.13007e-06	0.000126396	chr7	80974264	80974786	Intergenic
MIR1471	Interval_110261	30.5352	1.42918	0.269057	5.31182	1.08534e-07	1.66662e-05	chr2	231883333	231884132	Intergenic
GTSCR1	Interval_86766	19.133	1.42902	0.264652	5.39964	6.6775e-08	1.10507e-05	chr18	70598593	70599340	Intergenic
C12orf50	Interval_45690	15.354	1.42755	0.318056	4.48836	7.1772e-06	0.000609779	chr12	87942639	87943375	Intergenic
LOC101928727	Interval_13213	15.2029	1.42749	0.285331	5.00292	5.64688e-07	6.97954e-05	chr1	175573158	175573867	intron (TNR, intron 1 of 22)
LINC01060	Interval_147913	19.9542	1.42743	0.276059	5.17073	2.33186e-07	3.26486e-05	chr4	188630044	188631100	Intergenic
LOC102557615	Interval_158232	25.2124	1.42677	0.294516	4.84444	1.26966e-06	0.00013977	chr5	166399559	166400541	Intergenic
FLJ32790	Interval_69285	44.1054	1.42671	0.178821	7.97843	1.48205e-15	1.4296e-12	chr16	12113161	12114153	intron (SNX29, intron 11 of 20)
ADAM20	Interval_58399	11.3776	1.42659	0.318906	4.47339	7.69878e-06	0.0006481	chr14	70514348	70514923	Intergenic
LOC102724861	Interval_108817	9.00902	1.4263	0.359685	3.96542	7.32678e-05	0.00407782	chr2	215719021	215719339	intron (LINC00607, intron 5 of 9)
KCTD12	Interval_53056	66.1181	1.42545	0.138665	10.2798	8.69429e-25	4.21659e-21	chr13	76455484	76456912	Intergenic
SOX5	Interval_41815	108.185	1.4251	0.279958	5.09041	3.57282e-07	4.75453e-05	chr12	23895705	23896387	intron (SOX5, intron 4 of 17)
MIR4272	Interval_128735	27.7113	1.42479	0.238069	5.98477	2.16696e-09	5.40483e-07	chr3	67362330	67363365	intron (SUCLG2, intron 10 of 10)
OTUD4	Interval_145544	20.7277	1.42469	0.319672	4.45673	8.32184e-06	0.000689252	chr4	145190483	145191660	Intergenic
LOC100996624	Interval_125395	6.702	1.42447	0.370526	3.84445	0.000120825	0.00606996	chr3	27821472	27821796	Intergenic
SUPT3H	Interval_164574	19.2976	1.42355	0.253619	5.61292	1.98935e-08	3.80842e-06	chr6	45590204	45591134	Intergenic
TTTY14	Interval_206647	24.6401	1.42238	0.243062	5.85194	4.85873e-09	1.08193e-06	chrY	19232235	19232925	Intergenic
C5orf46	Interval_156841	51.7408	1.42157	0.277581	5.1213	3.03439e-07	4.13249e-05	chr5	147946366	147947349	Intergenic
DOC2GP	Interval_34590	215.321	1.42119	0.155484	9.14047	6.21833e-20	1.44758e-16	chr11	67619572	67621416	Intergenic
IRX6	Interval_71454	61.066	1.42109	0.187767	7.56837	3.77925e-14	2.64993e-11	chr16	55338528	55339769	Intergenic
SH2B2	Interval_179178	6.34403	1.42098	0.419416	3.38799	0.000704058	0.0237489	chr7	102173559	102173825	intron (CUX1, intron 10 of 22)
LOC283585	Interval_59510	35.9945	1.42082	0.198354	7.16306	7.88934e-13	4.31796e-10	chr14	86955293	86956342	Intergenic
RAB9BP1	Interval_153652	108.495	1.42015	0.158864	8.9394	3.91276e-19	7.763e-16	chr5	104843473	104844549	Intergenic
MIR6876	Interval_185279	10.5164	1.41983	0.339653	4.18023	2.91209e-05	0.00192006	chr8	25271560	25272006	intron (DOCK5, intron 3 of 50)
ENO1-AS1	Interval_1089	9.333	1.41934	0.371542	3.82013	0.000133381	0.00656173	chr1	8910271	8910581	Intergenic
EYA1	Interval_188238	10.0785	1.41885	0.425861	3.33173	0.000863081	0.0275987	chr8	71232242	71232547	intron (EYA1, intron 10 of 15)
SAMD5	Interval_170056	61.3884	1.41875	0.220335	6.43906	1.20215e-10	4.10739e-08	chr6	147467345	147469029	Intergenic
MIR548D2	Interval_80921	15.6037	1.41861	0.269725	5.25947	1.44472e-07	2.14125e-05	chr17	67535092	67536047	intron (PITPNC1, intron 2 of 8)
UBP1	Interval_125834	249.459	1.4177	0.148137	9.57019	1.06713e-21	3.72629e-18	chr3	33446308	33448062	Intergenic
RAB28	Interval_138689	23.8565	1.41622	0.214821	6.59256	4.32302e-11	1.62601e-08	chr4	13295011	13295591	Intergenic
LOC102723691	Interval_183578	7.22395	1.41612	0.405314	3.49388	0.000476056	0.0176806	chr8	1037577	1037941	intron (DLGAP2, intron 1 of 13)
CRBN	Interval_123260	38.4209	1.41608	0.212534	6.66284	2.68592e-11	1.07065e-08	chr3	3307069	3307979	Intergenic
TOP1P2	Interval_120191	18.7705	1.41602	0.292039	4.84875	1.24239e-06	0.000137355	chr22	24753599	24754345	intron (PIWIL3, intron 9 of 21)
ARPP21	Interval_125933	53.101	1.41563	0.177209	7.98848	1.36618e-15	1.34761e-12	chr3	35705613	35706531	intron (ARPP21, intron 9 of 18)
CNTNAP5	Interval_102931	11.479	1.41544	0.29565	4.78757	1.68816e-06	0.000177984	chr2	125226828	125227286	Intergenic
UFL1	Interval_166623	13.8987	1.41494	0.318012	4.44933	8.6137e-06	0.000708718	chr6	96532280	96532714	intron (UFL1, intron 6 of 18)
FSHR	Interval_97926	9.31679	1.41437	0.400691	3.52982	0.000415847	0.0159465	chr2	49307021	49307170	Intergenic
CHRM5	Interval_62247	14.9508	1.41427	0.278519	5.07781	3.81809e-07	5.02348e-05	chr15	33657529	33658367	intron (RYR3, intron 32 of 102)
LOC102724520	Interval_161477	41.8799	1.41409	0.177284	7.97642	1.50641e-15	1.44511e-12	chr6	15872201	15873170	Intergenic
GCC2	Interval_101729	79.8033	1.41408	0.217271	6.50835	7.59807e-11	2.71284e-08	chr2	108445041	108445516	Intergenic
STARD8	Interval_204217	6.83897	1.41234	0.436806	3.23333	0.00122356	0.0355984	chrX	68675732	68675957	intron (STARD8, intron 2 of 14)
PGC	Interval_164087	34.0851	1.41198	0.205458	6.87237	6.31422e-12	2.94766e-09	chr6	41763249	41763827	Intergenic
OR5A2	Interval_33484	69.0986	1.41106	0.160529	8.79009	1.49446e-18	2.63559e-15	chr11	59413193	59414161	Intergenic
SYTL4	Interval_204817	18.1297	1.41086	0.286541	4.92376	8.48949e-07	9.87254e-05	chrX	100698502	100699114	intron (SYTL4, intron 5 of 16)
TFPI	Interval_106936	27.6524	1.4105	0.251789	5.60189	2.12022e-08	4.0193e-06	chr2	187505238	187505617	intron (TFPI, intron 1 of 7)
PARD3	Interval_22018	17.5609	1.41025	0.263116	5.3598	8.33146e-08	1.3382e-05	chr10	34294869	34295613	intron (PARD3, intron 18 of 22)
C5orf30	Interval_153605	34.0318	1.41013	0.221319	6.37149	1.87201e-10	6.10918e-08	chr5	103211980	103212577	Intergenic
PAXIP1-AS2	Interval_182971	5.45872	1.40994	0.451112	3.12547	0.00177521	0.0468117	chr7	154892541	154892705	exon (DPP6, exon 26 of 26)
LOC102724810	Interval_153453	30.8731	1.40861	0.206525	6.82054	9.06962e-12	4.0707e-09	chr5	99019953	99020847	Intergenic
GUCA2B	Interval_5027	6.17092	1.40821	0.428291	3.28798	0.00100908	0.0309739	chr1	42123646	42123865	Intergenic
SC5D	Interval_38628	32.3856	1.40813	0.259585	5.42452	5.81093e-08	9.77411e-06	chr11	121226178	121227193	Intergenic
LOC646588	Interval_174408	16.0008	1.40805	0.283125	4.97325	6.58405e-07	7.91532e-05	chr7	25670105	25670707	Intergenic
PCK1	Interval_116266	6.62226	1.40797	0.419436	3.35681	0.000788476	0.025772	chr20	57575843	57576182	Intergenic
NANS	Interval_197837	32.135	1.40728	0.208613	6.74587	1.52108e-11	6.50911e-09	chr9	98049461	98050428	intron (TRIM14, intron 6 of 6)
ALG10	Interval_42527	12.8854	1.40697	0.330453	4.2577	2.06538e-05	0.00144994	chr12	34097203	34097724	Intergenic
CBLN2	Interval_86782	10.9346	1.40671	0.332446	4.23139	2.32257e-05	0.001599	chr18	72395534	72395921	Intergenic
PLA2R1	Interval_105023	15.606	1.40657	0.301823	4.66026	3.15816e-06	0.000303298	chr2	159958934	159959883	intron (PLA2R1, intron 9 of 19)
NCALD	Interval_189998	9.41516	1.40533	0.323655	4.34206	1.41156e-05	0.00106688	chr8	101809786	101810176	intron (NCALD, intron 3 of 6)
GUCY1A3	Interval_146245	21.2779	1.40506	0.242952	5.78328	7.32584e-09	1.56746e-06	chr4	155562179	155562633	Intergenic
LOC101927228	Interval_71024	11.2245	1.40435	0.352028	3.98932	6.62629e-05	0.00377582	chr16	49528081	49528379	intron (ZNF423, intron 6 of 8)
KCNN3	Interval_11309	31.5519	1.40433	0.22496	6.24258	4.30403e-10	1.27799e-07	chr1	154745188	154745603	intron (KCNN3, intron 3 of 8)
RARB	Interval_125235	12.9773	1.40409	0.363817	3.85932	0.000113702	0.00578431	chr3	25291584	25291860	Intergenic
DUSP10	Interval_16779	83.4582	1.40378	0.236507	5.93546	2.93014e-09	6.97933e-07	chr1	221687883	221689959	Intergenic
C4orf22	Interval_142035	14.7654	1.40311	0.314954	4.45495	8.39129e-06	0.000692853	chr4	80489574	80490261	intron (C4orf22, intron 2 of 5)
LOC101927397	Interval_154676	11.3547	1.40276	0.435142	3.22369	0.00126549	0.0364238	chr5	123976535	123976914	Intergenic
LOC102724001	Interval_66284	17.7368	1.40274	0.273074	5.13686	2.79373e-07	3.8407e-05	chr15	81797917	81798689	intron (LOC102724001, intron 2 of 2)
RP11-9G1.3	Interval_144809	15.5329	1.4021	0.285376	4.91316	8.96203e-07	0.00010301	chr4	132817836	132818397	Intergenic
EFEMP1	Interval_98246	18.6248	1.40202	0.381149	3.6784	0.000234703	0.0102618	chr2	55843186	55843972	Intergenic
LOC102724139	Interval_53406	12.0654	1.40183	0.33587	4.17371	2.99681e-05	0.00196294	chr13	81242378	81243003	Intergenic
LOC100996756	Interval_10674	317.487	1.40151	0.184715	7.58741	3.26354e-14	2.33522e-11	chr1	146409482	146410716	Intergenic
LOC101927510	Interval_79855	47.5841	1.40116	0.200963	6.97223	3.11956e-12	1.52565e-09	chr17	57226476	57227325	Intergenic
TMEM126B	Interval_36243	41.2608	1.40037	0.204052	6.86282	6.75123e-12	3.14327e-09	chr11	85530420	85531747	intron (DLG2, intron 3 of 27)
MIR6822	Interval_126272	11.3565	1.39978	0.334813	4.18077	2.90525e-05	0.00191628	chr3	39132268	39132694	intron (TTC21A, intron 19 of 28)
MTNR1B	Interval_36616	29.4392	1.39962	0.222874	6.27987	3.38858e-10	1.03431e-07	chr11	92790158	92791429	intron (FAT3, intron 7 of 26)
KCNMA1	Interval_24771	18.6352	1.39932	0.293162	4.7732	1.81317e-06	0.000188884	chr10	77626253	77626998	intron (KCNMA1, intron 1 of 1)
SUCLA2	Interval_51891	9.00458	1.39887	0.365393	3.8284	0.000128977	0.00639009	chr13	47627323	47627683	Intergenic
LOC100505498	Interval_104216	8.90798	1.39764	0.382692	3.65214	0.000260064	0.0111152	chr2	144942711	144943240	intron (TEX41, intron 3 of 4)
RP11-454C18.2	Interval_133599	39.456	1.39754	0.217797	6.41672	1.39243e-10	4.66622e-08	chr3	151975722	151976962	Intergenic
SKA3	Interval_49917	15.434	1.39537	0.300736	4.63984	3.48678e-06	0.000330458	chr13	21234645	21235075	Intergenic
LOC102546299	Interval_158197	16.1297	1.39476	0.284901	4.8956	9.80052e-07	0.000111691	chr5	165134083	165134682	Intergenic
NYAP2	Interval_109756	15.468	1.39407	0.305214	4.56753	4.93513e-06	0.000443004	chr2	225354393	225354733	Intergenic
NBEA	Interval_50973	27.836	1.39403	0.221237	6.3011	2.95549e-10	9.16538e-08	chr13	34842223	34842937	Intergenic
LPHN2	Interval_7857	14.3951	1.39361	0.30848	4.51765	6.25289e-06	0.000540989	chr1	81640699	81641475	intron (LPHN2, intron 2 of 25)
RP1-249H1.4	Interval_167840	38.5451	1.39353	0.219772	6.3408	2.28582e-10	7.32277e-08	chr6	113881218	113881961	Intergenic
LINC00445	Interval_51005	16.2622	1.39325	0.271565	5.13046	2.89037e-07	3.94869e-05	chr13	35744728	35745428	Intergenic
SMOC1	Interval_58368	12.3112	1.39323	0.303916	4.58426	4.55605e-06	0.000414518	chr14	69849041	69849488	Intergenic
PAPPA-AS1	Interval_199187	86.479	1.39273	0.163043	8.54212	1.31777e-17	1.81162e-14	chr9	116447657	116448538	intron (ASTN2, intron 5 of 8)
UGT3A1	Interval_149786	12.128	1.39242	0.350962	3.96745	7.26458e-05	0.00405483	chr5	35979660	35980207	intron (UGT3A1, intron 2 of 6)
MRPL19	Interval_100018	31.116	1.39216	0.25696	5.41783	6.03279e-08	1.00986e-05	chr2	75591788	75592653	Intergenic
CYP4F30P	Interval_103405	8.42992	1.39213	0.420774	3.30851	0.000937949	0.029353	chr2	130649443	130649641	intron (POTEJ, intron 13 of 14)
MIR1825	Interval_113732	5.80584	1.39142	0.410333	3.39095	0.000696507	0.0235716	chr20	32241775	32242057	Intergenic
RP11-415C15.2	Interval_139497	6.83063	1.39123	0.383345	3.62918	0.000284323	0.0118987	chr4	27662385	27662692	Intergenic
LOC100507165	Interval_38698	8.16364	1.39035	0.4344	3.20062	0.00137133	0.0386795	chr11	121800765	121801048	Intergenic
FBN2	Interval_155025	17.688	1.38961	0.373359	3.72191	0.000197718	0.00898501	chr5	128687926	128688663	Intergenic
C15orf39	Interval_65607	111.993	1.38919	0.175706	7.90636	2.6502e-15	2.43531e-12	chr15	75144465	75146039	Intergenic
LOC102724629	Interval_42529	30.5202	1.3882	0.199662	6.95277	3.58181e-12	1.72752e-09	chr12	34218292	34219373	Intergenic
FIGN	Interval_105282	39.6102	1.38797	0.267891	5.18111	2.20566e-07	3.11314e-05	chr2	163800776	163801683	Intergenic
GAD2	Interval_21286	22.4932	1.38757	0.287894	4.81971	1.4377e-06	0.000154375	chr10	26089933	26090329	intron (MYO3A, intron 15 of 34)
FAM87A	Interval_183511	15.0982	1.38737	0.341555	4.06192	4.86701e-05	0.00292413	chr8	381796	382605	intron (FAM87A, intron 1 of 3)
SNORD32A	Interval_92515	70.5171	1.38635	0.168588	8.22331	1.97969e-16	2.30428e-13	chr19	49489722	49490034	promoter-TSS (SNORD32A)
ALDH1B1	Interval_195526	15.3728	1.38607	0.289078	4.79482	1.62823e-06	0.000172468	chr9	38244851	38245431	Intergenic
LOC101927213	Interval_98283	11.6284	1.38577	0.359367	3.85613	0.000115196	0.00583905	chr2	56912438	56912961	Intergenic
LOC102546299	Interval_158189	17.9245	1.38523	0.251802	5.50125	3.7711e-08	6.72534e-06	chr5	164968435	164968986	Intergenic
LOC101928309	Interval_161074	11.3289	1.38502	0.339958	4.0741	4.61933e-05	0.00281209	chr6	12735178	12735601	intron (PHACTR1, intron 2 of 14)
ANKRD45	Interval_13096	12.1463	1.38443	0.3007	4.60402	4.14409e-06	0.000382215	chr1	173691073	173691729	Intergenic
ENOX1	Interval_51529	6.26683	1.38441	0.429038	3.22678	0.00125194	0.0361769	chr13	43635819	43635975	intron (ENOX1, intron 2 of 16)
LOC101927287	Interval_69368	10.5362	1.38422	0.38284	3.61565	0.000299601	0.0123719	chr16	13228278	13228734	intron (SHISA9, intron 4 of 4)
IRX5	Interval_71419	45.3399	1.38355	0.227388	6.08455	1.1682e-09	3.08097e-07	chr16	54973684	54974893	Intergenic
LOC101927774	Interval_191940	14.4081	1.38293	0.287215	4.81497	1.47221e-06	0.000157789	chr8	128486008	128486649	Intergenic
LOC101929457	Interval_65815	84.404	1.38286	0.161089	8.58446	9.12658e-18	1.33903e-14	chr15	77550638	77551340	Intergenic
MAPK4	Interval_85716	22.4898	1.38261	0.306153	4.51606	6.30005e-06	0.000544261	chr18	50526185	50527076	Intergenic
RARB	Interval_125247	9.3267	1.38207	0.348494	3.96584	7.31371e-05	0.00407184	chr3	25350876	25351012	Intergenic
RRP8	Interval_30349	30.6652	1.3806	0.215014	6.421	1.35382e-10	4.55432e-08	chr11	6586239	6587642	Intergenic
RP11-474D1.3	Interval_49296	18.0474	1.38022	0.249637	5.52891	3.22231e-08	5.8261e-06	chr12	130068814	130069512	Intergenic
DSG4	Interval_84502	26.6318	1.38003	0.243868	5.65892	1.52332e-08	3.01203e-06	chr18	31399232	31400044	intron (DSG4, intron 9 of 15)
MIR3130-1	Interval_108344	6.42596	1.37985	0.417154	3.30777	0.000940421	0.0293935	chr2	206808462	206809018	Intergenic
LOC401242	Interval_162511	37.9304	1.37954	0.170664	8.08341	6.2982e-16	6.62426e-13	chr6	28860608	28861048	exon (LOC401242, exon 2 of 2)
DAO	Interval_47279	27.419	1.37927	0.296736	4.64813	3.34962e-06	0.000319101	chr12	108924325	108925281	intron (SVOP, intron 11 of 15)
FAM47B	Interval_203137	7.08099	1.37894	0.423378	3.257	0.00112595	0.0335583	chrX	34999812	34999987	Intergenic
C6orf118	Interval_171713	38.987	1.37793	0.415851	3.31351	0.000921315	0.0289674	chr6	164507371	164508120	Intergenic
NDUFA5	Interval_180446	11.1859	1.37791	0.377554	3.64958	0.000262669	0.0112039	chr7	123563630	123563933	Intergenic
RYBP	Interval_129098	41.1718	1.37772	0.222601	6.1892	6.04715e-10	1.71954e-07	chr3	72307106	72307424	Intergenic
ACVR2B-AS1	Interval_126208	31.5835	1.37718	0.207404	6.64007	3.13541e-11	1.23194e-08	chr3	38438369	38439026	Intergenic
G2E3	Interval_56085	35.9653	1.37652	0.160873	8.55656	1.1629e-17	1.63738e-14	chr14	30562228	30562737	intron (G2E3, intron 1 of 10)
KCNU1	Interval_186027	33.4116	1.376	0.259835	5.29567	1.18584e-07	1.80035e-05	chr8	36453437	36454350	Intergenic
LOC100996696	Interval_44328	11.0189	1.37549	0.341653	4.02599	5.67354e-05	0.00333075	chr12	60938357	60938841	Intergenic
RP1-60O19.1	Interval_167149	15.7848	1.37547	0.337245	4.07855	4.53184e-05	0.00276467	chr6	106808163	106809162	Intergenic
HSF2	Interval_168247	14.7547	1.37538	0.314359	4.3752	1.21321e-05	0.000943936	chr6	122070008	122070229	Intergenic
LOC102723989	Interval_196558	13.5529	1.37537	0.291944	4.71109	2.464e-06	0.000245408	chr9	83191810	83192263	Intergenic
CELF4	Interval_84877	51.6249	1.37524	0.195698	7.02735	2.10491e-12	1.07314e-09	chr18	37482073	37482809	intron (CELF4, intron 2 of 12)
WHAMM	Interval_66380	29.3706	1.37516	0.203049	6.77256	1.26523e-11	5.53639e-09	chr15	82852096	82852470	intron (HOMER2, intron 6 of 8)
LOC102724763	Interval_128580	87.4418	1.375	0.159749	8.60726	7.48267e-18	1.12623e-14	chr3	64945029	64946009	intron (ADAMTS9-AS2, intron 4 of 5)
CSMD3	Interval_190741	18.2226	1.37391	0.293022	4.68876	2.74871e-06	0.000269914	chr8	114005770	114006663	Intergenic
NPY	Interval_174300	29.8187	1.37379	0.212725	6.45805	1.0606e-10	3.67411e-08	chr7	24207203	24208042	Intergenic
MIR4319	Interval_85143	33.8473	1.37249	0.208243	6.5908	4.37466e-11	1.63903e-08	chr18	44827933	44828875	intron (SETBP1, intron 2 of 5)
NEK7	Interval_14511	16.5184	1.37186	0.281068	4.8809	1.05604e-06	0.00011952	chr1	198102461	198103264	Intergenic
PTHLH	Interval_42154	11.533	1.37172	0.356217	3.85081	0.000117727	0.0059509	chr12	28032890	28033396	Intergenic
RP11-730N24.1	Interval_149296	19.8552	1.37163	0.25244	5.43348	5.52668e-08	9.3682e-06	chr5	25445378	25446227	Intergenic
LOC101927277	Interval_90571	23.3381	1.37154	0.234875	5.83944	5.23779e-09	1.15758e-06	chr19	31641508	31642017	Intergenic
NTPCR	Interval_17960	8.50309	1.37092	0.316659	4.32933	1.49563e-05	0.00111451	chr1	233066506	233066897	intron (PCNXL2, intron 23 of 23)
TFAP2B	Interval_164850	14.0559	1.37038	0.341278	4.01542	5.93402e-05	0.00345463	chr6	50963875	50964329	Intergenic
NOS1AP	Interval_12203	47.1161	1.37031	0.238831	5.73758	9.60366e-09	1.99095e-06	chr1	162093831	162094953	intron (NOS1AP, intron 1 of 9)
LOC101928512	Interval_12566	10.4486	1.37031	0.337049	4.0656	4.79087e-05	0.00289632	chr1	167428472	167428690	Intergenic
RASSF10	Interval_31045	15.7593	1.37014	0.257262	5.32585	1.0048e-07	1.56917e-05	chr11	13126298	13126900	Intergenic
RP11-770E5.1	Interval_186834	73.594	1.36973	0.196408	6.97391	3.08255e-12	1.51178e-09	chr8	48297982	48299645	Intergenic
MARCO	Interval_102434	8.99171	1.36954	0.368847	3.71304	0.000204787	0.00921983	chr2	119005136	119005449	Intergenic
HNRNPKP3	Interval_32603	16.946	1.36805	0.303647	4.50538	6.62538e-06	0.000568988	chr11	43261585	43262252	exon (HNRNPKP3, exon 2 of 2)
CREB3L2	Interval_181544	73.4374	1.36771	0.148557	9.20665	3.36471e-20	8.63909e-17	chr7	137904460	137905186	intron (CREB3L2, intron 6 of 11)
BCKDHB	Interval_165885	15.9082	1.3675	0.261375	5.23195	1.67728e-07	2.44443e-05	chr6	80174935	80175638	intron (BCKDHB, intron 6 of 9)
YTHDC2	Interval_154103	24.0806	1.36683	0.325262	4.20226	2.64268e-05	0.00177802	chr5	113507391	113508556	Intergenic
FCRL3	Interval_11742	13.37	1.36541	0.287996	4.74108	2.12587e-06	0.000216555	chr1	157682857	157683222	TTS (FCRL3)
GREM2	Interval_18571	38.4618	1.3652	0.193917	7.04013	1.92054e-12	9.8622e-10	chr1	240634238	240635047	Intergenic
CALN1	Interval_177091	31.2745	1.36519	0.26668	5.1192	3.06842e-07	4.17044e-05	chr7	72223049	72223958	intron (CALN1, intron 1 of 3)
LOC101930276	Interval_153649	9.22449	1.36498	0.372093	3.66839	0.000244079	0.0105796	chr5	104451808	104452400	Intergenic
LOC101929388	Interval_14988	16.2276	1.36447	0.254568	5.35993	8.32535e-08	1.3382e-05	chr1	202283428	202283980	intron (LGR6, intron 5 of 16)
LOC102724348	Interval_59466	16.8236	1.36415	0.265327	5.14139	2.7272e-07	3.76405e-05	chr14	85546131	85546732	intron (FLRT2, intron 1 of 1)
FLJ16171	Interval_159099	30.1691	1.36267	0.213799	6.37361	1.84629e-10	6.03655e-08	chr5	174900167	174900943	Intergenic
WFDC8	Interval_115105	21.4891	1.36232	0.32286	4.21954	2.44801e-05	0.00167086	chr20	45578255	45578840	intron (WFDC8, intron 1 of 6)
SYN2	Interval_124037	20.9628	1.36151	0.272628	4.99403	5.91337e-07	7.24519e-05	chr3	12120126	12121120	intron (SYN2, intron 1 of 10)
SRP19	Interval_154018	14.4053	1.36091	0.276371	4.92423	8.46942e-07	9.85807e-05	chr5	112873396	112874125	intron (SRP19, intron 4 of 4)
PES1	Interval_120784	29.7509	1.36053	0.207824	6.54656	5.88773e-11	2.16413e-08	chr22	30582726	30583505	intron (PES1, intron 6 of 14)
RXFP1	Interval_146415	76.2401	1.35949	0.170643	7.96686	1.62751e-15	1.54431e-12	chr4	158589911	158591492	intron (RXFP1, intron 2 of 17)
GTSCR1	Interval_86770	10.6504	1.35944	0.387621	3.50714	0.000452953	0.0169961	chr18	70659021	70659378	Intergenic
LOC101928819	Interval_151551	20.2049	1.35907	0.260753	5.21209	1.8672e-07	2.69424e-05	chr5	67632775	67633443	Intergenic
KCNK3	Interval_95854	43.085	1.35886	0.209872	6.47469	9.50098e-11	3.30441e-08	chr2	26686151	26687615	Intergenic
ADRB1	Interval_27750	11.3843	1.35846	0.333973	4.06759	4.75025e-05	0.00287375	chr10	114064507	114064822	Intergenic
GLI3	Interval_175721	26.8058	1.358	0.212152	6.40108	1.54281e-10	5.14057e-08	chr7	42080751	42081442	intron (GLI3, intron 3 of 14)
LOC102723730	Interval_93552	29.7241	1.35756	0.184896	7.34226	2.10016e-13	1.29567e-10	chr2	1518116	1519080	intron (TPO, intron 16 of 16)
LOC102724623	Interval_187842	17.2095	1.35652	0.342287	3.96312	7.39759e-05	0.00410806	chr8	64065847	64066260	Intergenic
LOC101928132	Interval_31106	11.6717	1.35616	0.317852	4.26665	1.98429e-05	0.00140774	chr11	13940351	13940886	Intergenic
FAM133A	Interval_204738	7.25466	1.3555	0.388428	3.48972	0.00048353	0.0178935	chrX	94178517	94178653	Intergenic
PRMT6	Interval_9296	13.4812	1.35522	0.332949	4.07036	4.69402e-05	0.00284664	chr1	106926680	106927140	Intergenic
ANKRD30A	Interval_22231	15.038	1.35478	0.245103	5.52739	3.25038e-08	5.86629e-06	chr10	36888940	36889280	Intergenic
LOC101927660	Interval_17858	15.3116	1.3547	0.362161	3.74061	0.000183573	0.00849702	chr1	232172222	232173037	Intergenic
CHAC2	Interval_98025	10.0774	1.35422	0.3895	3.47682	0.000507396	0.0185447	chr2	53586855	53587548	Intergenic
ARHGEF4	Interval_103425	11.2809	1.35408	0.331814	4.08086	4.48699e-05	0.00274012	chr2	130872402	130872871	intron (ARHGEF4, intron 1 of 6)
KIAA0195	Interval_81649	39.1501	1.35368	0.184165	7.35037	1.97657e-13	1.2281e-10	chr17	75454183	75454487	Intergenic
AGMO	Interval_173717	14.3716	1.3529	0.365233	3.7042	0.000212056	0.00945379	chr7	15547272	15548016	intron (AGMO, intron 2 of 12)
HS3ST1	Interval_138630	16.8593	1.35288	0.371041	3.64619	0.000266161	0.0113148	chr4	11505523	11506316	Intergenic
PABPC4L	Interval_144857	64.719	1.35276	0.199841	6.76917	1.29519e-11	5.65333e-09	chr4	134544141	134544842	Intergenic
RP4-723E3.1	Interval_115970	12.8464	1.35255	0.307082	4.40452	1.0602e-05	0.000844837	chr20	52536969	52537390	Intergenic
STPG2	Interval_142942	16.664	1.35231	0.348879	3.87615	0.000106121	0.00547356	chr4	98098623	98099270	intron (STPG2, intron 5 of 10)
LOC102724704	Interval_167770	11.7349	1.35224	0.335811	4.02679	5.6544e-05	0.00332148	chr6	112879831	112880449	Intergenic
LOC100506422	Interval_194660	15.8592	1.35167	0.260007	5.19859	2.00807e-07	2.86904e-05	chr9	26379401	26380045	Intergenic
LPP	Interval_136234	10.1413	1.35146	0.337854	4.00014	6.33056e-05	0.00363694	chr3	188280443	188280803	intron (LPP, intron 1 of 9)
LOC101928683	Interval_170200	61.0095	1.35027	0.167253	8.07319	6.84844e-16	7.15986e-13	chr6	149015532	149016692	intron (UST, intron 5 of 7)
TSG1	Interval_166589	8.12891	1.34979	0.422163	3.19733	0.00138707	0.0390351	chr6	94133176	94133486	Intergenic
LOC102724295	Interval_186951	12.4913	1.34973	0.363628	3.71184	0.000205757	0.00924445	chr8	49783232	49784178	Intergenic
LOC728805	Interval_115975	12.7166	1.34948	0.320458	4.21109	2.54142e-05	0.00172451	chr20	52941855	52942338	Intergenic
CHST15	Interval_28573	14.6766	1.34942	0.269705	5.00331	5.63533e-07	6.97304e-05	chr10	124149792	124149946	Intergenic
AC007163.6	Interval_107843	18.0135	1.34925	0.261392	5.16178	2.44613e-07	3.41391e-05	chr2	200721774	200722356	intron (AC007163.3, intron 1 of 2)
MARK2P9	Interval_25925	15.9934	1.34915	0.351381	3.83955	0.000123259	0.00616273	chr10	92385827	92386395	Intergenic
LINC00968	Interval_187352	17.3788	1.3491	0.309918	4.35307	1.34243e-05	0.00102439	chr8	56545422	56546310	intron (LINC00968, intron 1 of 2)
UNC5D	Interval_185988	14.0672	1.34822	0.291466	4.62564	3.73449e-06	0.000350548	chr8	34728240	34729058	Intergenic
PAXIP1-AS2	Interval_182961	7.28892	1.34815	0.371287	3.63102	0.000282308	0.0118341	chr7	154795203	154795486	intron (DPP6, intron 12 of 26)
STXBP4	Interval_79677	20.3053	1.34765	0.305296	4.41423	1.01369e-05	0.000812225	chr17	55067842	55068399	intron (STXBP4, intron 12 of 17)
IMPAD1	Interval_187371	9.23552	1.34699	0.415395	3.24268	0.00118412	0.0348182	chr8	56844224	56844611	Intergenic
MIR4527	Interval_85385	13.3533	1.34695	0.277245	4.85835	1.18367e-06	0.000131464	chr18	47558111	47558483	Intergenic
LOC102724714	Interval_108449	21.0469	1.34671	0.302712	4.44884	8.63373e-06	0.000709363	chr2	207683740	207684571	Intergenic
NSUN3	Interval_129660	38.3501	1.34529	0.288154	4.66863	3.03213e-06	0.000292158	chr3	94362453	94363301	Intergenic
SDCBP2-AS1	Interval_111633	18.3639	1.34484	0.30115	4.46568	7.98143e-06	0.000666433	chr20	1323015	1323140	intron (FKBP1A-SDCBP2, intron 2 of 9)
LOC730338	Interval_176105	34.0241	1.34442	0.237689	5.65623	1.54731e-08	3.05256e-06	chr7	46461331	46461974	Intergenic
CDH20	Interval_86298	25.186	1.34293	0.253952	5.28811	1.23588e-07	1.87307e-05	chr18	60978020	60978687	Intergenic
AC105253.1	Interval_93935	6.74771	1.34268	0.415183	3.23394	0.00122094	0.0355459	chr2	6345592	6345820	Intergenic
CRY1	Interval_47106	28.7021	1.33984	0.228509	5.86342	4.53425e-09	1.02281e-06	chr12	107126601	107127272	Intergenic
MIR3920	Interval_37057	8.84727	1.3398	0.349876	3.82934	0.000128485	0.00637489	chr11	101404627	101405102	Intergenic
IMPG1	Interval_165757	9.46253	1.33945	0.339057	3.95051	7.79859e-05	0.00427903	chr6	76225041	76225487	Intergenic
RSU1	Interval_20659	5.44622	1.33944	0.407205	3.28935	0.00100419	0.030857	chr10	16742736	16742843	intron (RSU1, intron 6 of 7)
DDX47	Interval_41264	6.60055	1.3394	0.4236	3.16194	0.0015672	0.0427404	chr12	12819873	12820256	intron (DDX47, intron 2 of 10)
LOC102723742	Interval_57440	17.8416	1.33928	0.326125	4.10663	4.01467e-05	0.00250872	chr14	58977284	58977674	Intergenic
HEPH	Interval_204148	17.8531	1.33906	0.290368	4.6116	3.99583e-06	0.00037109	chrX	66141027	66141749	Intergenic
MIR551A	Interval_487	11.905	1.33876	0.344489	3.88622	0.000101818	0.00529998	chr1	3553463	3553648	intron (MEGF6, intron 4 of 36)
SGIP1	Interval_7181	67.2498	1.33833	0.202097	6.62224	3.53798e-11	1.3636e-08	chr1	66563262	66564933	intron (SGIP1, intron 1 of 20)
TAX1BP1	Interval_174608	19.9577	1.33829	0.246166	5.43651	5.43328e-08	9.2368e-06	chr7	27868602	27869749	intron (JAZF1, intron 4 of 5)
LOC100130673	Interval_174967	13.0157	1.33811	0.315051	4.24729	2.16376e-05	0.0015045	chr7	32202679	32203025	intron (PDE1C, intron 2 of 17)
TOM1L1	Interval_79660	6.66857	1.33758	0.423726	3.15671	0.00159562	0.0434001	chr17	54749334	54749560	Intergenic
TRNAN15	Interval_10584	218.533	1.33733	0.211032	6.33711	2.34111e-10	7.47247e-08	chr1	144523474	144524449	Intergenic
LOC101927745	Interval_117233	74.8972	1.33733	0.164541	8.12761	4.37844e-16	4.80785e-13	chr21	15437741	15438639	Intergenic
SPATA8	Interval_67539	27.8249	1.33731	0.298502	4.48006	7.46213e-06	0.00063013	chr15	96887698	96888265	Intergenic
LOC728805	Interval_115976	33.2735	1.33708	0.230762	5.7942	6.86463e-09	1.48516e-06	chr20	52958998	52959822	Intergenic
GBA3	Interval_139168	14.2877	1.33702	0.258465	5.17292	2.30464e-07	3.23194e-05	chr4	23055771	23056395	Intergenic
CNTNAP5	Interval_102924	19.432	1.33693	0.227647	5.87281	4.28457e-09	9.6899e-07	chr2	124514242	124515164	intron (CNTNAP5, intron 8 of 23)
LOC101927995	Interval_125485	19.5755	1.33692	0.273783	4.88313	1.04414e-06	0.0001183	chr3	30167567	30168076	Intergenic
EFNA5	Interval_153707	46.5556	1.33654	0.274827	4.86321	1.15496e-06	0.000128767	chr5	107476663	107477237	intron (EFNA5, intron 1 of 3)
DOCK1	Interval_28853	28.7165	1.3361	0.243164	5.49463	3.91541e-08	6.93313e-06	chr10	126995351	126996135	intron (DOCK1, intron 6 of 27)
SYT13	Interval_32881	7.50714	1.33577	0.410036	3.25768	0.00112329	0.0335075	chr11	45280505	45280735	intron (SYT13, intron 1 of 7)
FAM114A2	Interval_157482	23.2658	1.33567	0.28106	4.75224	2.01172e-06	0.000206378	chr5	153883665	153884307	Intergenic
ABCE1	Interval_145524	32.4286	1.3353	0.252188	5.29486	1.19105e-07	1.80669e-05	chr4	144901014	144901707	Intergenic
RP11-513O17.2	Interval_187391	21.3777	1.33509	0.355952	3.75075	0.000176307	0.00821734	chr8	57222601	57223320	intron (RP11-513O17.2-2, intron 6 of 7)
SYT1	Interval_45433	29.391	1.33408	0.248019	5.37897	7.49143e-08	1.22239e-05	chr12	79044874	79045853	promoter-TSS (SYT1)
LOC101927745	Interval_117229	7.15866	1.33391	0.428739	3.11123	0.00186312	0.0482796	chr21	15293311	15293526	Intergenic
IAPP	Interval_41707	13.1326	1.33373	0.37123	3.59273	0.000327232	0.0132252	chr12	21394957	21395709	exon (SLCO1A2, exon 1 of 16)
LOC101927026	Interval_68987	10.0432	1.3335	0.380174	3.50761	0.000452154	0.0169807	chr16	9484902	9485388	Intergenic
CALCRL	Interval_106917	18.6535	1.3334	0.247253	5.39285	6.93476e-08	1.14331e-05	chr2	187338236	187339193	Intergenic
MIR548AJ1	Interval_168831	13.9509	1.3328	0.324869	4.10258	4.0857e-05	0.00254582	chr6	132067366	132067932	Intergenic
ARPP21	Interval_125934	34.0613	1.33277	0.211966	6.28767	3.22257e-10	9.88824e-08	chr3	35708318	35709291	intron (ARPP21, intron 10 of 18)
PCGEM1	Interval_107347	51.9647	1.33234	0.183738	7.25131	4.12763e-13	2.38629e-10	chr2	193170560	193171927	Intergenic
LOC101929328	Interval_24657	17.0318	1.33229	0.25259	5.27453	1.331e-07	1.99987e-05	chr10	76282247	76282782	intron (C10orf11, intron 5 of 6)
CHRM3	Interval_18465	60.4237	1.33225	0.202046	6.59379	4.28739e-11	1.62024e-08	chr1	239457592	239459105	intron (CHRM3, intron 1 of 4)
COMTD1	Interval_24562	28.6315	1.33216	0.213422	6.24188	4.32336e-10	1.28155e-07	chr10	75265770	75266592	Intergenic
EYA3	Interval_3523	13.0738	1.33148	0.340408	3.91143	9.17503e-05	0.0048792	chr1	28062666	28063190	intron (EYA3, intron 1 of 16)
MIR4465	Interval_169593	40.6307	1.33094	0.274772	4.84381	1.27371e-06	0.000140049	chr6	140581306	140582550	Intergenic
LOC101927357	Interval_154580	8.5043	1.33084	0.385616	3.4512	0.00055809	0.0198734	chr5	122638614	122639071	intron (RP11-166A12.1, intron 11 of 11)
RP11-1008C21.1	Interval_62428	18.5411	1.33021	0.294609	4.51518	6.3263e-06	0.000545988	chr15	38024184	38024931	Intergenic
PABPC4L	Interval_144868	7.75416	1.32961	0.407697	3.26127	0.00110913	0.0331758	chr4	134772550	134772880	Intergenic
EFEMP1	Interval_98253	10.5885	1.32905	0.348677	3.81168	0.000138025	0.00674454	chr2	55899607	55900329	intron (EFEMP1, intron 5 of 9)
AC079586.1	Interval_103318	6.52056	1.32876	0.368058	3.61018	0.00030598	0.0125618	chr2	129336264	129336472	Intergenic
ZNF703	Interval_186138	51.4345	1.32787	0.169319	7.84245	4.41852e-15	3.7816e-12	chr8	37703208	37704127	Intergenic
C8orf4	Interval_186394	7.37421	1.32772	0.409726	3.24051	0.00119316	0.0350055	chr8	40524345	40524769	Intergenic
LOC101927238	Interval_53341	98.2864	1.32741	0.169425	7.83482	4.69508e-15	3.99746e-12	chr13	80234915	80236197	Intergenic
OXR1	Interval_190396	7.3215	1.32704	0.406782	3.2623	0.00110511	0.03313	chr8	106593957	106594175	intron (OXR1, intron 1 of 15)
LINC00485	Interval_46756	25.926	1.32681	0.229718	5.77581	7.65857e-09	1.63265e-06	chr12	102675510	102676449	Intergenic
EDIL3	Interval_152731	14.2407	1.32677	0.322268	4.11697	3.83888e-05	0.00241182	chr5	84393901	84394331	Intergenic
PRUNE2	Interval_196204	42.6476	1.32653	0.356098	3.72518	0.000195176	0.00889725	chr9	76912375	76913173	Intergenic
RP11-789C1.1	Interval_147024	49.8966	1.3263	0.229673	5.77471	7.70866e-09	1.63733e-06	chr4	170420176	170420933	Intergenic
RP11-756H20.1	Interval_154806	83.1899	1.32621	0.210374	6.30408	2.89903e-10	9.0063e-08	chr5	125484832	125485978	Intergenic
LOC101927823	Interval_197073	76.0245	1.32617	0.149715	8.85795	8.1502e-19	1.58108e-15	chr9	89807789	89808918	Intergenic
LOC101927644	Interval_196858	37.9065	1.32611	0.249582	5.31334	1.07631e-07	1.66005e-05	chr9	87622333	87623580	intron (DAPK1, intron 3 of 24)
LOC101928168	Interval_174691	12.6464	1.32606	0.30316	4.37414	1.21914e-05	0.000947449	chr7	29100779	29101348	intron (CPVL, intron 5 of 14)
HPVC1	Interval_176548	9.70309	1.32512	0.348718	3.79998	0.000144707	0.00701028	chr7	54195865	54196348	Intergenic
BCHE	Interval_134462	13.8153	1.32501	0.332578	3.98406	6.77469e-05	0.00385158	chr3	165719768	165720613	Intergenic
SLC22A24	Interval_33942	14.6813	1.32495	0.322142	4.11294	3.90647e-05	0.00245164	chr11	63180551	63181113	intron (SLC22A25, intron 6 of 8)
RP11-279F6.1	Interval_64999	10.4978	1.32493	0.341215	3.88297	0.000103188	0.00535869	chr15	69566715	69567070	intron (RP11-279F6.1, intron 4 of 4)
MTX2	Interval_106296	32.7729	1.32383	0.232904	5.68402	1.31565e-08	2.64029e-06	chr2	176296780	176297472	intron (MTX2, intron 3 of 10)
IFLTD1	Interval_41944	7.8991	1.32346	0.333792	3.96492	7.34202e-05	0.0040837	chr12	25698034	25698298	Intergenic
ATG4D	Interval_88956	17.6859	1.3226	0.230522	5.73742	9.613e-09	1.99095e-06	chr19	10533437	10533999	Intergenic
DAB1-AS1	Interval_6496	9.22734	1.32231	0.364802	3.62473	0.000289263	0.0120534	chr1	57727133	57727413	intron (DAB1, intron 2 of 16)
DOCK3	Interval_127562	22.0684	1.32182	0.275536	4.79724	1.60865e-06	0.000170736	chr3	50859365	50860345	intron (DOCK3, intron 3 of 51)
LOC101927192	Interval_67487	11.7317	1.32138	0.319674	4.13352	3.5725e-05	0.00227392	chr15	95799712	95800130	Intergenic
CHST9	Interval_84384	38.7524	1.32134	0.180672	7.31347	2.6034e-13	1.57826e-10	chr18	27372316	27373125	Intergenic
FLRT3	Interval_112670	20.9881	1.32059	0.316186	4.17663	2.95863e-05	0.00194122	chr20	14350067	14350802	intron (MACROD2, intron 3 of 17)
LOC101928553	Interval_104370	68.686	1.32057	0.169842	7.77525	7.52985e-15	6.08642e-12	chr2	148948450	148949677	intron (KIF5C, intron 8 of 25)
EPC2	Interval_104342	17.301	1.32044	0.252201	5.23565	1.64403e-07	2.404e-05	chr2	148623052	148623812	Intergenic
MGMT	Interval_29027	11.3706	1.32034	0.312695	4.22246	2.41651e-05	0.00165115	chr10	129372235	129372570	Intergenic
NKAIN3	Interval_187778	7.35205	1.32004	0.364625	3.62026	0.000294312	0.0122346	chr8	62234491	62234827	Intergenic
CACNG3	Interval_70108	21.2463	1.32002	0.27914	4.72888	2.25764e-06	0.00022877	chr16	24272984	24274014	intron (CACNG3, intron 1 of 2)
KLHL29	Interval_95515	15.4761	1.31999	0.262051	5.03715	4.72508e-07	6.04817e-05	chr2	23551929	23552500	intron (KLHL29, intron 1 of 12)
LOC101929328	Interval_24663	100.267	1.31965	0.21181	6.23034	4.65417e-10	1.37262e-07	chr10	76381790	76383265	intron (C10orf11, intron 6 of 6)
LOC102724704	Interval_167784	8.33144	1.31958	0.423597	3.11517	0.00183837	0.0478416	chr6	113128503	113128933	Intergenic
STL	Interval_168330	9.54008	1.31947	0.397841	3.31658	0.000911261	0.0287393	chr6	124648066	124648522	intron (NKAIN2, intron 3 of 5)
LINC01021	Interval_149338	7.87667	1.31929	0.361645	3.64803	0.000264257	0.0112531	chr5	27744774	27745160	Intergenic
GLI3	Interval_175736	12.9301	1.31907	0.326806	4.03626	5.43093e-05	0.00320341	chr7	42453755	42454298	Intergenic
TNFSF11	Interval_51442	31.806	1.31855	0.215782	6.11056	9.92796e-10	2.67494e-07	chr13	42486575	42487412	Intergenic
KITLG	Interval_45721	9.75542	1.31795	0.378547	3.4816	0.000498436	0.0183285	chr12	88687729	88688587	Intergenic
PLA2G4A	Interval_14139	66.2274	1.31721	0.198379	6.63985	3.13993e-11	1.23194e-08	chr1	187038730	187039632	Intergenic
AC073133.1	Interval_183125	5.60203	1.31671	0.389843	3.37753	0.000731405	0.0243933	chr7	156475254	156475512	intron (LINC01006, intron 1 of 1)
LOC101929328	Interval_24652	11.0275	1.31664	0.350127	3.76048	0.000169589	0.00794454	chr10	76223614	76223938	intron (C10orf11, intron 5 of 6)
SPPL2A	Interval_63365	28.6084	1.31662	0.200804	6.55673	5.5001e-11	2.0302e-08	chr15	50798573	50799276	Intergenic
PCDH10	Interval_144818	35.9556	1.3162	0.223965	5.87682	4.1823e-09	9.47086e-07	chr4	133157656	133158142	intron (PCDH10, intron 3 of 4)
LOC102724942	Interval_90368	31.4392	1.31561	0.215155	6.1147	9.6741e-10	2.62273e-07	chr19	28405438	28406341	Intergenic
LOC283585	Interval_59505	39.2759	1.31517	0.233244	5.63862	1.7142e-08	3.33656e-06	chr14	86795997	86796959	Intergenic
FAM201B	Interval_103520	13.422	1.3149	0.29974	4.38681	1.15025e-05	0.000904474	chr2	132336428	132337328	Intergenic
C8orf34	Interval_188089	43.903	1.31481	0.167173	7.86498	3.69164e-15	3.22269e-12	chr8	68248121	68248690	Intergenic
VEGFC	Interval_147319	17.2756	1.31469	0.350499	3.75091	0.000176192	0.00821418	chr4	177001122	177002126	Intergenic
SSBP2	Interval_152525	15.1122	1.31438	0.26165	5.02344	5.07547e-07	6.40743e-05	chr5	81616081	81616883	intron (SSBP2, intron 3 of 16)
LOC102723972	Interval_26145	42.3518	1.31424	0.221742	5.9269	3.08704e-09	7.28349e-07	chr10	95355218	95356021	intron (SORBS1, intron 15 of 22)
SPRY2	Interval_53361	16.0627	1.3142	0.253136	5.19169	2.08391e-07	2.96286e-05	chr13	80401734	80402124	Intergenic
TMTC3	Interval_45702	7.4735	1.31387	0.371934	3.53253	0.000411597	0.0158233	chr12	88245090	88245370	Intergenic
KCNE4	Interval_109591	20.5245	1.31385	0.295537	4.44565	8.76259e-06	0.000717924	chr2	223262750	223263485	Intergenic
GLYAT	Interval_33438	7.74956	1.3134	0.420765	3.12147	0.00179952	0.0472063	chr11	58770585	58771056	Intergenic
RERGL	Interval_41558	12.9468	1.31337	0.395066	3.32444	0.000885972	0.0281525	chr12	18101146	18101475	Intergenic
PDCD6IP	Interval_125851	5.46008	1.31277	0.418746	3.13501	0.00171851	0.0457379	chr3	33804231	33804460	intron (PDCD6IP, intron 1 of 17)
MYCBP2	Interval_53143	18.1483	1.31272	0.25939	5.06081	4.17481e-07	5.41931e-05	chr13	77372181	77372897	Intergenic
HNRNPKP3	Interval_32589	26.7075	1.31263	0.240487	5.45821	4.80967e-08	8.32221e-06	chr11	42802112	42803055	Intergenic
ST6GALNAC5	Interval_7662	12.6105	1.31233	0.32679	4.01583	5.92374e-05	0.00345072	chr1	76869925	76870311	intron (ST6GALNAC5, intron 2 of 3)
CLEC3A	Interval_73082	14.011	1.31194	0.343264	3.82195	0.000132402	0.0065246	chr16	77918838	77919306	intron (VAT1L, intron 7 of 8)
LOC101927147	Interval_111135	52.6345	1.31183	0.184756	7.10035	1.24443e-12	6.60395e-10	chr2	239911037	239912356	intron (LOC101927147, intron 1 of 2)
FRZB	Interval_106746	12.7083	1.31159	0.340055	3.85699	0.000114794	0.00582118	chr2	182920251	182920836	Intergenic
RP4-723E3.1	Interval_115971	9.29536	1.31152	0.32604	4.02259	5.75616e-05	0.00337245	chr20	52577862	52578237	Intergenic
LOC102723536	Interval_70212	17.1354	1.3115	0.304833	4.30237	1.68981e-05	0.00123341	chr16	26175685	26176363	Intergenic
MIR548AE1	Interval_106787	39.6303	1.31076	0.214095	6.12232	9.22231e-10	2.52376e-07	chr2	184312837	184313554	intron (LOC102724340, intron 2 of 2)
CPO	Interval_108356	20.8538	1.30981	0.239508	5.46875	4.53211e-08	7.897e-06	chr2	206957883	206958684	intron (CPO, intron 3 of 8)
MIR3942	Interval_62331	14.9696	1.30927	0.347028	3.7728	0.000161423	0.00764609	chr15	35427060	35427615	intron (DPH6, intron 5 of 8)
B3GALTL	Interval_50750	30.4498	1.30858	0.237914	5.50023	3.79294e-08	6.75051e-06	chr13	31377878	31378435	Intergenic
PSMB7	Interval_199834	10.7028	1.30813	0.35048	3.73241	0.00018966	0.00870263	chr9	124410482	124410739	intron (PSMB7, intron 4 of 7)
LDB2	Interval_138939	8.41959	1.30734	0.401728	3.25428	0.00113681	0.0337609	chr4	16783089	16783539	intron (LDB2, intron 1 of 7)
LOC101927059	Interval_154143	23.8823	1.30665	0.277082	4.71576	2.40815e-06	0.000240806	chr5	114636155	114636714	intron (RP11-492A10.1, intron 3 of 12)
LOC101927744	Interval_116010	6.54166	1.30612	0.391006	3.34041	0.00083656	0.0269779	chr20	53503652	53504288	Intergenic
PRPF40A	Interval_104631	34.9124	1.30602	0.239147	5.46117	4.72999e-08	8.2172e-06	chr2	152804089	152805027	Intergenic
RP11-168E17.1	Interval_138673	28.8916	1.30476	0.247985	5.26146	1.42913e-07	2.12536e-05	chr4	12579081	12579641	Intergenic
HYMAI	Interval_169798	31.0081	1.30429	0.303496	4.29754	1.72701e-05	0.00125793	chr6	144034055	144034760	intron (PLAGL1, intron 1 of 6)
CNTN5	Interval_36988	27.5902	1.30396	0.238167	5.47496	4.37603e-08	7.66327e-06	chr11	98633317	98634095	Intergenic
C7orf62	Interval_178180	8.74578	1.3031	0.411367	3.16774	0.00153631	0.0421017	chr7	89023804	89024315	intron (ZNF804B, intron 1 of 3)
AA06	Interval_77477	9.77731	1.30228	0.325429	4.00173	6.28803e-05	0.00362227	chr17	33424006	33424363	intron (ASIC2, intron 1 of 9)
HLF	Interval_79687	16.2102	1.30213	0.345783	3.76574	0.000166056	0.00780833	chr17	55236395	55236618	Intergenic
RFK	Interval_196124	29.025	1.30212	0.240968	5.40372	6.52721e-08	1.08452e-05	chr9	76216034	76216825	intron (PCSK5, intron 20 of 37)
EXPH5	Interval_37423	18.9331	1.30187	0.320421	4.06298	4.84497e-05	0.00291892	chr11	108537931	108538593	promoter-TSS (EXPH5)
FAM114A2	Interval_157491	18.1992	1.30064	0.233839	5.56211	2.66527e-08	4.91903e-06	chr5	153979059	153979665	Intergenic
FMO3	Interval_12866	10.2978	1.30063	0.338818	3.83873	0.000123673	0.00618068	chr1	171025860	171026194	intron (MROH9, intron 20 of 21)
PSMA2	Interval_175760	7.24272	1.30043	0.419044	3.10332	0.00191361	0.0491693	chr7	42961017	42961322	Intergenic
PRR16	Interval_154460	12.6357	1.30016	0.304056	4.27604	1.90251e-05	0.00135967	chr5	120304670	120305174	Intergenic
APOBEC1	Interval_40761	32.4358	1.30001	0.242618	5.35827	8.40236e-08	1.34711e-05	chr12	7658108	7658931	intron (APOBEC1, intron 2 of 5)
MIR548V	Interval_184575	39.5443	1.29974	0.260504	4.98934	6.05863e-07	7.40756e-05	chr8	17661469	17662245	intron (MTUS1, intron 7 of 10)
ZNF385D	Interval_125014	14.5218	1.29966	0.298576	4.35285	1.34381e-05	0.001025	chr3	21794274	21794583	intron (ZNF385D, intron 2 of 8)
SIN3B	Interval_89715	12.6541	1.29784	0.305318	4.25077	2.1304e-05	0.00148545	chr19	16791763	16792218	intron (NWD1, intron 14 of 18)
PRDM14	Interval_188164	13.2998	1.29776	0.322851	4.0197	5.82719e-05	0.00340949	chr8	69956641	69957236	Intergenic
ADAMTS17	Interval_67824	83.659	1.29773	0.221462	5.85984	4.63317e-09	1.04243e-06	chr15	100201267	100202482	intron (ADAMTS17, intron 7 of 22)
LOC101929918	Interval_32154	20.7062	1.29772	0.327802	3.95886	7.53092e-05	0.00417149	chr11	33991045	33991582	Intergenic
KCNH1-IT1	Interval_16042	16.1071	1.29755	0.26054	4.9802	6.3517e-07	7.69049e-05	chr1	210902316	210902719	intron (KCNH1, intron 7 of 10)
MAGI2-AS3	Interval_177770	10.4838	1.29727	0.359726	3.60627	0.000310627	0.01271	chr7	79706520	79707023	Intergenic
LOC102724834	Interval_45882	19.3218	1.29703	0.282257	4.59521	4.32317e-06	0.000396012	chr12	90447370	90448284	Intergenic
MEGF11	Interval_64569	23.5002	1.29694	0.245764	5.27719	1.31183e-07	1.97446e-05	chr15	65954143	65954621	intron (MEGF11, intron 7 of 22)
HS3ST4	Interval_70196	20.8074	1.29656	0.262377	4.9416	7.74827e-07	9.12821e-05	chr16	25607905	25608426	Intergenic
CCDC162P	Interval_167404	190.665	1.29631	0.139611	9.28514	1.61501e-20	4.54792e-17	chr6	109298741	109300573	intron (CCDC162P, intron 2 of 3)
IL1RAPL1	Interval_203078	9.06469	1.29606	0.338364	3.83038	0.000127944	0.00635874	chrX	28921420	28921739	intron (IL1RAPL1, intron 2 of 10)
PLCXD1	Interval_201988	32.0503	1.29558	0.236732	5.47276	4.43074e-08	7.74355e-06	chrX	231460	233040	Intergenic
LINC00379	Interval_53599	128.744	1.29553	0.150033	8.63496	5.87451e-18	9.23346e-15	chr13	91154609	91155875	intron (LINC00379, intron 2 of 3)
LOC102723370	Interval_31672	23.1641	1.29532	0.276405	4.6863	2.78184e-06	0.000272402	chr11	21411003	21411586	intron (NELL1, intron 15 of 18)
AC022311.1	Interval_93893	36.2155	1.29519	0.215028	6.02338	1.7081e-09	4.36e-07	chr2	5057652	5058399	Intergenic
AKAP2	Interval_198609	9.27801	1.29503	0.341684	3.79013	0.000150569	0.00723401	chr9	110116433	110116806	intron (AKAP2, intron 1 of 4)
ARL4C	Interval_110582	14.5976	1.29499	0.253487	5.1087	3.2439e-07	4.38025e-05	chr2	234690238	234691041	Intergenic
GPR156	Interval_130941	36.459	1.29494	0.212624	6.0903	1.12697e-09	2.99486e-07	chr3	120214643	120216024	intron (GPR156, intron 3 of 9)
CELF4	Interval_84882	24.9539	1.29493	0.239624	5.404	6.51692e-08	1.08452e-05	chr18	37498719	37499484	intron (CELF4, intron 1 of 12)
LOC101929477	Interval_96388	18.9242	1.29414	0.249797	5.18075	2.20995e-07	3.11667e-05	chr2	31675461	31676007	Intergenic
SDK1	Interval_173031	45.9366	1.29381	0.178834	7.23471	4.66529e-13	2.66187e-10	chr7	3747191	3747900	intron (SDK1, intron 4 of 44)
RP11-554D15.1	Interval_165684	23.2823	1.29345	0.307436	4.20721	2.5854e-05	0.00174686	chr6	74577519	74578057	intron (RP11-554D15.1, intron 2 of 3)
UNC13C	Interval_63586	9.40373	1.2933	0.403762	3.20312	0.00135949	0.0384086	chr15	54519511	54519860	intron (UNC13C, intron 24 of 32)
MAP7D1	Interval_4413	10.8312	1.29319	0.318613	4.05882	4.93211e-05	0.00295409	chr1	36207507	36207827	Intergenic
LOC100996602	Interval_116324	30.2881	1.29307	0.250336	5.16532	2.40026e-07	3.35257e-05	chr20	58054271	58055848	Intergenic
TTR	Interval_84515	26.0062	1.29301	0.242804	5.32534	1.00765e-07	1.5722e-05	chr18	31580760	31582166	Intergenic
SSBP3	Interval_6252	33.0275	1.29301	0.203888	6.34178	2.2712e-10	7.2893e-08	chr1	54350185	54350922	intron (SSBP3, intron 4 of 15)
RAB28	Interval_138694	16.5325	1.29218	0.31733	4.07204	4.66036e-05	0.00283114	chr4	13409477	13410158	intron (RAB28, intron 4 of 6)
AKAP7	Interval_168775	20.3871	1.2921	0.323622	3.99262	6.5346e-05	0.00373454	chr6	131213415	131214219	intron (AKAP7, intron 7 of 7)
PLAC1	Interval_205852	8.15587	1.29172	0.362953	3.55892	0.000372383	0.0146005	chrX	134706227	134706406	Intergenic
KCNJ2	Interval_81150	7.93107	1.29143	0.401565	3.21598	0.00130001	0.0371601	chr17	70390187	70390466	Intergenic
LOC102723883	Interval_165396	30.8531	1.2914	0.21145	6.10736	1.01293e-09	2.72499e-07	chr6	67433178	67433771	Intergenic
STAB2	Interval_46798	14.1245	1.29102	0.311323	4.14689	3.37022e-05	0.0021649	chr12	103659259	103659773	intron (STAB2, intron 15 of 67)
PHACTR3	Interval_116477	87.9322	1.29071	0.226243	5.70496	1.16372e-08	2.37082e-06	chr20	59722496	59723763	intron (PHACTR3, intron 1 of 11)
MIR7848	Interval_192285	22.688	1.2901	0.280151	4.60501	4.1245e-06	0.000380811	chr8	133014271	133014616	intron (TG, intron 36 of 46)
MIR582	Interval_151003	76.666	1.28998	0.17455	7.39032	1.46474e-13	9.33337e-11	chr5	59648638	59649738	intron (PDE4D, intron 3 of 16)
MIR572	Interval_138594	58.6139	1.28981	0.237029	5.4416	5.2805e-08	9.00336e-06	chr4	11066049	11067355	Intergenic
NALCN-AS1	Interval_54384	13.2784	1.28948	0.296651	4.3468	1.38141e-05	0.00104772	chr13	100828048	100828504	intron (NALCN-AS1, intron 2 of 7)
CCNG1	Interval_158123	17.69	1.28896	0.311315	4.14038	3.46728e-05	0.00222072	chr5	163363071	163363929	Intergenic
CASC8	Interval_191819	51.8136	1.28863	0.223142	5.77491	7.69942e-09	1.63733e-06	chr8	127585887	127586677	Intergenic
RP5-1027G4.3	Interval_112954	33.0893	1.28771	0.217194	5.92885	3.05072e-09	7.20754e-07	chr20	19453952	19454242	intron (SLC24A3, intron 2 of 16)
TSPAN18	Interval_32775	16.654	1.28768	0.272602	4.72368	2.31615e-06	0.00023298	chr11	44673558	44674265	Intergenic
LOC102724605	Interval_196680	21.836	1.28748	0.225989	5.6971	1.21863e-08	2.46737e-06	chr9	85030046	85030603	Intergenic
GALR1	Interval_87119	15.4693	1.28729	0.265366	4.85098	1.2285e-06	0.00013627	chr18	77185199	77185944	Intergenic
MIR4422	Interval_6408	7.47114	1.28713	0.368762	3.49042	0.00048226	0.0178616	chr1	55517437	55517909	Intergenic
LOC101928062	Interval_45028	21.5252	1.28699	0.272832	4.71715	2.39173e-06	0.000239302	chr12	70070407	70071178	Intergenic
SCN3A	Interval_105359	11.7943	1.28696	0.347042	3.70836	0.000208606	0.0093388	chr2	165147119	165147590	intron (SCN3A, intron 12 of 28)
LOC100129940	Interval_44654	38.7937	1.2867	0.176814	7.27713	3.40996e-13	2.00457e-10	chr12	65891256	65892207	intron (HMGA2, intron 3 of 4)
BEX5	Interval_204876	74.7737	1.28655	0.16143	7.9697	1.59063e-15	1.51757e-12	chrX	102154356	102156334	intron (BEX5, intron 1 of 2)
LOC102724253	Interval_62484	8.90739	1.28638	0.354353	3.63021	0.000283191	0.0118598	chr15	38854360	38854782	Intergenic
MID1	Interval_202501	6.10739	1.28579	0.396943	3.23923	0.00119855	0.0351342	chrX	10512422	10512737	intron (MID1, intron 2 of 2)
GATA6	Interval_84018	16.1526	1.28576	0.279299	4.60352	4.15407e-06	0.000382922	chr18	22221361	22221843	Intergenic
POTEE	Interval_103468	18.3281	1.2856	0.309746	4.15049	3.31767e-05	0.00213744	chr2	131209369	131209917	Intergenic
GPR1	Interval_108313	25.3765	1.28544	0.204122	6.29743	3.02621e-10	9.36804e-08	chr2	206217412	206218301	exon (GPR1, exon 1 of 3)
RP11-140I24.1	Interval_72845	9.85137	1.28513	0.410447	3.13105	0.00174183	0.0461913	chr16	73402717	73403056	intron (RP11-140I24.1, intron 1 of 2)
RP11-730N24.1	Interval_149309	27.5238	1.28491	0.252695	5.08484	3.67929e-07	4.86653e-05	chr5	25875598	25876246	Intergenic
MDFIC	Interval_180001	5.33651	1.2847	0.384843	3.33826	0.000843051	0.0271171	chr7	114808944	114809255	Intergenic
HSD17B3	Interval_197682	14.1116	1.28464	0.289459	4.43809	9.07587e-06	0.000739427	chr9	96241418	96241810	intron (HSD17B3, intron 8 of 9)
ADAMTS19	Interval_155060	32.1145	1.28449	0.283716	4.52736	5.97249e-06	0.00052008	chr5	129474097	129475038	intron (ADAMTS19, intron 2 of 22)
C3orf27	Interval_131805	58.5928	1.28408	0.167581	7.66249	1.82367e-14	1.36653e-11	chr3	128556446	128557362	Intergenic
NSUN5	Interval_177150	20.0446	1.28385	0.243076	5.28169	1.27997e-07	1.93151e-05	chr7	73305009	73305324	intron (NSUN5, intron 4 of 9)
LINC00457	Interval_50966	9.572	1.28369	0.325161	3.94786	7.88519e-05	0.00431705	chr13	34577210	34577473	intron (LINC00457, intron 1 of 2)
DDX18	Interval_102362	37.4916	1.28324	0.201317	6.37422	1.83898e-10	6.03525e-08	chr2	117721790	117722695	Intergenic
DPP10	Interval_102305	8.28711	1.28314	0.350751	3.65827	0.00025392	0.010906	chr2	114469826	114470167	intron (DPP10, intron 2 of 26)
LOC102724644	Interval_39719	11.3764	1.2828	0.387312	3.31206	0.000926126	0.029082	chr11	133331199	133331430	intron (LOC102724644, intron 1 of 2)
C4orf32	Interval_143824	13.9031	1.28258	0.330326	3.88277	0.000103275	0.00536005	chr4	111934439	111934823	Intergenic
LOC101926952	Interval_94826	9.89716	1.2824	0.313029	4.09674	4.19016e-05	0.00259977	chr2	14872821	14873214	Intergenic
LOC102723336	Interval_14385	18.2457	1.28167	0.328003	3.90749	9.32601e-05	0.00493414	chr1	194289501	194290057	Intergenic
JAKMIP2-AS1	Interval_156810	44.4837	1.28148	0.16991	7.54211	4.62417e-14	3.17856e-11	chr5	147565472	147566098	intron (JAKMIP2-AS1, intron 1 of 3)
MPEG1	Interval_33468	20.6564	1.28095	0.248974	5.14491	2.67647e-07	3.70575e-05	chr11	59199940	59200502	intron (DTX4, intron 8 of 8)
FAM157C	Interval_74538	79.7347	1.28084	0.141111	9.07678	1.11836e-19	2.4106e-16	chr16	90106122	90106917	exon (FAM157C, exon 1 of 7)
TRNAR9	Interval_162515	17.5787	1.28061	0.258655	4.95102	7.38237e-07	8.74435e-05	chr6	28884450	28884815	Intergenic
RP11-420A23.1	Interval_144645	33.925	1.27954	0.196958	6.49651	8.22046e-11	2.91716e-08	chr4	128386549	128387532	Intergenic
AC104820.2	Interval_106610	12.8641	1.27933	0.312394	4.09524	4.21732e-05	0.0026122	chr2	181190767	181191271	intron (AC104820.2, intron 1 of 5)
LOC100507103	Interval_197177	53.3358	1.27933	0.213844	5.98252	2.19706e-09	5.45652e-07	chr9	91150797	91151573	Intergenic
B3GALT1	Interval_105463	49.3158	1.27924	0.227191	5.6307	1.79479e-08	3.46882e-06	chr2	167509413	167510278	intron (B3GALT1, intron 1 of 3)
DYSF	Interval_99617	46.486	1.27906	0.292418	4.3741	1.21935e-05	0.000947449	chr2	71742653	71743581	Intergenic
SNORA37	Interval_85836	18.7605	1.27881	0.294778	4.33821	1.43647e-05	0.0010827	chr18	54086219	54086991	Intergenic
GLI2	Interval_102683	13.0086	1.27851	0.28138	4.54371	5.52716e-06	0.000487624	chr2	120884439	120884889	intron (GLI2, intron 1 of 12)
SLC9A2	Interval_101401	13.3198	1.27781	0.312093	4.09434	4.23375e-05	0.00261659	chr2	102666748	102667463	intron (SLC9A2, intron 3 of 11)
RP11-600K15.1	Interval_188109	22.8529	1.27722	0.306325	4.1695	3.05265e-05	0.00199243	chr8	69079583	69080310	intron (RP11-600K15.1, intron 1 of 4)
NAA15	Interval_145071	5.57584	1.27712	0.401313	3.18234	0.00146091	0.0406027	chr4	139307344	139307576	intron (NAA15, intron 1 of 19)
CD200	Interval_130470	11.997	1.27609	0.357377	3.57072	0.000356004	0.014104	chr3	112381777	112382048	Intergenic
LINC01060	Interval_147922	9.66757	1.27606	0.336637	3.79061	0.000150278	0.00722202	chr4	189001379	189001557	Intergenic
LOC101928997	Interval_21216	20.2731	1.2751	0.242071	5.26748	1.38307e-07	2.0692e-05	chr10	24622754	24623442	intron (ARHGAP21, intron 7 of 26)
STXBP4	Interval_79676	27.3885	1.27453	0.269793	4.72409	2.3115e-06	0.000232876	chr17	55063675	55064491	intron (STXBP4, intron 12 of 17)
MIR548AD	Interval_96590	22.1535	1.2744	0.301257	4.23026	2.33421e-05	0.00160448	chr2	34849660	34850258	Intergenic
LINC00445	Interval_51003	36.3343	1.27434	0.227101	5.61132	2.00787e-08	3.83968e-06	chr13	35722232	35723394	Intergenic
CWC22	Interval_106556	78.1057	1.27419	0.172345	7.39324	1.43291e-13	9.19772e-11	chr2	180319679	180320554	Intergenic
FLJ33534	Interval_94561	12.1938	1.27415	0.30427	4.18757	2.8196e-05	0.00187252	chr2	11079050	11079742	Intergenic
CXADRP3	Interval_83904	29.0023	1.27327	0.290089	4.38925	1.13742e-05	0.000896956	chr18	14450115	14450929	Intergenic
LOC102723784	Interval_9193	49.8511	1.27257	0.161449	7.8822	3.21666e-15	2.88005e-12	chr1	101276383	101277845	Intergenic
SPARCL1	Interval_142522	13.2743	1.27247	0.331151	3.84258	0.000121746	0.0061081	chr4	87525455	87526086	intron (SPARCL1, intron 1 of 11)
RP11-171A24.2	Interval_196037	30.56	1.27232	0.238023	5.34536	9.02364e-08	1.43688e-05	chr9	74333096	74334204	Intergenic
RP11-153K16.1	Interval_41801	6.78909	1.27176	0.368517	3.45101	0.000558483	0.0198752	chr12	23171232	23171483	Intergenic
LOC388210	Interval_69177	10.2236	1.27161	0.376008	3.38187	0.00071995	0.0241218	chr16	11379441	11379855	intron (LOC388210, intron 16 of 16)
MIR4264	Interval_100096	52.6494	1.27147	0.150957	8.42271	3.67875e-17	4.82924e-14	chr2	79585735	79586786	intron (CTNNA2, intron 1 of 17)
RP5-1004I9.1	Interval_113199	24.9456	1.27141	0.262388	4.84552	1.26279e-06	0.000139101	chr20	22414235	22414764	intron (RP5-1004I9.1, intron 1 of 3)
LEMD2	Interval_163064	11.3145	1.2711	0.340004	3.73849	0.000185127	0.00855013	chr6	33781476	33781839	intron (LEMD2, intron 3 of 8)
MIR223	Interval_204129	9.1178	1.2702	0.360566	3.5228	0.000427017	0.0162712	chrX	65931979	65932404	Intergenic
C21orf88	Interval_118503	10.1182	1.26987	0.320624	3.96063	7.47513e-05	0.00414453	chr21	39616171	39616672	intron (B3GALT5, intron 1 of 2)
LOC102723389	Interval_95477	7.01405	1.26959	0.369945	3.43184	0.000599495	0.0210026	chr2	23292860	23293208	Intergenic
DCDC5	Interval_31944	10.539	1.26905	0.371708	3.41411	0.000639913	0.022067	chr11	31071636	31071873	Intergenic
C7orf66	Interval_179783	25.541	1.26899	0.242428	5.23451	1.65422e-07	2.41687e-05	chr7	109289427	109290210	Intergenic
CUL3	Interval_109706	18.6135	1.26886	0.282634	4.48941	7.14213e-06	0.00060739	chr2	224714269	224714784	Intergenic
ADCY4	Interval_55916	96.7107	1.26866	0.147448	8.60413	7.68978e-18	1.14751e-14	chr14	24335517	24336340	promoter-TSS (ADCY4)
MDGA2	Interval_56766	7.99597	1.26856	0.342063	3.70856	0.000208438	0.00933366	chr14	47237725	47238332	intron (MDGA2, intron 2 of 16)
C15orf27	Interval_65715	16.7727	1.2678	0.27561	4.59999	4.22509e-06	0.000387842	chr15	76131682	76132219	intron (C15orf27, intron 1 of 10)
MIR4636	Interval_148546	17.4373	1.26737	0.339118	3.73724	0.000186052	0.00858444	chr5	8952811	8953646	Intergenic
LOC286083	Interval_183588	10.212	1.26704	0.297552	4.25822	2.06064e-05	0.00144721	chr8	1288101	1288835	intron (DLGAP2, intron 2 of 13)
AC093375.1	Interval_104707	38.7902	1.26696	0.204933	6.18235	6.31551e-10	1.79002e-07	chr2	155965541	155966530	Intergenic
LOC440313	Interval_67872	62.6239	1.26667	0.238823	5.30383	1.13398e-07	1.73217e-05	chr15	100812457	100813898	Intergenic
TENM4	Interval_36055	10.5745	1.26665	0.360524	3.51336	0.00044247	0.0166924	chr11	80099763	80100438	Intergenic
AHSP	Interval_70798	7.61928	1.26599	0.363254	3.48512	0.000491908	0.0181382	chr16	31519945	31520256	Intergenic
TRABD2B	Interval_5706	16.737	1.26524	0.255614	4.94979	7.42924e-07	8.78795e-05	chr1	47825549	47826195	intron (TRABD2B, intron 2 of 8)
LOC101929681	Interval_149368	5.57072	1.26499	0.397043	3.18602	0.00144243	0.0402237	chr5	29379240	29379804	TTS (LOC101929681)
LOC101927697	Interval_157854	7.37143	1.26495	0.383022	3.30255	0.000958101	0.0297967	chr5	158456861	158456970	Intergenic
RP11-147N17.1	Interval_128250	8.66672	1.26457	0.363408	3.47976	0.000501866	0.0184197	chr3	58805095	58805486	intron (C3orf67, intron 15 of 15)
CACNA2D3	Interval_127898	12.3431	1.26456	0.31476	4.01754	5.88096e-05	0.00342959	chr3	54262480	54262843	intron (CACNA2D3, intron 2 of 24)
HSD17B7	Interval_12272	11.4244	1.26427	0.379868	3.32819	0.000874124	0.0278663	chr1	162753636	162754400	intron (DDR2, intron 3 of 11)
AC006004.1	Interval_182283	8.34719	1.26387	0.39646	3.18789	0.00143313	0.0400155	chr7	146661437	146661782	intron (CNTNAP2, intron 1 of 23)
GTSF1	Interval_43900	31.0599	1.26372	0.237859	5.31289	1.07898e-07	1.66269e-05	chr12	54448277	54449249	Intergenic
TPBG	Interval_165988	43.6529	1.2636	0.188823	6.69196	2.20195e-11	9.01608e-09	chr6	82614381	82615295	Intergenic
LINC00114	Interval_118406	11.4628	1.26317	0.36837	3.42907	0.000605662	0.0211786	chr21	38709919	38710190	Intergenic
TFPI	Interval_106951	43.7094	1.26312	0.289814	4.35837	1.31035e-05	0.0010021	chr2	187576739	187577733	Intergenic
MIR4643	Interval_166512	33.3559	1.26282	0.192506	6.55991	5.38408e-11	1.99159e-08	chr6	91141065	91141923	Intergenic
RP11-165H23.1	Interval_196381	36.8918	1.26251	0.191048	6.60835	3.88639e-11	1.48477e-08	chr9	79053636	79054149	Intergenic
LOC100506422	Interval_194659	10.1312	1.26244	0.375014	3.36637	0.000761654	0.0251528	chr9	26363459	26363777	Intergenic
SPINK1	Interval_156825	11.2616	1.26191	0.301478	4.18575	2.84221e-05	0.00188323	chr5	147853538	147853895	Intergenic
PCDHGA1	Interval_156297	11.4739	1.26148	0.270198	4.66871	3.03092e-06	0.000292158	chr5	141330363	141330785	promoter-TSS (PCDHGA1)
RBMS3-AS3	Interval_125456	17.8262	1.26129	0.276411	4.56309	5.04064e-06	0.000450392	chr3	29412107	29412590	intron (RBMS3, intron 1 of 14)
FSCB	Interval_56663	11.8049	1.26113	0.357304	3.52957	0.000416228	0.0159541	chr14	44139595	44140185	Intergenic
RNU6-10P	Interval_178342	260.547	1.26092	0.132105	9.54481	1.36358e-21	4.57834e-18	chr7	92754605	92756107	intron (CDK6, intron 2 of 3)
LINC01099	Interval_147369	7.15311	1.2604	0.351424	3.58655	0.00033508	0.0134907	chr4	178599468	178599788	Intergenic
ASAP2	Interval_94253	10.894	1.26038	0.347013	3.63209	0.000281137	0.0117964	chr2	9271262	9271500	intron (ASAP2, intron 1 of 28)
SPAG17	Interval_10345	47.7021	1.25992	0.240554	5.23756	1.6271e-07	2.38124e-05	chr1	118216758	118218170	Intergenic
LOC101927573	Interval_27305	12.3434	1.2597	0.345821	3.64264	0.000269853	0.011431	chr10	108469873	108470276	Intergenic
ISX	Interval_121091	10.3462	1.25962	0.385494	3.26755	0.00108484	0.0326901	chr22	34592204	34592544	Intergenic
RP11-243E13.1	Interval_83564	18.5408	1.25932	0.277777	4.53355	5.79993e-06	0.000507331	chr18	10374587	10375062	Intergenic
LOC101929161	Interval_139306	16.4756	1.25894	0.296193	4.25042	2.13369e-05	0.00148596	chr4	25484606	25485376	Intergenic
MIR4790	Interval_123496	130.51	1.25869	0.181966	6.91718	4.60728e-12	2.19782e-09	chr3	5431566	5432290	Intergenic
SCN1B	Interval_90808	73.3222	1.2586	0.157702	7.98084	1.45346e-15	1.4098e-12	chr19	35038915	35039727	intron (SCN1B, intron 4 of 5)
TRAM1L1	Interval_144047	13.2724	1.25848	0.296066	4.25068	2.13126e-05	0.00148545	chr4	117399871	117400378	Intergenic
SAMD9	Interval_178380	138.053	1.25832	0.178353	7.05524	1.72304e-12	9.00696e-10	chr7	93015814	93017531	Intergenic
LOC101927745	Interval_117239	21.7842	1.25744	0.245892	5.11376	3.15802e-07	4.28083e-05	chr21	15534340	15535072	Intergenic
CSRP3	Interval_31539	12.7613	1.25723	0.296588	4.23897	2.24549e-05	0.00155209	chr11	19187318	19187923	intron (CSRP3, intron 4 of 6)
LOC100132354	Interval_164387	20.8103	1.25714	0.258226	4.86836	1.12528e-06	0.000126102	chr6	43865550	43866327	Intergenic
LOC101926953	Interval_130744	19.4772	1.25684	0.263167	4.77582	1.78973e-06	0.000187112	chr3	117411776	117412386	Intergenic
WASF1	Interval_167482	53.5613	1.25672	0.176707	7.11188	1.1447e-12	6.11188e-10	chr6	110123669	110124241	intron (WASF1, intron 2 of 8)
RALGAPA2	Interval_113113	65.8221	1.25643	0.236601	5.31035	1.09413e-07	1.67569e-05	chr20	20769154	20770432	Intergenic
FAM196A	Interval_28864	41.0163	1.2559	0.236318	5.31446	1.06972e-07	1.65134e-05	chr10	127125075	127125713	intron (DOCK1, intron 25 of 27)
NACAP1	Interval_189956	70.5687	1.25555	0.196247	6.39782	1.5761e-10	5.23153e-08	chr8	101313586	101314827	Intergenic
RP11-730N24.1	Interval_149311	6.7436	1.25506	0.394347	3.18263	0.00145942	0.0405679	chr5	25902031	25902278	Intergenic
DKFZp686L13185	Interval_172209	14.2115	1.25505	0.319644	3.9264	8.62257e-05	0.00463929	chr6	169409791	169410367	Intergenic
LOC101929724	Interval_66730	142.714	1.2549	0.175879	7.135	9.6784e-13	5.23155e-10	chr15	87874979	87875928	Intergenic
MIR582	Interval_151001	16.3588	1.25481	0.395033	3.17647	0.00149077	0.0412161	chr5	59640350	59640846	intron (PDE4D, intron 3 of 16)
FRMD4A	Interval_20402	18.6858	1.25442	0.254537	4.92826	8.29649e-07	9.69556e-05	chr10	13739299	13739663	intron (FRMD4A, intron 11 of 24)
LOC102724975	Interval_71222	11.2481	1.25434	0.317375	3.95224	7.7424e-05	0.00425756	chr16	51146210	51146454	intron (SALL1, intron 2 of 3)
LOC102724808	Interval_136566	23.1384	1.25427	0.212487	5.90283	3.57321e-09	8.26307e-07	chr3	193680015	193680583	intron (LOC102724808, intron 1 of 2)
LOC102724942	Interval_90373	7.37828	1.25409	0.398094	3.15024	0.00163136	0.0441316	chr19	28425071	28425314	Intergenic
LOC101929043	Interval_36179	23.9704	1.25395	0.218006	5.75189	8.82487e-09	1.84745e-06	chr11	83687869	83688527	intron (DLG2, intron 12 of 15)
STC1	Interval_185197	24.6424	1.25359	0.270431	4.63552	3.56038e-06	0.000336557	chr8	23827699	23828368	Intergenic
POU1F1	Interval_129563	13.1192	1.25243	0.339414	3.68998	0.000224269	0.00990037	chr3	87410017	87410379	Intergenic
ARSD	Interval_202302	80.6778	1.25216	0.160083	7.82195	5.20097e-15	4.30359e-12	chrX	2921847	2922668	intron (ARSD, intron 2 of 6)
SLC35B4	Interval_181282	11.7625	1.25166	0.286028	4.37602	1.20866e-05	0.000940816	chr7	134350328	134350977	Intergenic
LOC101927818	Interval_167902	52.7562	1.25125	0.338451	3.69699	0.000218175	0.00968279	chr6	116008514	116009354	intron (FRK, intron 3 of 9)
MIR4473	Interval_194393	23.0453	1.25122	0.229293	5.45685	4.84643e-08	8.36125e-06	chr9	20143813	20144784	Intergenic
GPR12	Interval_50314	30.5663	1.25103	0.251327	4.97771	6.43406e-07	7.77942e-05	chr13	26919424	26920019	Intergenic
MIR4760	Interval_118516	10.1209	1.24982	0.348494	3.58634	0.000335348	0.0134907	chr21	40049778	40050160	intron (DSCAM, intron 30 of 32)
AC007131.1	Interval_98373	8.20436	1.24891	0.391683	3.18859	0.0014297	0.0399316	chr2	59096895	59097249	Intergenic
HS6ST1	Interval_103183	35.5459	1.24872	0.188949	6.60881	3.87432e-11	1.48341e-08	chr2	128316497	128316701	intron (HS6ST1, intron 1 of 1)
PLA2G4A	Interval_14153	46.089	1.24846	0.26634	4.68748	2.76586e-06	0.000271294	chr1	187621900	187622520	Intergenic
RNF144A	Interval_93997	135.55	1.2482	0.123373	10.1173	4.63188e-24	2.02174e-20	chr2	7026614	7027564	intron (RNF144A, intron 6 of 7)
MME	Interval_133820	25.319	1.24783	0.256278	4.86905	1.12138e-06	0.000125746	chr3	154871791	154872883	Intergenic
CSTF2T	Interval_22995	15.9199	1.2474	0.249364	5.00231	5.66488e-07	6.98978e-05	chr10	51904950	51905462	intron (PRKG1, intron 4 of 17)
FLJ46066	Interval_135531	10.5052	1.24732	0.297523	4.19234	2.76089e-05	0.00183912	chr3	182525151	182525907	Intergenic
LOC643486	Interval_204752	18.1413	1.24682	0.250567	4.976	6.4912e-07	7.83765e-05	chrX	96472584	96473478	Intergenic
ZP4	Interval_18418	9.48594	1.24603	0.339647	3.6686	0.000243878	0.0105736	chr1	238129115	238129520	Intergenic
SCHLAP1	Interval_106564	34.3061	1.24547	0.193329	6.44222	1.17739e-10	4.0307e-08	chr2	180559660	180560271	Intergenic
RP11-85B7.2	Interval_75718	163.157	1.24514	0.164699	7.56008	4.02819e-14	2.80198e-11	chr17	9232258	9234116	intron (NTN1, intron 6 of 6)
FAM184B	Interval_139017	10.7827	1.24431	0.323973	3.8408	0.000122635	0.00614228	chr4	17765802	17766423	intron (FAM184B, intron 1 of 17)
LOC102724765	Interval_162107	16.5068	1.24402	0.261132	4.76393	1.89861e-06	0.000196961	chr6	24960747	24961653	intron (FAM65B, intron 1 of 13)
RP11-147N17.1	Interval_128253	35.3715	1.24381	0.19861	6.26257	3.78688e-10	1.13408e-07	chr3	58841990	58842906	intron (C3orf67, intron 12 of 15)
FAM41AY1	Interval_206635	10.6909	1.24379	0.313597	3.96619	7.303e-05	0.00406718	chrY	17078624	17079006	Intergenic
ZMAT4	Interval_186405	10.1235	1.24375	0.306527	4.05754	4.95928e-05	0.00296832	chr8	40828728	40829238	intron (ZMAT4, intron 1 of 7)
LOC102724810	Interval_153465	26.7566	1.24373	0.248872	4.99747	5.80879e-07	7.13135e-05	chr5	99129706	99130561	Intergenic
LOC102724120	Interval_133095	50.7489	1.24369	0.198429	6.26768	3.66462e-10	1.10124e-07	chr3	143600611	143601564	intron (SLC9A9, intron 6 of 15)
NPIPA8	Interval_69663	12.6607	1.24362	0.294935	4.21659	2.48019e-05	0.00169019	chr16	17903007	17903410	Intergenic
DOCK4-AS1	Interval_179856	48.0403	1.24296	0.209814	5.9241	3.14005e-09	7.38859e-07	chr7	111841514	111842876	intron (DOCK4, intron 25 of 51)
TMEM51-AS1	Interval_1701	67.952	1.24266	0.188655	6.58695	4.48957e-11	1.67848e-08	chr1	14809891	14811465	intron (KAZN, intron 3 of 9)
PAQR8	Interval_164912	23.9221	1.24234	0.289758	4.28751	1.80688e-05	0.0013063	chr6	52340037	52340969	Intergenic
SLC25A51P1	Interval_165387	10.6197	1.24222	0.371335	3.34529	0.000821962	0.0266351	chr6	66532785	66533350	Intergenic
GLCE	Interval_64956	25.0345	1.24196	0.26943	4.60958	4.03484e-06	0.000373916	chr15	69145779	69146415	Intergenic
KCNIP3	Interval_100705	8.4693	1.24109	0.344322	3.60444	0.000312828	0.0127911	chr2	95289219	95289541	exon (PROM2, exon 24 of 24)
RP11-37N22.1	Interval_191477	13.4434	1.241	0.309573	4.00873	6.10451e-05	0.00353268	chr8	124294643	124295288	Intergenic
LOC101928132	Interval_31096	134.82	1.24095	0.140634	8.82396	1.10483e-18	2.09671e-15	chr11	13873067	13874036	Intergenic
PDE4D	Interval_150957	11.1376	1.24083	0.358502	3.46116	0.000537852	0.0193636	chr5	59269042	59269515	intron (PDE4D, intron 3 of 16)
MAGI2-AS3	Interval_177775	10.7437	1.24075	0.388779	3.1914	0.00141584	0.0396723	chr7	79767189	79767697	Intergenic
LOC101928144	Interval_85644	37.8488	1.24008	0.189419	6.54676	5.87972e-11	2.16413e-08	chr18	49500088	49500916	exon (LOC101928144, exon 2 of 2)
PET112	Interval_145931	23.156	1.23869	0.273751	4.52489	6.04279e-06	0.000525678	chr4	151666983	151667372	exon (FAM160A1, exon 13 of 13)
LOC101927879	Interval_84946	58.8922	1.23852	0.155546	7.96241	1.68725e-15	1.59234e-12	chr18	38690438	38691120	Intergenic
PLAGL2	Interval_113722	12.9153	1.23774	0.329262	3.75914	0.0001705	0.00798289	chr20	32197032	32197582	exon (PLAGL2, exon 3 of 3)
LOC102723935	Interval_17545	9.22907	1.23684	0.372027	3.3246	0.000885459	0.0281487	chr1	229170579	229171024	Intergenic
MIR582	Interval_151005	55.6986	1.23682	0.157569	7.84939	4.18068e-15	3.59567e-12	chr5	59661458	59662365	intron (PDE4D, intron 3 of 16)
TBC1D1	Interval_139788	9.06275	1.23675	0.343496	3.60049	0.000317621	0.0129446	chr4	38230239	38230601	Intergenic
RP11-474D1.3	Interval_49298	16.7198	1.23649	0.348409	3.54894	0.000386778	0.01506	chr12	130076686	130077239	Intergenic
MIR297	Interval_143791	20.2848	1.23557	0.281828	4.38411	1.16458e-05	0.000912609	chr4	110854151	110854841	Intergenic
CCDC140	Interval_109493	20.9205	1.23534	0.231213	5.34285	9.14987e-08	1.45361e-05	chr2	222193451	222194203	Intergenic
SEMA3A	Interval_177994	98.3605	1.23524	0.207393	5.95607	2.58379e-09	6.26548e-07	chr7	84149685	84150861	intron (SEMA3A, intron 2 of 17)
LOC102723768	Interval_150161	17.3187	1.2352	0.255519	4.83409	1.33756e-06	0.000145865	chr5	42306129	42307000	Intergenic
HCK	Interval_113699	85.3674	1.23507	0.216384	5.70778	1.14456e-08	2.33964e-06	chr20	32067268	32067751	intron (HCK, intron 2 of 13)
ZBTB37	Interval_13104	10.7186	1.23432	0.312394	3.95117	7.77687e-05	0.00427222	chr1	173878213	173878650	intron (ZBTB37, intron 3 of 3)
ZBED5-AS1	Interval_30811	22.8095	1.23418	0.236685	5.21446	1.84356e-07	2.66574e-05	chr11	11069890	11071099	Intergenic
MIR1257	Interval_116578	31.0101	1.2341	0.208881	5.90816	3.45951e-09	8.04275e-07	chr20	61830485	61831643	intron (CDH4, intron 4 of 15)
COX10	Interval_75990	16.7635	1.23402	0.289616	4.26088	2.03626e-05	0.0014347	chr17	14080894	14081399	intron (COX10, intron 3 of 5)
ETV1	Interval_173650	9.52863	1.23385	0.321499	3.8378	0.000124143	0.00619808	chr7	13563359	13563830	Intergenic
RP11-420A23.1	Interval_144644	19.9733	1.2338	0.277386	4.44796	8.66882e-06	0.000711911	chr4	128385774	128386290	Intergenic
LINC01057	Interval_8847	24.5717	1.23329	0.213806	5.76829	8.00781e-09	1.68855e-06	chr1	94783319	94784136	intron (LINC01057, intron 1 of 4)
LOC100506985	Interval_2963	34.0433	1.23325	0.205952	5.98804	2.12379e-09	5.31996e-07	chr1	24567626	24568468	intron (NCMAP, intron 1 of 3)
TNFAIP8L3	Interval_63379	9.80434	1.23294	0.327827	3.76095	0.000169271	0.00793174	chr15	51037179	51037792	Intergenic
ST6GAL2	Interval_101669	7.79489	1.23253	0.343668	3.5864	0.000335275	0.0134907	chr2	106963270	106963558	Intergenic
RP11-125P18.1	Interval_113184	6.47736	1.23184	0.384003	3.20788	0.00133715	0.0379484	chr20	22098343	22098631	Intergenic
MRPL14	Interval_164447	32.9273	1.23134	0.207086	5.94603	2.74718e-09	6.58847e-07	chr6	44122919	44123270	intron (MRPL14, intron 1 of 2)
AC022311.1	Interval_93892	9.27118	1.23112	0.377352	3.26253	0.00110423	0.0331144	chr2	5023843	5024368	Intergenic
RELL1	Interval_139713	58.919	1.23106	0.170007	7.24124	4.44596e-13	2.54504e-10	chr4	37747898	37749145	Intergenic
KLHL8	Interval_142497	14.823	1.23105	0.320903	3.83619	0.000124955	0.00623328	chr4	87139690	87140197	exon (AFF1, exon 21 of 21)
MIR4785	Interval_105109	55.3513	1.23088	0.218259	5.63956	1.70487e-08	3.3258e-06	chr2	160666148	160667056	Intergenic
MIR7157	Interval_103960	34.7639	1.23051	0.201801	6.09765	1.07637e-09	2.86476e-07	chr2	141202060	141202826	intron (LRP1B, intron 6 of 90)
TGFBR3	Interval_8541	13.276	1.22961	0.370807	3.31604	0.000913028	0.0287794	chr1	91819313	91819784	intron (TGFBR3, intron 2 of 17)
LINC00676	Interval_54793	22.935	1.22906	0.218751	5.61856	1.92556e-08	3.69848e-06	chr13	109708006	109708514	Intergenic
GULP1	Interval_106973	10.1508	1.22867	0.300842	4.08411	4.4247e-05	0.00270967	chr2	188123638	188124069	Intergenic
AC097500.2	Interval_106829	13.0215	1.22851	0.280881	4.37379	1.22111e-05	0.000948388	chr2	185991237	185991781	Intergenic
GADL1	Interval_125563	10.672	1.22825	0.315602	3.89177	9.95141e-05	0.00520664	chr3	31096477	31097131	Intergenic
RP11-661P17.1	Interval_67175	30.2469	1.22793	0.263006	4.66883	3.02927e-06	0.000292158	chr15	91603568	91604065	Intergenic
VEGFC	Interval_147317	11.7159	1.2278	0.300487	4.08602	4.3884e-05	0.00269027	chr4	176981141	176981707	Intergenic
C7orf33	Interval_182340	37.3455	1.22776	0.21731	5.64979	1.60642e-08	3.15137e-06	chr7	148419630	148420620	exon (CNTNAP2, exon 24 of 24)
LOC101928387	Interval_41636	26.6467	1.22748	0.22801	5.38345	7.3071e-08	1.19567e-05	chr12	19647961	19648785	intron (LOC101928387, intron 1 of 2)
LOC102724359	Interval_187084	15.5203	1.22746	0.318984	3.84804	0.000119065	0.00600288	chr8	53384679	53385030	Intergenic
MPP7	Interval_21455	11.9274	1.22714	0.308251	3.98098	6.86311e-05	0.00388621	chr10	28399176	28399587	Intergenic
ADAMTS15	Interval_39543	122.25	1.22681	0.173929	7.05347	1.74507e-12	9.0949e-10	chr11	130512428	130513669	Intergenic
FAM174B	Interval_67282	18.3046	1.2268	0.280301	4.37673	1.20472e-05	0.000938585	chr15	92675425	92675989	Intergenic
LOC102723561	Interval_149188	35.8731	1.22646	0.274806	4.46302	8.0814e-06	0.00067317	chr5	21181418	21182417	Intergenic
CNTN3	Interval_129276	22.0137	1.22598	0.256751	4.77499	1.79716e-06	0.000187621	chr3	74661224	74662007	Intergenic
LOC101928045	Interval_80926	22.1562	1.22577	0.282532	4.33851	1.43449e-05	0.00108263	chr17	67585026	67585523	intron (PITPNC1, intron 5 of 8)
NKAIN3	Interval_187776	26.7536	1.2239	0.23549	5.19723	2.0228e-07	2.88536e-05	chr8	62196936	62198231	Intergenic
MIR582	Interval_151002	32.249	1.22371	0.277516	4.40949	1.03613e-05	0.000829062	chr5	59644982	59645725	intron (PDE4D, intron 3 of 16)
RP11-527H14.2	Interval_83915	28.6537	1.22321	0.222793	5.49033	4.01193e-08	7.08249e-06	chr18	14979110	14979623	Intergenic
RP11-756H20.1	Interval_154815	21.5327	1.22294	0.223306	5.47652	4.3377e-08	7.61142e-06	chr5	125700365	125700962	Intergenic
SEC14L1	Interval_81927	36.3811	1.22265	0.215563	5.67187	1.41246e-08	2.81837e-06	chr17	77190373	77191160	intron (SEC14L1, intron 1 of 14)
SOX14	Interval_132579	12.7494	1.22241	0.36228	3.37423	0.000740238	0.0246127	chr3	137445897	137446358	Intergenic
RP5-1166F10.1	Interval_575	9.20604	1.22219	0.334951	3.64887	0.000263398	0.0112239	chr1	4425963	4426145	Intergenic
ECT2	Interval_135027	11.4593	1.22191	0.387336	3.15465	0.0016069	0.0436254	chr3	172877074	172877692	Intergenic
ETAA1	Interval_99123	36.3207	1.22164	0.302014	4.04498	5.23269e-05	0.00310231	chr2	67463863	67464354	Intergenic
LOC101927458	Interval_7847	14.4778	1.22163	0.311021	3.92782	8.57209e-05	0.00462067	chr1	81424022	81424632	Intergenic
RP11-555F9.2	Interval_197127	16.3954	1.22155	0.25545	4.78194	1.73609e-06	0.000182073	chr9	90586739	90587096	Intergenic
RSU1	Interval_20678	49.3506	1.22132	0.170399	7.16741	7.64323e-13	4.20966e-10	chr10	16915039	16915725	intron (CUBN, intron 46 of 66)
LOC101927287	Interval_69378	36.2895	1.22101	0.251732	4.85043	1.23195e-06	0.000136566	chr16	13529182	13530111	intron (LOC101927287, intron 1 of 1)
LINC01183	Interval_154974	21.3222	1.22072	0.265791	4.59279	4.37366e-06	0.000399589	chr5	127821040	127822332	intron (LINC01183, intron 4 of 5)
LOC102724949	Interval_129348	13.2951	1.22037	0.361298	3.37775	0.000730811	0.0243781	chr3	76411879	76412732	intron (ROBO2, intron 2 of 23)
MON2	Interval_44388	9.79659	1.22031	0.351076	3.47592	0.000509106	0.0185867	chr12	62446797	62447283	Intergenic
CMTM8	Interval_125664	17.6575	1.21953	0.32701	3.72934	0.000191981	0.00878143	chr3	32194606	32194934	Intergenic
CSMD3	Interval_190742	12.2449	1.21949	0.308152	3.95744	7.57574e-05	0.00418597	chr8	114068724	114069124	Intergenic
ANXA3	Interval_141861	9.14343	1.2189	0.371907	3.27743	0.00104756	0.0318083	chr4	78423723	78424122	intron (FRAS1, intron 34 of 71)
HLF	Interval_79684	13.1847	1.21885	0.311423	3.91381	9.08501e-05	0.00484037	chr17	55168749	55169509	Intergenic
LOC101929328	Interval_24654	7.47095	1.2188	0.377989	3.22443	0.00126222	0.0363717	chr10	76250795	76251101	intron (C10orf11, intron 5 of 6)
MIR4422	Interval_6413	26.4264	1.21872	0.254265	4.79311	1.64216e-06	0.000173554	chr1	55712114	55712993	Intergenic
DNAJC17	Interval_62665	9.10426	1.21826	0.33371	3.65064	0.000261585	0.011172	chr15	40795379	40795642	intron (DNAJC17, intron 1 of 10)
NPTX2	Interval_178656	136.402	1.21805	0.277606	4.38768	1.14567e-05	0.00090224	chr7	98641494	98642752	Intergenic
SCARNA18	Interval_152648	15.4052	1.21741	0.297776	4.08834	4.34462e-05	0.00266718	chr5	82991314	82992015	Intergenic
LINC00397	Interval_53535	15.7389	1.21691	0.320813	3.79322	0.000148706	0.00716817	chr13	88112466	88112980	Intergenic
WDPCP	Interval_98761	6.96659	1.21678	0.390305	3.1175	0.00182389	0.0476209	chr2	63378507	63378866	intron (WDPCP, intron 5 of 11)
LOC100996624	Interval_125405	12.1584	1.21656	0.379567	3.20513	0.00135002	0.0382143	chr3	28022898	28023393	Intergenic
LOC101060391	Interval_93514	37.3894	1.21607	0.196269	6.19594	5.79389e-10	1.65561e-07	chr2	1010256	1011212	intron (SNTG2, intron 1 of 14)
PRKG2	Interval_142050	6.59475	1.21562	0.391082	3.10835	0.00188132	0.0485898	chr4	81106319	81106532	intron (PRKG2, intron 5 of 8)
OTUD1	Interval_21126	12.1122	1.21545	0.281496	4.31782	1.57574e-05	0.00116324	chr10	23556910	23557565	Intergenic
DUSP26	Interval_185986	7.80409	1.21529	0.389901	3.11691	0.00182755	0.0476737	chr8	34279881	34280171	Intergenic
AFAP1L2	Interval_27792	87.0811	1.21502	0.161172	7.53864	4.7491e-14	3.23892e-11	chr10	114366873	114368043	intron (AFAP1L2, intron 1 of 19)
LRRTM3	Interval_23668	16.1331	1.21489	0.242225	5.01555	5.28819e-07	6.63758e-05	chr10	66627122	66627536	intron (CTNNA3, intron 5 of 13)
MRAP	Interval_117792	52.6252	1.21475	0.186059	6.52885	6.62744e-11	2.40564e-08	chr21	32329012	32330039	intron (URB1, intron 30 of 38)
VIPR2	Interval_183497	11.8131	1.21433	0.344882	3.52099	0.000429932	0.016368	chr7	159253493	159253937	Intergenic
IL15	Interval_145340	14.2623	1.2141	0.330926	3.66878	0.000243709	0.0105688	chr4	141614700	141615421	Intergenic
LOC100507403	Interval_186060	22.9772	1.21389	0.261887	4.63517	3.56651e-06	0.000336954	chr8	37302236	37302978	Intergenic
MIR1322	Interval_184185	30.6934	1.2133	0.187005	6.48806	8.69473e-11	3.06058e-08	chr8	10809007	10809746	intron (PINX1, intron 5 of 5)
MIR587	Interval_167137	7.81685	1.21327	0.336156	3.60923	0.000307105	0.0125994	chr6	106728599	106729041	intron (RP1-60O19.1, intron 4 of 6)
C4orf32	Interval_143805	29.7119	1.21297	0.225186	5.38653	7.18325e-08	1.17982e-05	chr4	111634019	111634784	Intergenic
GRXCR1	Interval_140229	22.9777	1.21191	0.257146	4.71293	2.4418e-06	0.000243795	chr4	43234734	43235540	Intergenic
LOC101928876	Interval_199464	8.47982	1.21164	0.338429	3.58018	0.000343353	0.0137305	chr9	121450442	121450902	promoter-TSS (LOC101928876)
KCNIP4	Interval_139107	27.0107	1.2115	0.276248	4.38557	1.15685e-05	0.000907769	chr4	21001365	21002164	intron (KCNIP4, intron 1 of 8)
CDK1	Interval_23323	68.5935	1.21145	0.190946	6.34449	2.23165e-10	7.18878e-08	chr10	60820106	60820912	Intergenic
CCDC172	Interval_27885	66.8078	1.211	0.232425	5.21028	1.88554e-07	2.71174e-05	chr10	116316126	116317194	Intergenic
C4orf22	Interval_142034	15.2596	1.21084	0.309514	3.91206	9.15104e-05	0.00487097	chr4	80475055	80475669	intron (C4orf22, intron 2 of 5)
LOC101926897	Interval_52522	64.1771	1.21072	0.178274	6.79135	1.11087e-11	4.89775e-09	chr13	58919274	58920096	Intergenic
LOC102723875	Interval_52426	12.8574	1.2107	0.389914	3.10505	0.00190246	0.0489679	chr13	53191069	53191574	Intergenic
GPR101	Interval_205994	18.5486	1.21059	0.265505	4.55957	5.12573e-06	0.000455895	chrX	137234810	137235662	Intergenic
LRRC72	Interval_173770	11.7024	1.20904	0.308819	3.91505	9.03841e-05	0.00481848	chr7	16571887	16572435	intron (LRRC72, intron 7 of 8)
LOC101927664	Interval_167759	27.709	1.20846	0.238909	5.05822	4.23188e-07	5.48117e-05	chr6	112466453	112467397	Intergenic
MIR4444-2	Interval_129289	19.182	1.2084	0.249845	4.83659	1.32084e-06	0.000144403	chr3	75285479	75286008	Intergenic
TOP1P1	Interval_12887	7.91418	1.20807	0.364695	3.31256	0.000924479	0.029046	chr1	171373574	171374078	Intergenic
2001-12-01	Interval_199137	15.8065	1.20794	0.260823	4.63125	3.6346e-06	0.000342091	chr9	115151131	115151819	intron (DEC1, intron 1 of 7)
RBMS3	Interval_125434	6.21478	1.20783	0.349922	3.45171	0.000557041	0.0198522	chr3	29063982	29064352	Intergenic
TECRL	Interval_141078	19.9467	1.20708	0.304333	3.96631	7.29936e-05	0.00406718	chr4	64639645	64640444	Intergenic
METAP2	Interval_46305	17.7116	1.20692	0.31776	3.79822	0.000145741	0.00705642	chr12	95486712	95487365	intron (METAP2, intron 4 of 10)
SYNPR	Interval_128465	40.2149	1.20678	0.217296	5.55361	2.79825e-08	5.15356e-06	chr3	63343446	63344231	intron (SYNPR, intron 2 of 5)
ELAC2	Interval_75938	9.85467	1.20667	0.299634	4.02716	5.64551e-05	0.00331764	chr17	13078751	13079095	Intergenic
CCDC125	Interval_151668	14.0543	1.2063	0.317836	3.79536	0.000147429	0.00711644	chr5	69285577	69286070	intron (CCDC125, intron 9 of 10)
LOC102724139	Interval_53386	18.073	1.20586	0.343021	3.51542	0.000439064	0.0165998	chr13	80741892	80742505	Intergenic
AC007131.1	Interval_98359	13.4916	1.2058	0.272884	4.41872	9.92874e-06	0.000798111	chr2	58904021	58904373	intron (LINC01122, intron 3 of 13)
TTLL9	Interval_113669	10.521	1.20574	0.348882	3.45603	0.000548203	0.0196495	chr20	31903755	31904168	intron (TTLL9, intron 3 of 8)
PTH2R	Interval_108529	15.8661	1.20517	0.312374	3.85809	0.000114277	0.00580339	chr2	208366575	208367160	intron (PTH2R, intron 1 of 12)
RPS2P32	Interval_174260	105.376	1.20514	0.199945	6.02735	1.66666e-09	4.26046e-07	chr7	23490180	23491609	exon (RPS2P32, exon 1 of 1)
LOC102723686	Interval_182937	25.2063	1.20507	0.206127	5.84628	5.02701e-09	1.11523e-06	chr7	153192782	153193493	Intergenic
LOC102724595	Interval_197800	9.18489	1.20486	0.355777	3.38655	0.000707765	0.0238325	chr9	97745288	97745560	Intergenic
INE2	Interval_202689	25.1333	1.20469	0.207038	5.81872	5.93008e-09	1.2942e-06	chrX	15786904	15787256	exon (CA5B, exon 8 of 8)
TFAP2C	Interval_116174	18.0555	1.20459	0.268143	4.49233	7.04496e-06	0.00060059	chr20	56766413	56766981	Intergenic
PKNOX2	Interval_39024	9.67501	1.20379	0.371038	3.24439	0.00117704	0.0346729	chr11	125272886	125273187	intron (PKNOX2, intron 2 of 8)
MIR548B	Interval_168116	21.9359	1.20342	0.281373	4.27695	1.89473e-05	0.00135497	chr6	119027421	119028713	intron (FAM184A, intron 1 of 15)
AC002454.1	Interval_178364	7.83771	1.20304	0.326173	3.68836	0.0002257	0.00994848	chr7	92851993	92852531	intron (AC002454.1, intron 1 of 1)
LOC102724417	Interval_84926	12.1073	1.20291	0.302153	3.98112	6.85919e-05	0.0038857	chr18	38269018	38269692	Intergenic
RP11-508N12.2	Interval_198355	11.6377	1.2027	0.331516	3.62787	0.000285773	0.0119399	chr9	107095691	107096211	intron (RP11-508N12.2, intron 3 of 4)
FTMT	Interval_154502	18.1357	1.20254	0.268306	4.48197	7.39583e-06	0.000625813	chr5	121702865	121703176	Intergenic
BARX2	Interval_39420	38.1809	1.20188	0.1706	7.04504	1.85409e-12	9.5563e-10	chr11	129434739	129435979	intron (BARX2, intron 1 of 3)
KCNC4	Interval_9642	42.6563	1.2018	0.178105	6.74772	1.50188e-11	6.45861e-09	chr1	110267554	110268409	intron (KCNC4, intron 3 of 3)
RP11-527H14.2	Interval_83914	12.1722	1.20169	0.342581	3.50775	0.000451919	0.0169755	chr18	14976871	14977169	Intergenic
LOC101928573	Interval_161807	37.9267	1.20134	0.210732	5.70079	1.19254e-08	2.42105e-06	chr6	20180605	20181566	intron (MBOAT1, intron 1 of 7)
LOC100507548	Interval_39883	30.0864	1.20109	0.215583	5.57135	2.52773e-08	4.697e-06	chr11	135030438	135031320	Intergenic
FEZF1-AS1	Interval_180406	7.77291	1.20107	0.358815	3.34733	0.000815927	0.026469	chr7	122284485	122284908	Intergenic
CACNA1C-IT3	Interval_40189	60.2043	1.20106	0.161699	7.4277	1.10499e-13	7.19867e-11	chr12	2334815	2335815	intron (CACNA1C, intron 3 of 46)
XDH	Interval_96382	9.90575	1.20098	0.370229	3.24389	0.00117908	0.0347268	chr2	31489369	31489688	Intergenic
LINC00709	Interval_20053	18.1781	1.20021	0.240854	4.98314	6.25596e-07	7.59037e-05	chr10	9068025	9068327	Intergenic
LOC101929427	Interval_39179	30.6315	1.19984	0.239624	5.00717	5.52349e-07	6.87362e-05	chr11	126700424	126701555	intron (KIRREL3, intron 1 of 15)
OR5K3	Interval_129749	30.1496	1.19983	0.205312	5.84393	5.09841e-09	1.12963e-06	chr3	98421186	98422440	Intergenic
ATP6AP2	Interval_203390	12.5276	1.19749	0.301103	3.977	6.97913e-05	0.00393069	chrX	40530817	40531388	Intergenic
RP11-319E16.1	Interval_40495	12.3734	1.19745	0.330215	3.62627	0.000287541	0.0119873	chr12	5290443	5290931	Intergenic
LOC101929687	Interval_153193	13.4909	1.19722	0.282777	4.23379	2.29784e-05	0.00158323	chr5	94815477	94815932	intron (MCTP1, intron 18 of 22)
MIR4798	Interval_138194	12.6437	1.19652	0.34939	3.42459	0.000615735	0.021475	chr4	7341490	7341873	intron (SORCS2, intron 1 of 26)
RP11-22H5.2	Interval_73453	13.5804	1.19647	0.346485	3.45317	0.000554043	0.0197807	chr16	82751015	82751426	intron (CDH13, intron 2 of 14)
LOC102724294	Interval_59369	12.7858	1.19544	0.305725	3.91018	9.22255e-05	0.0048987	chr14	82055639	82056111	Intergenic
LOC102724373	Interval_99132	9.44129	1.1954	0.355106	3.36631	0.000761814	0.0251528	chr2	67646872	67647145	Intergenic
CADM1	Interval_37954	20.8896	1.19525	0.260185	4.59384	4.35169e-06	0.000398207	chr11	115566194	115567253	Intergenic
LOC101926960	Interval_150158	16.0812	1.19482	0.283999	4.20713	2.58636e-05	0.00174686	chr5	42228382	42229147	Intergenic
FRG2	Interval_147970	9.50217	1.19445	0.334758	3.5681	0.000359577	0.0142133	chr4	189988907	189989267	Intergenic
FBXL22	Interval_64273	6.49202	1.19384	0.360361	3.31289	0.000923372	0.0290232	chr15	63593848	63594114	exon (USP3, exon 14 of 14)
LOC100505797	Interval_86796	42.5024	1.19369	0.206797	5.77226	7.82156e-09	1.65527e-06	chr18	73009279	73010213	Intergenic
LONRF2	Interval_101124	10.135	1.19321	0.375819	3.17496	0.00149858	0.0413797	chr2	100285792	100286164	intron (LONRF2, intron 11 of 11)
TRIM24	Interval_181598	15.3139	1.19276	0.279332	4.27004	1.95434e-05	0.00139272	chr7	138449288	138450162	Intergenic
SLC2A12	Interval_168940	62.7633	1.19228	0.195112	6.11073	9.91795e-10	2.67494e-07	chr6	134017800	134018458	intron (SLC2A12, intron 2 of 2)
ATP1A1	Interval_10165	33.5522	1.19214	0.316941	3.7614	0.000168965	0.0079238	chr1	116258665	116260003	Intergenic
KITLG	Interval_45715	12.2187	1.19203	0.300312	3.96932	7.20768e-05	0.00402822	chr12	88572895	88573708	intron (KITLG, intron 1 of 8)
LOC100505811	Interval_154334	24.9765	1.19134	0.258652	4.60593	4.1062e-06	0.000379322	chr5	118249173	118250035	intron (LOC102467224, intron 1 of 1)
DPP10-AS1	Interval_102338	16.6759	1.1913	0.313927	3.79482	0.000147751	0.00712806	chr2	116456974	116457432	Intergenic
HECTD1	Interval_56149	25.8392	1.19116	0.223721	5.32432	1.01334e-07	1.57685e-05	chr14	31269886	31270600	Intergenic
FAM151A	Interval_6310	14.442	1.19091	0.2992	3.98032	6.88219e-05	0.00389368	chr1	54631157	54631997	intron (ACOT11, intron 16 of 16)
LOC101928314	Interval_147094	14.2118	1.19078	0.258008	4.61528	3.92572e-06	0.000365728	chr4	172813271	172813659	intron (GALNTL6, intron 6 of 12)
ARRDC3	Interval_153085	26.12	1.19035	0.32589	3.65261	0.000259593	0.011106	chr5	92198855	92199498	Intergenic
LINC01021	Interval_149327	44.7747	1.19034	0.185296	6.42401	1.32733e-10	4.47382e-08	chr5	27266166	27267102	Intergenic
LOC102724344	Interval_73982	153.636	1.19016	0.181103	6.57176	4.97235e-11	1.84319e-08	chr16	86740649	86742049	Intergenic
FAM105A	Interval_148927	6.22754	1.19	0.383566	3.10246	0.0019192	0.0492766	chr5	14542238	14542446	Intergenic
LOC100507534	Interval_70920	20.8991	1.18999	0.23748	5.01092	5.41701e-07	6.76126e-05	chr16	47886572	47887395	exon (LOC100507534, exon 1 of 2)
LOC101929152	Interval_136386	55.2236	1.18995	0.218159	5.45452	4.91047e-08	8.45501e-06	chr3	190089309	190090272	intron (LEPREL1, intron 1 of 14)
AC104820.2	Interval_106601	13.6177	1.18989	0.294577	4.03932	5.36061e-05	0.00317125	chr2	181081162	181081525	Intergenic
AUTS2	Interval_176939	89.0012	1.18984	0.129507	9.18744	4.0229e-20	1.00339e-16	chr7	69678115	69679213	intron (AUTS2, intron 1 of 4)
LOC440337	Interval_68881	32.745	1.18969	0.240894	4.93867	7.86577e-07	9.25415e-05	chr16	7419178	7420249	intron (RBFOX1, intron 1 of 11)
TEX10	Interval_198067	24.1307	1.18934	0.265476	4.48002	7.46365e-06	0.00063013	chr9	100376828	100377510	Intergenic
LOC102546298	Interval_157239	39.668	1.18901	0.229844	5.17309	2.30256e-07	3.23161e-05	chr5	150542740	150543456	TTS (NDST1)
ADCY1	Interval_176047	36.4995	1.18896	0.200506	5.9298	3.03304e-09	7.17548e-07	chr7	45450701	45451884	Intergenic
LOC101928898	Interval_50152	58.4288	1.18858	0.200655	5.92351	3.15135e-09	7.40521e-07	chr13	24938696	24939732	intron (TPTE2P1, intron 4 of 4)
SLC20A2	Interval_186609	21.4347	1.18758	0.247732	4.79382	1.63633e-06	0.000173042	chr8	42512844	42513713	intron (SLC20A2, intron 1 of 10)
RNF180	Interval_151304	8.34254	1.18745	0.330918	3.58835	0.000332771	0.0134149	chr5	64070781	64071169	Intergenic
LOC101928361	Interval_104060	21.5051	1.18741	0.283313	4.19118	2.77504e-05	0.00184646	chr2	143451700	143452310	intron (ARHGAP15, intron 8 of 13)
CDH9	Interval_149326	48.6609	1.18621	0.207672	5.71195	1.11688e-08	2.28874e-06	chr5	27241602	27242547	Intergenic
ASB1	Interval_111007	21.1576	1.18615	0.225336	5.26392	1.41014e-07	2.1007e-05	chr2	238415057	238415904	Intergenic
STAC	Interval_125968	17.5289	1.18565	0.263139	4.5058	6.61245e-06	0.000568156	chr3	36557469	36558572	Intergenic
LINGO2	Interval_194795	10.896	1.18565	0.32826	3.61191	0.000303948	0.0125012	chr9	27861741	27862328	Intergenic
PRR16	Interval_154473	14.2959	1.18548	0.342827	3.45797	0.00054427	0.0195527	chr5	120677235	120677729	intron (PRR16, intron 2 of 2)
MIR548AH	Interval_141711	16.0722	1.18535	0.265377	4.46668	7.94433e-06	0.000663652	chr4	76607238	76608186	intron (SHROOM3, intron 1 of 9)
[truncated: 4,646 more rows]

## Sheet: daps_GSA_vs_P
Supplementary table 3. Pseudobulked single cell ATAC altogether with bulk ATAC-seq GSA vs P comparison. Only Differential Accesible Peaks (DAPs) defined by abs(log2FoldChange) > 0.5 and padj < 0.05
[truncated: 5,041 more rows]
