# Supplementary material for: Human iPSCs-based modeling unveils SETBP1 as a driver of chromatin rewiring in GATA2 deficiency
Source: Nat Commun. 2025 Nov 17;16:10035. doi: 10.1038/s41467-025-65806-9 (PMC12623428; doi:10.1038/s41467-025-65806-9)
Supplement: Supplementary file 6 — Supplementary Data 4 [file 41467_2025_65806_MOESM6_ESM.xlsx]

## Sheet: Sheet1
Supplementary Table 4. GATA2 targets identified by crossing ATAC-seq data with ChIP-seq from Fujiwara et al 2009
Chromosome	Position Start	Position End	Gene name
chr1	160046346	160047316	KCNJ10
chr22	39452367	39453002	MGAT3
chr22	39472744	39473599	MGAT3
chr22	39832593	39833297	ENTHD1
chr1	160945097	160945359	ITLN2
chr3	12840949	12842144	RPL32
chr3	12840949	12842144	RPL32
chr3	15052509	15053181	MRPS25
chr3	32709153	32709974	CNOT10
chr3	45573847	45574653	LIMD1
chr3	52912808	52913490	SFMBT1
chr3	128416001	128417218	DNAJB8-AS1
chr3	138199591	138200892	ARMC8
chr3	138875602	138876496	PIK3CB
chr3	143084921	143085582	CHST2
chr3	152975969	152976800	P2RY1
chr3	171158742	171159767	TNIK
chr3	171459658	171461360	TNIK
chr3	176661323	176661867	RP11-71G7.1
chr4	4323809	4324873	ZBTB49
chr4	5705740	5706266	EVC2
chr4	6730634	6731289	BLOC1S4
chr4	89889075	89889988	MMRN1
chr1	185284380	185285342	SWT1
chr4	99842284	99843042	DAPP1
chr5	29795977	29796527	LOC101929681
chr5	43281904	43282879	HMGCS1
chr5	54325497	54326240	ARL15
chr5	76363573	76364419	IQGAP2
chr5	138467845	138468707	EGR1
chr5	138469221	138471091	EGR1
chr5	138469221	138471091	EGR1
chr1	205156844	205157743	DSTYK
chr1	205156844	205157743	DSTYK
chr1	12005442	12006054	MFN2
chr5	179612512	179614140	HNRNPH1
chr5	180084812	180086157	RNF130
chr5	181203968	181205311	TRIM7
chr1	207024190	207025631	C1orf116
chr6	10640309	10640980	C6orf52
chr1	207626006	207626840	CR1
chr1	207644562	207646042	CR1L
chr6	13360494	13361247	TBC1D7
chr6	32853093	32854563	PSMB9
chr6	39036872	39037862	GLP1R
chr6	44130115	44130282	TMEM63B
chr6	79604423	79605304	SH3BGRL2
chr6	86682980	86683836	HTR1E
chr6	136737244	136738799	MAP3K5
chr6	139445403	139446076	RP11-12A2.3
chr6	144886462	144887195	UTRN
chr6	168035666	168036442	KIF25
chr7	2771218	2771750	GNA12
chr7	6023891	6024340	AIMP2
chr1	225928305	225928840	PYCR2
chr7	64562589	64563444	ZNF680
chr1	228463646	228464998	MIR4666A
chr7	102080346	102081243	CUX1
chr7	116876615	116877674	CAPZA2
chr7	129149604	129150855	TSPAN33
chr7	129835416	129836042	UBE2H
chr7	132489740	132490259	PLXNA4
chr7	139090876	139091742	ZC3HAV1
chr7	157401696	157402493	DNAJB6
chr7	157401696	157402493	DNAJB6
chr8	18122406	18123132	ASAH1
chr8	108248144	108249215	EIF3E
chr8	124649087	124650003	MTSS1
chr8	144417594	144418387	SLC39A4
chr8	144448505	144448975	CYHR1
chr1	16054115	16054473	CLCNKB
chr9	78021628	78022280	GNAQ
chr9	113379258	113380033	HDHD3
chr9	116464960	116465475	ASTN2
chr10	5479298	5480229	CALML5
chr9	122331867	122332794	PTGS1
chr9	122446720	122447380	OR1J2
chr9	123304463	123305384	STRBP
chr9	129879082	129879595	USP20
chr9	130537083	130537946	LOC100272217
chr9	130537083	130537946	LOC100272217
chr9	132994343	132995077	GFI1B
chr9	136511748	136513309	NOTCH1
chr9	137218905	137219112	NDOR1
chrX	11460905	11462330	ARHGAP6
chrX	154400790	154402105	DNASE1L1
chr10	25047851	25048999	ENKUR
chr10	64867305	64868201	ANXA2P3
chr1	19325374	19326626	PQLC2
chr10	72637271	72638016	MICU1
chr10	91103492	91104333	NUDT9P1
chr10	95297119	95297974	PDLIM1
chr10	101575640	101576245	DPCD
chr10	117240815	117242143	SLC18A2
chr10	117408316	117409747	LOC101927731
chr10	117408316	117409747	LOC101927731
chr10	125605025	125605654	TEX36
chr10	129033815	129034343	MGMT
chr11	329163	329742	IFITM3
chr11	3614248	3615046	TRPC2
chr11	5234135	5234859	HBD
chr11	61841628	61842372	FADS2
chr11	61868938	61870312	MIR6746
chr11	61962923	61964514	BEST1
chr1	26070269	26070845	TRIM63
chr11	65422062	65423131	NEAT1
chr11	65422062	65423131	NEAT1
chr11	65426099	65428529	NEAT1
chr11	65426099	65428529	NEAT1
chr11	65426099	65428529	NEAT1
chr11	74011301	74012091	UCP3
chr1	27074016	27074978	LOC101928391
chr11	114215355	114217191	ZBTB16
chr12	5612379	5613196	ANO2
chr12	57538953	57539797	DCTN2
chr1	34845175	34845959	SMIM12
chr12	113669710	113670348	RP11-438N16.1
chr12	131434372	131435056	LOC102724412
chr12	132471087	132471534	MUC8
chr13	27044718	27045572	USP12
chr13	44382676	44383257	SERP2
chr13	44386850	44387648	SERP2
chr1	40820430	40821313	KCNQ4
chr13	95484984	95486144	CLDN10-AS1
chr13	95484984	95486144	CLDN10-AS1
chr14	33836133	33836857	EGLN3
chr14	33916656	33918004	EGLN3
chr14	35367145	35368395	LOC102723388
chr14	55799352	55800775	LINC00520
chr14	64879143	64880854	SPTB
chr1	47180965	47181821	LINC00853
chr14	90801291	90801550	TTC7B
chr14	100142151	100143031	EVL
chr14	103099185	103099840	EXOC3L4
chr14	103393949	103394671	MARK3
chr15	50260445	50261313	HDC
chr15	64773915	64776291	RBPMS2
chr15	66661306	66662133	SMAD6
chr15	70086306	70087162	TLE3
chr1	54375504	54376086	SSBP3
chr15	89070053	89070969	LOC102724566
chr15	91478499	91479311	RP11-661P17.1
chr15	101008109	101008802	LRRK1
chr15	101137248	101138133	CHSY1
chr1	6313279	6314023	ACOT7
chr16	24838478	24839349	SLC5A11
chr16	29009098	29009984	LAT
chr16	68289487	68290063	SLC7A6
chr16	81495111	81496053	CMIP
chr1	65292833	65293575	LOC102724416
chr16	86928774	86929842	LOC440390
chr16	88491463	88492052	ZFPM1
chr16	88991980	88993562	LOC100129697
chr16	88991980	88993562	LOC100129697
chr17	27403264	27404207	TBC1D3P5
chr1	1123713	1125421	C1orf159
chr17	36727309	36729360	MRM1
chr17	44389375	44390234	ITGA2B
chr17	45031284	45032427	DCAKD
chr17	50139757	50140742	PPP1R9B
chr17	50361722	50362675	MRPL27
chr17	63431954	63432630	CYB561
chr17	64024265	64024520	ICAM2
chr17	75774215	75777113	H3F3B
chr17	75774215	75777113	H3F3B
chr17	75843672	75844685	UNC13D
chr17	75843672	75844685	UNC13D
chr17	76385414	76386076	SPHK1
chr18	8730188	8730939	SOGA2
chr18	9803270	9804361	RAB31
chr1	89901963	89902779	LRRC8D
chr18	46060345	46061030	PSTPIP2
chr18	69961561	69962181	CD226
chr18	79506388	79507740	NFATC1
chr19	907196	907724	R3HDM4
chr19	1040749	1041377	ABCA7
chr19	2900374	2901173	ZNF57
chr19	3520270	3521544	FZR1
chr19	3950504	3951773	MIR637
chr19	4088884	4090095	MAP2K2
chr19	4633185	4633833	TNFAIP8L1
chr19	6530633	6531393	TNFSF9
chr19	7505791	7507023	C19orf45
chr19	8033053	8034010	CCL25
chr19	10299441	10300364	ZGLP1
chr19	12840464	12841332	MAST1
chr19	12944879	12946572	RAD23A
chr19	15451998	15452931	RASAL3
chr19	16086111	16086876	TPM4
chr19	38317209	38317414	YIF1B
chr19	38543890	38544931	RYR1
chr19	41350791	41351945	TGFB1
chr19	46736612	46737841	STRN4
chr19	48741386	48741794	RASIP1
chr19	49210152	49210924	TRPM4
chr19	50601561	50602161	SNAR-F
chr19	57681570	57682437	ZNF551
chr2	10135771	10136921	C2orf48
chr2	24009677	24011829	MFSD2B
chr2	27062498	27063549	AGBL5
chr2	32768430	32769307	TTC27
chr2	37919528	37920157	RMDN2
chr2	54955428	54956643	EML6
chr2	62296500	62297900	MIR5192
chr2	64354657	64355571	MIR4433B
chr2	68403000	68403747	LOC101927723
chr2	69798533	69799640	ANXA4
chr2	74131598	74132523	BOLA3
chr1	116679130	116680426	MIR320B1
chr1	116679130	116680426	MIR320B1
chr2	190184375	190184799	C2orf88
chr2	191836651	191837834	SDPR
chr1	147377249	147378411	CHD1L
chr1	150506138	150507144	TARS2
chr20	3909789	3910433	PANK2
chr20	4154889	4155431	SMOX
chr20	33339357	33340205	BPIFB1
chr20	41086130	41087107	TOP1
chr20	41086130	41087107	TOP1
chr20	41115993	41116980	TOP1
chr20	47524012	47524885	NCOA3
chr20	50690475	50692066	FAM65C
chr20	56411669	56412693	CASS4
chr20	57460973	57461586	CTCFL
chr20	61525413	61526292	CDH4
chr1	156894744	156895443	PEAR1
chr21	44854401	44855442	PTTG1IP
chr21	45411244	45411954	COL18A1
chr22	17980380	17981043	MIR648
