# Supplementary material for: Human iPSCs-based modeling unveils SETBP1 as a driver of chromatin rewiring in GATA2 deficiency
Source: Nat Commun. 2025 Nov 17;16:10035. doi: 10.1038/s41467-025-65806-9 (PMC12623428; doi:10.1038/s41467-025-65806-9)
Supplement: Supplementary file 7 — Supplementary Data 5 [file 41467_2025_65806_MOESM7_ESM.xlsx]

## Sheet: GATA2_close_unique_intervals_wi
Supplementary Table 5. GATA domain regions identified by FIMO
Chromosome	Position Start	Position End	Gene Name	GATA2 Motif Count
chr22	36377287	36377300	MYH9	3
chr1	160046642	160046655	PIGM	3
chr22	39452872	39452885	MGAT3	12
chr22	39454512	39454522	MGAT3	6
chr22	44031085	44031098	PARVB	3
chr22	48567460	48567473	TAFA5	18
chr3	25460925	25460938	RARB	3
chr3	40279295	40279308	EIF1B-AS1	3
chr3	43062217	43062230	POMGNT2	18
chr3	45574273	45574286	LIMD1	9
chr3	48240157	48240170	ZNF589	9
chr3	52912822	52912835	STIMATE	18
chr3	58900078	58900088	CFAP20DC-AS1	6
chr3	127483995	127484008	LINC01471	9
chr3	128416129	128416139	DNAJB8-AS1	3
chr3	128742423	128742436	RAB7A	9
chr3	138200100	138200110	ARMC8	6
chr3	138876370	138876383	PIK3CB	9
chr3	151136261	151136274	MED12L	9
chr3	153008497	153008510	RAP2B	3
chr3	157146322	157146335	CCNL1	3
chr3	171159544	171159557	MIR569	12
chr3	176661763	176661776	LINC01208	9
chr3	186587724	186587737	DNAJB11	9
chr3	186790175	186790185	SNORA4	6
chr3	195015074	195015087	XXYLT1-AS1	6
chr4	4324432	4324445	ZBTB49	21
chr4	10093927	10093937	MIR3138	6
chr4	31997338	31997351	LINC02506	9
chr4	35761037	35761050	ARAP2	9
chr4	36575073	36575086	LINC02505	9
chr1	182383403	182383416	GLUL	33
chr4	89889187	89889200	MMRN1	12
chr1	185285103	185285116	IVNS1ABP	15
chr4	99842494	99842507	DAPP1	9
chr5	5373858	5373868	ICE1	3
chr5	43282485	43282498	HMGCS1	3
chr5	43286591	43286604	HMGCS1	9
chr5	54325509	54325522	LINC01033	24
chr5	67051078	67051088	MAST4	6
chr5	154891288	154891301	CNOT8	9
chr1	12005674	12005687	MIIP	3
chr5	155311917	155311930	KIF4B	6
chr5	179612911	179612924	RUFY1-AS1	6
chr5	180086046	180086059	RNF130	21
chr5	181204202	181204215	TRIM7	9
chr1	207024478	207024491	C1orf116	9
chr1	207626433	207626446	CR1L	9
chr6	13361050	13361063	TBC1D7	6
chr6	14387002	14387015	LINC01108	9
chr6	44130225	44130238	TMEM63B	9
chr6	44255631	44255644	MIR4647	9
chr6	86683262	86683275	HTR1E	12
chr6	136737570	136737583	MAP3K5-AS2	18
chr6	139445650	139445663	LINC01625	12
chr6	144886870	144886883	UTRN	12
chr6	168036094	168036104	KIF25	9
chr7	2771434	2771444	GNA12	3
chr7	6024129	6024142	ANKRD61	3
chr7	26187320	26187333	HNRNPA2B1	3
chr7	37285845	37285858	ELMO1	12
chr7	64562979	64562992	ZNF680	3
chr7	69516139	69516152	CT66	12
chr7	86706281	86706294	GRM3	3
chr7	114309152	114309165	FOXP2	9
chr7	116877450	116877463	CAPZA2	24
chr7	129835901	129835911	MIR183	6
chr7	139091089	139091102	ZC3HAV1	3
chr7	151673017	151673030	PRKAG2	12
chr7	157401963	157401976	LOC101927914	9
chr8	18122891	18122904	ASAH1	6
chr8	141077563	141077576	DENND3	9
chr8	144417885	144417898	SLC39A4	9
chr8	144448787	144448800	TONSL	9
chr10	498921	498931	LOC101930421	6
chr1	16054260	16054270	CLCNKB	6
chr9	106955591	106955604	ZNF462	3
chr9	113379575	113379588	HDHD3	9
chr9	114851395	114851408	TNFSF15	9
chr9	116465294	116465304	ASTN2-AS1	6
chr10	5479716	5479729	CALML5	9
chr9	122332351	122332361	PTGS1	6
chr9	122447010	122447023	OR1J1	24
chr9	123304776	123304786	STRBP	3
chr9	125234206	125234216	HSPA5	6
chr9	125235874	125235884	HSPA5	6
chr9	128150214	128150227	LCN2	6
chr9	129879314	129879327	MIR6855	9
chr9	130537717	130537730	LOC100272217	9
chr9	136512105	136512118	MIR4673	3
chr9	136701180	136701193	DIPK1B	6
chr9	137219064	137219077	RNF208	9
chrX	41350749	41350762	DDX3X	9
chr10	25076937	25076950	ENKUR	3
chr10	26377368	26377381	APBB1IP	9
chr10	28367485	28367498	MPP7	3
chr10	64867758	64867771	ANXA2P3	18
chr1	19325719	19325729	SLC66A1	6
chr10	88200836	88200846	PTEN	6
chr10	91103616	91103629	NUDT9P1	9
chr10	101576116	101576129	POLL	9
chr10	103882591	103882604	SH3PXD2A	15
chr10	111127674	111127687	HEAT2	6
chr10	111566210	111566220	HEAT2	6
chr1	22174970	22174983	WNT4	3
chr10	117409484	117409497	PDZD8	3
chr11	329466	329479	IFITM3	6
chr11	3520165	3520178	LOC105376526	15
chr11	3614391	3614404	XNDC1CP	9
chr11	5234553	5234563	HBD	9
chr1	2301421	2301431	LOC100129534	6
chr11	15670776	15670789	LINC02751	6
chr11	44916837	44916850	TP53I11	3
chr11	46756322	46756335	MIR5582	9
chr1	25807487	25807497	SELENON	6
chr11	61841717	61841730	FADS2	9
chr11	61869970	61869983	MIR6746	9
chr11	61963213	61963226	FTH1	3
chr11	65427357	65427370	NEAT1	9
chr11	71743664	71743677	ALG1L9P	9
chr11	75714425	75714435	MOGAT2	6
chr11	88312947	88312960	CTSC	9
chr11	100666217	100666230	ARHGAP42	3
chr11	114215729	114215742	NNMT	36
chr11	120598684	120598697	GRIK4	9
chr12	5612765	5612778	NTF3	21
chr12	11746378	11746391	ETV6	3
chr12	53267440	53267453	ESPL1	3
chr12	57539494	57539504	DCTN2	6
chr12	120909950	120909963	XLOC_009911	3
chr12	131434601	131434611	LINC02370	6
chr12	132471393	132471406	FBRSL1	12
chr13	21148253	21148266	SAP18	3
chr13	27045061	27045074	USP12-AS1	3
chr13	40956490	40956500	ELF1	12
chr13	44382850	44382863	SERP2	9
chr13	44386987	44387000	SERP2	9
chr1	40821027	40821040	KCNQ4	12
chr13	56736321	56736334	PRR20D	9
chr13	95485911	95485924	CLDN10-AS1	18
chr13	110267068	110267081	COL4A1	9
chr13	111167466	111167479	ARHGEF7	6
chr14	23377740	23377753	CMTM5	3
chr14	33836412	33836425	EGLN3	9
chr14	33917331	33917344	EGLN3	3
chr14	35367857	35367870	NFKBIA	9
chr14	55799757	55799770	LINC00520	6
chr14	64926622	64926635	CHURC1-FNTB	6
chr14	69772472	69772485	LOC100289511	9
chr14	75281533	75281546	FOS	9
chr14	87691591	87691604	LINC02330	9
chr14	90256494	90256507	PSMC1	3
chr14	100142738	100142751	DEGS2	9
chr14	103343863	103343873	SNORA28	18
chr14	103394545	103394555	MARK3	6
chr15	28911464	28911477	APBA2	9
chr15	43757877	43757890	PDIA3	3
chr15	70086719	70086732	MIR629	9
chr15	77491761	77491771	LOC101929457	6
chr15	98282997	98283010	LINC02351	9
chr1	6313677	6313690	ACOT7	3
chr16	3790697	3790710	TRAP1	3
chr16	3793196	3793209	TRAP1	9
chr16	19851465	19851478	GPRC5B	3
chr16	31170192	31170205	FUS	3
chr16	56941079	56941089	HERPUD1	6
chr16	56946722	56946735	HERPUD1	6
chr16	68289778	68289791	SLC7A6OS	9
chr1	64581985	64581998	MIR4794	3
chr16	81495887	81495900	CMIP	15
chr16	81552257	81552270	MIR7854	6
chr16	81686570	81686580	LOC100129617	6
chr16	86929425	86929438	LINC02181	9
chr16	88491888	88491901	MIR5189	3
chr16	88513288	88513301	ZFPM1-AS1	12
chr17	3969321	3969331	ATP2A3	6
chr17	8869532	8869545	PIK3R6	6
chr17	27403737	27403747	TBC1D3P5	12
chr17	36728441	36728454	MRM1	15
chr17	44369752	44369765	FAM171A2	9
chr17	45031763	45031776	DCAKD	21
chr17	63432011	63432024	CYB561	9
chr17	64024362	64024375	ICAM2	3
chr17	75077760	75077770	SLC16A5	6
chr17	75411345	75411358	MIR3678	3
chr17	75843788	75843801	UNC13D	12
chr17	82604467	82604477	WDR45B	6
chr18	9803617	9803630	TXNDC2	3
chr1	89902448	89902461	LRRC8D	3
chr1	90445295	90445308	SNORD3G	3
chr18	46060967	46060980	PSTPIP2	9
chr18	79519956	79519966	LOC284240	6
chr19	3520541	3520551	FZR1	6
chr19	3951000	3951010	MIR637	6
chr19	4633506	4633519	TNFAIP8L1	6
chr19	6238358	6238371	MLLT1	15
chr19	7505810	7505823	SAXO5	9
chr19	8033546	8033559	CCL25	24
chr19	10299651	10299661	ICAM5	6
chr19	12946505	12946518	RAD23A	3
chr19	14753491	14753504	ADGRE2	9
chr19	38317242	38317252	YIF1B	6
chr19	40294253	40294266	AKT2	9
chr19	41351193	41351203	TGFB1	6
chr19	46737139	46737152	FKRP	15
chr19	50601787	50601800	SNAR-F	9
chr19	51887538	51887551	ZNF577	3
chr2	24011492	24011505	MFSD2B	9
chr2	27063076	27063086	OST4	6
chr2	32769003	32769016	LINC00486	3
chr2	37920020	37920033	RMDN2	3
chr2	38743634	38743644	SRSF7	6
chr2	62297497	62297510	B3GNT2	18
chr2	68403365	68403378	PLEK	3
chr2	69799416	69799429	SMANTIS	18
chr2	74132076	74132086	BOLA3	6
chr2	85546869	85546882	MAT2A	6
chr2	88867012	88867025	MIR4436A	9
chr2	169348629	169348639	LRP2	6
chr1	147377336	147377346	CHD1L	12
chr2	233329656	233329669	SAG	3
chr2	233385850	233385863	DGKD	3
chr20	4155090	4155103	SMOX	9
chr20	5454067	5454080	LINC00658	3
chr20	19478726	19478736	SLC24A3-AS1	6
chr20	19486800	19486810	SLC24A3-AS1	6
chr20	26010464	26010477	LOC100134868	12
chr20	33339692	33339702	BPIFB1	3
chr20	41086652	41086665	PLCG1	6
chr20	41116449	41116459	PLCG1	6
chr20	42219233	42219243	LOC101927159	12
chr20	43464898	43464911	SRSF6	3
chr20	47524589	47524599	NCOA3	6
chr20	50691389	50691402	RIPOR3	9
chr20	56458396	56458406	RTF2	6
chr20	57461184	57461197	CTCFL	9
chr1	155660002	155660015	SCARNA26A	9
chr20	64068583	64068596	TCEA2	6
chr21	34706494	34706507	LINC00160	3
chr21	44855008	44855021	PTTG1IP	3
chr21	45411715	45411725	COL18A1-AS2	6
chr22	17980761	17980771	MIR648	6
chr22	19722310	19722323	GP1BB	3
chr22	21093803	21093816	BCRP2	9
chr22	21846260	21846273	MAPK1	9
chr22	23223993	23224006	FBXW4P1	9
chr22	31464088	31464101	EIF4ENIF1	6
chr22	32806272	32806282	TIMP3	6
chr22	32812099	32812112	TIMP3	9
chr22	32863934	32863947	TIMP3	9
