# Supplementary material for: Human iPSCs-based modeling unveils SETBP1 as a driver of chromatin rewiring in GATA2 deficiency
Source: Nat Commun. 2025 Nov 17;16:10035. doi: 10.1038/s41467-025-65806-9 (PMC12623428; doi:10.1038/s41467-025-65806-9)
Supplement: Supplementary file 8 — Supplementary Data 6 [file 41467_2025_65806_MOESM8_ESM.xlsx]

## Sheet: G vs P
Supplementary table 6. Bulk RNA-seq G vs P comparison. Only Differential Expressed Genes (DEGs) defined by abs(log2FC)>0.5adj.P.Val <0.05
Gene Name	baseMean	log2FoldChange	lfcSE	stat	pvalue	padj
GZMA	115.463	9.43844	1.88885	4.99693	5.82514e-07	0.000474865
LOC145474	170.292	8.72742	1.18409	7.37057	1.69897e-13	1.385e-09
SLC9A9	110.225	6.82894	1.17141	5.82968	5.55331e-09	1.13176e-05
LINC00597	282.383	4.6071	1.30024	3.54328	0.000395178	0.0426938
C1QB	152.26	4.41152	1.2248	3.60182	0.000315992	0.0373329
KIAA1919	104.754	3.39333	0.726688	4.66958	3.01816e-06	0.00108571
C1QC	127.776	3.18005	0.756863	4.20162	2.65007e-05	0.00583875
FN3KRP	109.584	3.13928	0.672132	4.67064	3.0027e-06	0.00108571
HLA-DMB	185.767	2.79592	0.53482	5.22778	1.7156e-07	0.000185902
HBEGF	275.955	2.52522	0.48602	5.19571	2.03941e-07	0.000185902
GPR56	224.115	2.45833	0.669342	3.67276	0.000239946	0.0310483
PARP6	201.404	2.36051	0.672791	3.50854	0.000450576	0.0459137
CD244	159.23	2.31696	0.5965	3.88426	0.000102641	0.0164065
DOCK10	281.583	2.28205	0.653482	3.49214	0.000479161	0.0482237
RETN	235.517	2.22146	0.487474	4.55709	5.18681e-06	0.00176179
NPHP3	254.988	2.16432	0.595044	3.63725	0.000275566	0.0335882
RNF185	159.515	2.12396	0.573384	3.70426	0.000212007	0.0278755
IDH3G	250.553	2.03285	0.55669	3.65167	0.000260542	0.0327481
MS4A4A	164.727	2.00914	0.521648	3.85154	0.000117379	0.0175636
TEX264	222.539	1.96669	0.549381	3.57983	0.000343822	0.0389283
ITGAM	341.176	1.91887	0.428974	4.47317	7.7067e-06	0.00224375
SLC35A4	627.848	1.8959	0.363215	5.21977	1.79143e-07	0.000185902
CD74	1414.56	1.8342	0.29399	6.23898	4.40439e-10	1.19682e-06
CD83	380.106	1.82135	0.507926	3.58587	0.000335962	0.0385741
GADD45B	197.246	1.63975	0.466629	3.51403	0.000441358	0.0455437
EXO1	458.396	1.60222	0.410569	3.90243	9.52302e-05	0.0158432
MS4A6A	1389.53	1.5277	0.343735	4.44441	8.8135e-06	0.0024775
KANSL3	537.957	1.45071	0.38923	3.72714	0.000193666	0.0258814
TMEM11	443.089	1.44501	0.358333	4.03259	5.51652e-05	0.0104583
CSF1R	987.175	1.4256	0.349052	4.0842	4.42296e-05	0.00924513
RBPMS	553.501	1.41128	0.393529	3.58622	0.000335503	0.0385741
RNASE1	2159.75	1.3995	0.353289	3.96135	7.4526e-05	0.0135008
IRF8	444.65	1.39303	0.393358	3.54139	0.000398028	0.0426938
FCGR2A	1667.22	1.32919	0.293966	4.52158	6.13794e-06	0.00196288
RUNX3	559.342	1.32684	0.339496	3.90827	9.29598e-05	0.0157877
ZNF268	817.779	1.29161	0.31901	4.04882	5.14762e-05	0.00999129
DLK1	4971.69	1.27875	0.339001	3.77213	0.000161862	0.0231491
PDK3	399.971	1.2488	0.351137	3.55646	0.000375888	0.0414086
MPHOSPH9	655.785	1.15081	0.323006	3.56281	0.000366908	0.040973
TERF2IP	1229.38	-0.906777	0.240713	-3.76705	0.000165188	0.0232175
YARS2	1005.73	-1.10379	0.256725	-4.29948	1.71197e-05	0.00436123
SUCLA2	2206.96	-1.19166	0.341722	-3.48722	0.000488078	0.0485221
RIOK2	1578.97	-1.2456	0.342499	-3.63679	0.000276056	0.0335882
CLDN10	1534.4	-1.39522	0.361212	-3.8626	0.000112188	0.0175636
CHCHD2	2133.61	-1.6227	0.37158	-4.36702	1.25955e-05	0.00342261
POLE2	363.393	-1.65754	0.396314	-4.18239	2.8846e-05	0.00618822
CA2	906.567	-1.66641	0.395009	-4.21866	2.4576e-05	0.0057241
FAM120B	596.797	-1.70898	0.40215	-4.2496	2.14152e-05	0.00529021
TSEN2	267.022	-1.87597	0.47542	-3.94593	7.94921e-05	0.0140874
KLF11	283.713	-1.88538	0.536019	-3.51738	0.000435828	0.0455437
UBXN8	399.31	-1.88856	0.505779	-3.73397	0.000188481	0.0256083
PSMC3IP	197.733	-1.99456	0.489982	-4.07068	4.68769e-05	0.00955351
GOLPH3L	304.989	-2.01412	0.522731	-3.85308	0.000116644	0.0175636
GFI1	204.587	-2.12872	0.534615	-3.98179	6.83985e-05	0.0126724
STK39	274.449	-2.32603	0.644773	-3.60752	0.00030914	0.0370604
FSTL1	289.564	-2.36609	0.624681	-3.78768	0.00015206	0.0221356
CTAGE5	367.442	-2.3699	0.477932	-4.95865	7.09838e-07	0.000526055
PPP1R3D	150.543	-2.49468	0.50854	-4.90557	9.31553e-07	0.00054243
SCFD2	138.124	-2.68987	0.764964	-3.51634	0.000437546	0.0455437
PDZD8	295.204	-2.83571	0.757703	-3.74251	0.000182191	0.0251732
LDOC1L	351.778	-2.83963	0.516471	-5.49813	3.8383e-08	6.25796e-05
CEP70	388.676	-2.85851	0.782918	-3.6511	0.000261117	0.0327481
MTFR1	282.86	-2.96162	0.698873	-4.23771	2.25814e-05	0.00541423
IFI44	295.323	-3.50462	0.743966	-4.71072	2.46838e-06	0.00108571
IL1RL1	324.035	-3.81784	0.851496	-4.48368	7.33656e-06	0.0022151
TTC13	112.064	-4.35142	1.11008	-3.91993	8.85737e-05	0.0153628
SGK3	192.5	-5.44101	1.34082	-4.05797	4.95022e-05	0.00984248
ZNF546	136.246	-5.5425	1.43991	-3.84921	0.000118499	0.0175636
AKT3	109.309	-5.58025	1.18816	-4.69654	2.64608e-06	0.00108571
AMOTL1	281.283	-5.60092	1.14135	-4.90729	9.23414e-07	0.00054243
CACNB2	126.106	-5.7223	1.35943	-4.20935	2.56105e-05	0.00579935
NFE2L3	195.757	-6.09912	1.56707	-3.89204	9.94051e-05	0.016207
GDPD1	136.569	-6.38025	1.36723	-4.66654	3.06321e-06	0.00108571
MIPOL1	106.992	-6.41162	1.4839	-4.32078	1.55476e-05	0.00408853
DRAM1	226.185	-6.62037	1.36901	-4.83589	1.3255e-06	0.000720364
CERS6-AS1	110.734	-6.96318	1.41205	-4.93126	8.16991e-07	0.00054243
ZNF567	143.305	-6.97693	1.47918	-4.71677	2.39618e-06	0.00108571
MICU3	132.744	-7.54005	1.5999	-4.71281	2.44321e-06	0.00108571
PERP	106.452	-8.0362	1.71372	-4.68933	2.74096e-06	0.00108571
IFI44L	451.939	-8.9154	1.97357	-4.5174	6.2604e-06	0.00196288
ZKSCAN7	101.943	-9.07896	1.74779	-5.19453	2.0524e-07	0.000185902
CR1L	177.287	-9.79899	1.38655	-7.06716	1.58134e-12	6.44554e-09

## Sheet: GS vs P
Supplementary table 6. Bulk RNA-seq GS vs P comparison. Only Differential Expressed Genes (DEGs) defined by abs(log2FC)>0.5adj.P.Val <0.05
Gene Name	baseMean	log2FoldChange	lfcSE	stat	pvalue	padj
LOC102724441	124.995	24.5215	3.19378	7.6779	1.61716e-14	9.09797e-12
NPY1R	227.851	11.2904	1.06146	10.6366	2.01278e-26	3.85005e-23
FBXO25	128.836	9.433	1.13268	8.32802	8.22086e-17	6.55202e-14
SERPINB4	174.181	7.93474	1.10107	7.20636	5.74681e-13	2.1985e-10
HAPLN1	2129.61	6.22216	1.43124	4.3474	1.37762e-05	0.000968793
MAGEH1	236.408	3.71088	0.958364	3.8721	0.000107903	0.00503405
LNPEP	239.379	3.27999	0.945568	3.4688	0.000522782	0.016722
ZNF646	129.53	3.05669	0.930093	3.28643	0.00101465	0.026733
GRAP	255.035	2.87763	0.941767	3.05556	0.00224638	0.0452302
ALKBH4	103.582	2.85979	0.866952	3.29867	0.000971438	0.0258092
RPS6KB2	301.256	2.7591	0.817888	3.37345	0.000742338	0.0216897
EDIL3	367.613	2.69026	0.534386	5.03431	4.79578e-07	5.0383e-05
IGF2	419.195	2.55858	0.494812	5.17081	2.33075e-07	2.78642e-05
MIIP	204.228	2.53813	0.800887	3.16914	0.00152888	0.0352343
HLF	388.583	2.52033	0.326638	7.71598	1.20058e-14	7.1765e-12
FAT4	128.722	2.41191	0.753964	3.19897	0.00137918	0.0324889
MAST3	147.04	2.36454	0.764301	3.09373	0.00197655	0.0416381
ZNF420	236.634	2.35856	0.490375	4.80971	1.5115e-06	0.000137676
HMG20B	409.502	2.33591	0.623158	3.7485	0.000177892	0.00752813
CD40	238.866	2.3019	0.51925	4.43312	9.28789e-06	0.000699444
KYNU	1324.21	2.21164	0.379156	5.83305	5.44247e-09	1.001e-06
SIGIRR	142.927	2.18953	0.461588	4.74347	2.10089e-06	0.000179401
ATP8A2	425.899	2.16923	0.610709	3.55199	0.000382331	0.0132486
GNG12	150.273	2.16412	0.456154	4.74428	2.09251e-06	0.000179401
PLD3	897.577	2.15641	0.54054	3.98937	6.62489e-05	0.00355231
BAD	335.635	2.12823	0.551683	3.85771	0.000114455	0.00526274
CALCRL	3463.81	2.08609	0.282648	7.38052	1.57674e-13	7.18091e-11
AC002454.1	463.431	2.06909	0.357379	5.78964	7.05391e-09	1.24933e-06
DOCK6	111.904	1.99139	0.617855	3.22306	0.00126827	0.0310775
SUCNR1	551.839	1.98048	0.638067	3.10388	0.00191002	0.0410228
LOC100129940	307.084	1.97024	0.567128	3.47406	0.00051264	0.0166199
PDLIM7	711.066	1.96732	0.413123	4.76206	1.9163e-06	0.000166614
GPAM	296.688	1.95869	0.445681	4.39482	1.10865e-05	0.000809402
LYPLA2	260.643	1.94767	0.532291	3.65904	0.000253161	0.00975161
HOXB7	728.671	1.92886	0.269141	7.16672	7.68173e-13	2.8257e-10
AP1G2	453.654	1.90854	0.522976	3.64937	0.000262883	0.00987456
SLC25A51	246.006	1.85988	0.345461	5.38378	7.29382e-08	1.05694e-05
LOC102724852	3099.84	1.85062	0.316011	5.85619	4.73615e-09	8.88167e-07
HOXB-AS3	350.453	1.836	0.440355	4.16937	3.05449e-05	0.00184784
HINT3	366.745	1.80762	0.44003	4.10794	3.99204e-05	0.00232804
CHMP6	257.992	1.75813	0.495328	3.54942	0.00038608	0.0133302
SNAP47	618.005	1.74581	0.325425	5.36471	8.10774e-08	1.14033e-05
MFAP2	331.6	1.74297	0.535075	3.25744	0.00112424	0.0284408
BABAM1	1071.38	1.73621	0.298265	5.82104	5.84826e-09	1.05534e-06
BAALC	915.846	1.71971	0.34809	4.94041	7.79568e-07	7.5311e-05
ASRGL1	378.459	1.69472	0.398054	4.25751	2.06713e-05	0.00133581
MLC1	272.55	1.68597	0.554982	3.03788	0.00238245	0.0469809
SMIM3	960.494	1.67972	0.284223	5.90988	3.42357e-09	6.5486e-07
NCOA7	2804.89	1.66889	0.263328	6.33767	2.33267e-10	5.5774e-08
ABCD4	311.448	1.6267	0.400383	4.06286	4.84758e-05	0.00274623
NUDT16L1	562.859	1.61469	0.281263	5.74085	9.42047e-09	1.60888e-06
KIAA1467	513.431	1.60938	0.520042	3.09471	0.00197007	0.0416381
CPXM1	260.036	1.57797	0.457125	3.45194	0.000556572	0.0174526
PAPOLG	335.777	1.57318	0.359489	4.37615	1.20796e-05	0.00087522
C9orf89	811.114	1.56653	0.320585	4.88649	1.02652e-06	9.8176e-05
PMS2P4	120.876	1.54991	0.461614	3.35759	0.00078624	0.0225814
BSG	5750.89	1.54938	0.300967	5.14801	2.63271e-07	3.07064e-05
MED27	566.627	1.54763	0.46199	3.34993	0.000808313	0.0230081
CRY1	214.955	1.54379	0.430304	3.58767	0.000333647	0.0118185
PPP2R5D	727.407	1.53707	0.479015	3.20881	0.00133287	0.0320611
JUP	392.869	1.53571	0.443035	3.46634	0.000527592	0.0168196
AP1M1	720.469	1.51468	0.475589	3.18486	0.00144826	0.033866
TFPT	486.45	1.50573	0.336705	4.47195	7.75083e-06	0.000602674
APP	182.296	1.47931	0.418405	3.53559	0.000406871	0.0138481
HEG1	266.794	1.47745	0.485992	3.04006	0.0023653	0.0469287
HCK	2102.72	1.47249	0.367187	4.01018	6.06722e-05	0.00333488
PPP5C	570.663	1.47242	0.478739	3.07563	0.00210059	0.0432094
DISC1	229.106	1.4381	0.38505	3.73484	0.000187833	0.00778644
BSDC1	252.172	1.43407	0.421187	3.40483	0.000662043	0.0198488
MRPL38	1125.61	1.41755	0.383693	3.69449	0.000220331	0.00877041
SETBP1	463.118	1.41537	0.457724	3.09219	0.00198684	0.0417629
HOXB6	212.094	1.41425	0.438859	3.22256	0.00127052	0.0310775
TFPI	10478.7	1.41014	0.268948	5.24318	1.57833e-07	2.06783e-05
TCTEX1D1	370.667	1.40767	0.346036	4.068	4.7419e-05	0.00271566
PMF1	1372.52	1.39461	0.354463	3.93443	8.3396e-05	0.00413264
GPC6	392.798	1.39357	0.333905	4.17355	2.99891e-05	0.00182685
DCAF5	323.851	1.3902	0.420287	3.30773	0.000940557	0.0253394
IDS	352.196	1.38397	0.355439	3.8937	9.87253e-05	0.00471994
VWA5A	401.506	1.37091	0.419781	3.26578	0.00109161	0.0281407
ESAM	359.378	1.35521	0.447428	3.0289	0.0024545	0.047525
AMPD2	330.04	1.34834	0.368362	3.66038	0.000251842	0.0097515
BIN1	193.057	1.3483	0.373198	3.61284	0.000302863	0.0111407
FAM84B	223.819	1.34542	0.326988	4.11458	3.87879e-05	0.00227587
MAGED2	2157.83	1.33563	0.26532	5.03403	4.80282e-07	5.0383e-05
HTR7	220.439	1.32494	0.309428	4.28192	1.85291e-05	0.00125682
ZNF232	427.36	1.31685	0.249144	5.28551	1.25358e-07	1.68863e-05
WBSCR22	2143.34	1.31032	0.322564	4.0622	4.86124e-05	0.00274623
TAF1A	335.845	1.3008	0.419192	3.10312	0.00191493	0.0410228
SNX8	496.373	1.30042	0.423522	3.07049	0.00213708	0.04358
TPM1	1945.75	1.28588	0.363869	3.53391	0.000409463	0.0138869
PLS1	378.02	1.2779	0.389172	3.28364	0.00102476	0.0268516
ST3GAL1	275.603	1.27335	0.356664	3.57016	0.000356765	0.0124986
PDE4D	1314.72	1.25015	0.242094	5.16391	2.41846e-07	2.85557e-05
MLF2	1255.69	1.24626	0.399457	3.11988	0.00180926	0.0395466
MEF2BNB	203.442	1.23699	0.363781	3.40038	0.000672911	0.020049
SHPK	371.551	1.23465	0.394937	3.1262	0.0017708	0.0392035
MECOM	413.512	1.23395	0.345429	3.57221	0.000353975	0.0124464
SAE1	3244.23	1.20308	0.301199	3.99431	6.48823e-05	0.00352576
SNCG	313.514	1.2027	0.359461	3.34583	0.000820366	0.0232818
RBPMS	465.283	1.20085	0.255125	4.70691	2.51494e-06	0.000212858
MRPS2	1117.76	1.20014	0.247443	4.85017	1.23357e-06	0.000115665
SAFB	984.812	1.19789	0.359878	3.32861	0.00087281	0.0244796
PPP1CA	3472.45	1.19696	0.268686	4.45485	8.39523e-06	0.000647516
UQCC1	1044.48	1.18978	0.384548	3.09397	0.00197498	0.0416381
RBM48	887.35	1.18147	0.196502	6.01252	1.82657e-09	3.71689e-07
AP2M1	3363.5	1.18111	0.323371	3.65249	0.000259707	0.00987456
HM13	2140.47	1.17415	0.366808	3.20098	0.00136959	0.0324759
MLX	1419.92	1.17086	0.312609	3.74544	0.000180081	0.0075872
ABR	264.378	1.16592	0.384031	3.03601	0.00239728	0.0470249
ZNF92	489.451	1.16248	0.323993	3.58798	0.000333244	0.0118185
C12orf5	1140.68	1.15527	0.290433	3.97776	6.95665e-05	0.00365568
HEXA	1267.83	1.1545	0.326791	3.53285	0.000411106	0.0138934
CLK3	1053.05	1.14986	0.297773	3.86151	0.000112687	0.00523172
ARPC1B	2259.75	1.14717	0.345717	3.31824	0.00090588	0.0248935
TRUB2	1002.45	1.13829	0.377365	3.01643	0.00255772	0.0485359
CFL1	12270	1.13777	0.315381	3.6076	0.000309044	0.0112384
NRIP1	1696.86	1.13071	0.234127	4.82948	1.36889e-06	0.000125885
CDKN2AIPNL	668.611	1.11925	0.360824	3.10193	0.00192261	0.0410443
ACO2	1051.48	1.10394	0.337478	3.27116	0.00107106	0.0278359
RNMTL1	685.54	1.07383	0.351669	3.05351	0.00226179	0.0454449
PCTP	804.434	1.05909	0.283088	3.74119	0.000183151	0.00764916
NME1-NME2	726.141	1.05673	0.308623	3.42401	0.000617045	0.0187347
NKG7	2723.65	1.03555	0.308215	3.35983	0.000779915	0.0224672
ATG4B	581.956	1.0288	0.328179	3.13486	0.00171933	0.0383303
POLD2	1720.92	1.02823	0.335751	3.06248	0.0021951	0.0445731
BLOC1S5	749.002	1.02761	0.240545	4.27199	1.9374e-05	0.00128676
IMPACT	1490.06	1.01675	0.201825	5.0378	4.70919e-07	5.0383e-05
C3orf14	1678.01	1.01253	0.324781	3.11758	0.00182343	0.0396348
TBCB	2307.08	1.01169	0.316824	3.19323	0.00140692	0.0329798
ADA	6949.9	1.00013	0.264615	3.77957	0.000157102	0.00679876
CDK5RAP1	969.83	0.998824	0.330535	3.02184	0.00251243	0.0482508
ECHS1	3089.68	0.976069	0.25743	3.7916	0.000149682	0.00656629
PGM3	981.695	0.975829	0.289664	3.36884	0.000754862	0.0219392
CIAPIN1	2417.03	0.958506	0.134369	7.13337	9.79393e-13	3.46923e-10
RTFDC1	3440.07	0.952149	0.253414	3.75728	0.000171767	0.007331
NSD1	786.299	0.951791	0.239845	3.96836	7.23692e-05	0.00378218
LPIN1	830.797	0.9512	0.269777	3.52587	0.000422093	0.0141646
UQCRC1	9324.48	0.950935	0.272442	3.49042	0.000482267	0.0159048
SARS	3468.45	0.948753	0.313639	3.02499	0.00248643	0.0480409
HCCS	1324.55	0.935905	0.219312	4.26747	1.97706e-05	0.00129511
CAT	2532.6	0.932057	0.214611	4.343	1.40552e-05	0.000981198
MAD2L2	1566.82	0.928735	0.293035	3.16936	0.00152775	0.0352343
ERI3	1100.38	0.914097	0.206917	4.41771	9.97541e-06	0.000739572
RALB	3241.28	0.910993	0.2698	3.37655	0.000734013	0.0216037
SMARCB1	563.736	0.905217	0.287576	3.14775	0.00164535	0.0369393
SLC35A4	935.696	0.90371	0.273706	3.30175	0.000960823	0.0256685
ADI1	1782.57	0.903176	0.282187	3.20063	0.00137129	0.0324759
CCNDBP1	1593.01	0.902909	0.214461	4.21014	2.55213e-05	0.00159533
YARS	3647.77	0.898128	0.249812	3.59521	0.000324133	0.0116105
NAA60	205.53	0.89802	0.285873	3.14133	0.00168182	0.0376696
PRPF31	1281.28	0.892569	0.292034	3.05639	0.00224019	0.0452009
SEC14L1	742.931	0.89159	0.223456	3.99	6.60725e-05	0.00355231
SSFA2	2121.73	0.891099	0.269582	3.30548	0.000948136	0.0254718
GYPC	1135.33	0.888289	0.257998	3.44301	0.00057527	0.017748
GNAI1	3787.42	0.886246	0.265706	3.33543	0.000851667	0.0240987
PLD1	785.388	0.886183	0.239985	3.69266	0.00022192	0.00877041
STAT3	1329.9	0.882467	0.274673	3.21279	0.00131454	0.0318284
AKR1A1	3226.73	0.880749	0.25133	3.50436	0.000457714	0.0152529
PSMD8	5330.85	0.87346	0.219253	3.98379	6.78241e-05	0.00358381
AGK	1099.71	0.872736	0.253116	3.44796	0.000564828	0.0176372
GUCY1A3	1227.56	0.863984	0.212086	4.07374	4.62641e-05	0.00266548
HSPB1	1610.95	0.859126	0.284153	3.02346	0.00249901	0.0481866
TWISTNB	4274.18	0.857493	0.171134	5.01065	5.42476e-07	5.51941e-05
CCNT1	1386.58	0.854224	0.253625	3.36806	0.000756999	0.0219392
EIF6	5825	0.840737	0.249005	3.37638	0.000734453	0.0216037
EAF2	1294.07	0.83512	0.226001	3.69521	0.000219706	0.00877041
CAMK2G	470.833	0.81943	0.266541	3.07431	0.00210987	0.0432094
PCMTD2	616.435	0.818459	0.240665	3.40083	0.000671824	0.020049
ACTB	103356	0.818297	0.251746	3.25048	0.00115209	0.0286942
CSRP2	3662.08	0.813303	0.258983	3.14038	0.00168731	0.0377043
ZNF614	455.238	0.809574	0.263319	3.0745	0.00210857	0.0432094
DDX39A	2714.95	0.804676	0.258051	3.11828	0.00181909	0.0396305
ZFP36L1	1437.73	0.795575	0.251101	3.16835	0.00153309	0.0352463
FKBP1A	5592.56	0.777594	0.258763	3.00505	0.00265541	0.0499928
ARPC1A	2004.85	0.772395	0.232304	3.32494	0.000884375	0.0246008
BTAF1	1055.85	0.765809	0.205555	3.72556	0.00019488	0.00796511
TAF1B	740.21	0.761741	0.190985	3.98848	6.64985e-05	0.00355231
LPAR6	8568.03	0.756982	0.220588	3.43166	0.00059991	0.0183308
CLDND1	9300.87	0.743139	0.223871	3.31949	0.000901814	0.0248558
TPST2	1503.84	0.740781	0.205723	3.60086	0.00031716	0.0114465
PCBD1	776.422	0.724983	0.18381	3.94419	8.00693e-05	0.00400934
SLC39A10	4792.38	0.703408	0.157005	4.48016	7.4587e-06	0.000584713
POLR1B	1510.52	0.702648	0.216011	3.25284	0.00114259	0.0286067
API5	3242.19	0.694849	0.137881	5.0395	4.66759e-07	5.0383e-05
MARCKS	1137.66	0.692008	0.227886	3.03664	0.00239227	0.0470249
FAM35A	1266.06	0.691228	0.228158	3.0296	0.00244878	0.047525
UHRF1	1351.15	0.672389	0.184599	3.64244	0.000270067	0.0100113
TMED3	1678.9	0.663121	0.192455	3.44558	0.000569834	0.0176372
EIF4A1	16227.5	0.663054	0.186877	3.54809	0.000388039	0.0133497
ZFYVE21	1250.41	0.662193	0.219942	3.01076	0.00260596	0.0493532
IGF2BP1	1333.88	0.648846	0.149855	4.32982	1.49231e-05	0.00103423
TGS1	747.783	0.64557	0.204203	3.16142	0.00157003	0.035667
PSMD1	5195.51	0.637444	0.211833	3.00918	0.00261951	0.0495118
SNRNP40	4512.7	0.632429	0.205446	3.07833	0.00208166	0.043093
PPT1	3360.84	0.627406	0.200793	3.12464	0.00178025	0.0393218
RFC5	1587.77	0.626129	0.181968	3.44087	0.000579852	0.0177747
SHMT2	2312.56	0.605828	0.188819	3.20852	0.0013342	0.0320611
VAMP3	1735.97	0.604608	0.198107	3.05192	0.00227381	0.0455906
CCND2	4412.11	0.585556	0.169877	3.44695	0.000566958	0.0176372
PPIE	3217.97	0.57947	0.157363	3.68237	0.000231073	0.00902034
VCP	3075.79	0.579279	0.174745	3.31499	0.000916458	0.024906
FUCA2	2598.76	0.536345	0.174424	3.07495	0.00210538	0.0432094
PRDX1	14081.1	0.512954	0.137923	3.71913	0.000199909	0.00813585
ATPIF1	12065.5	-0.50043	0.157837	-3.17055	0.00152152	0.0352343
RPS27A	35912.2	-0.502765	0.162698	-3.09017	0.00200045	0.041865
RPS3A	66261.2	-0.506796	0.142976	-3.54462	0.000393177	0.0134779
SNRPD2	34602.5	-0.510709	0.164804	-3.09889	0.00194247	0.0412839
RPS4X	37139.2	-0.525986	0.120737	-4.35645	1.3219e-05	0.000936495
TIMM9	2552.49	-0.531378	0.176096	-3.01754	0.00254833	0.0485359
ZCRB1	6300.85	-0.532286	0.145058	-3.66948	0.000243041	0.00944898
RPL36A	13311.4	-0.536322	0.17654	-3.03797	0.00238181	0.0469809
NDUFV3	2475.11	-0.537938	0.163346	-3.29323	0.000990427	0.0262395
ATF4	6166.83	-0.547311	0.170061	-3.21832	0.00128945	0.03138
C11orf73	4045.32	-0.563043	0.133812	-4.2077	2.57982e-05	0.00160217
CCDC53	3217.48	-0.568952	0.187497	-3.03446	0.00240967	0.047129
RPL14	15843.6	-0.572931	0.135455	-4.22969	2.34015e-05	0.00147245
CTBP2	1520.3	-0.573456	0.188482	-3.04249	0.00234629	0.0466527
RPS4Y1	9472.55	-0.573528	0.179332	-3.19813	0.00138322	0.032504
ATG10	717.057	-0.573722	0.183879	-3.1201	0.00180787	0.0395466
GNAS	10030.3	-0.576353	0.144551	-3.9872	6.68565e-05	0.00355231
RSRC1	2891.28	-0.577342	0.12746	-4.52961	5.90928e-06	0.000474927
RPL38	30602.4	-0.578871	0.174608	-3.31526	0.000915574	0.024906
PRPF4B	3144.42	-0.580602	0.14719	-3.94458	7.99395e-05	0.00400934
RPL27	27233.3	-0.582391	0.181968	-3.20051	0.00137184	0.0324759
RPL37	23316.8	-0.58448	0.185106	-3.15755	0.00159101	0.0360579
RPS21	8211.78	-0.587439	0.193874	-3.03	0.00244553	0.047525
SNHG8	2922.39	-0.588937	0.180704	-3.25912	0.00111759	0.0284273
RPL32	29667.5	-0.589741	0.152772	-3.86027	0.000113263	0.00523306
RPS6	84416.7	-0.593244	0.154775	-3.83294	0.000126623	0.00568554
RPL13A	36436.9	-0.596691	0.186384	-3.2014	0.0013676	0.0324759
RPA3	5368	-0.605859	0.189349	-3.19969	0.00137576	0.0324883
GMFG	12796.6	-0.60765	0.192052	-3.16399	0.00155624	0.0356073
RPL23A	60598.9	-0.610354	0.186698	-3.2692	0.00107853	0.0279542
GNAQ	2301.72	-0.612056	0.196048	-3.12197	0.00179647	0.0394977
PTP4A2	4880.42	-0.615877	0.189109	-3.25673	0.00112705	0.0284408
COX7C	23554.9	-0.616953	0.188417	-3.27441	0.00105882	0.0276682
XBP1	5664.58	-0.619182	0.111236	-5.56638	2.60086e-08	4.00057e-06
RPS24	42973.4	-0.619904	0.179501	-3.45348	0.000553407	0.0174526
MTDH	4743.1	-0.620303	0.201074	-3.08495	0.0020359	0.0422371
TFRC	6631.03	-0.624152	0.1913	-3.26269	0.0011036	0.0283156
HNRNPD	10933.7	-0.628919	0.201787	-3.11674	0.00182862	0.0396573
UBA52	13628.1	-0.629307	0.193784	-3.24747	0.00116434	0.0289241
TPT1	27590.5	-0.633435	0.160503	-3.94656	7.92811e-05	0.00400934
IFITM3	34647.7	-0.634156	0.200588	-3.16148	0.00156967	0.035667
RPL10	28673.4	-0.635638	0.149542	-4.25055	2.13245e-05	0.00135965
FAM104B	1274.62	-0.635699	0.149925	-4.24011	2.23409e-05	0.00141503
METTL23	1004.12	-0.636797	0.170564	-3.73347	0.000188857	0.00778644
UBLCP1	1390.3	-0.636805	0.2108	-3.0209	0.00252027	0.0483043
MRPL17	4958.18	-0.641514	0.183635	-3.49343	0.000476864	0.0158359
RPL37A	28738	-0.6466	0.208396	-3.10275	0.00191731	0.0410228
MRPL53	1206.31	-0.655582	0.199586	-3.2847	0.0010209	0.0268238
CLDN10	3487.36	-0.660764	0.185448	-3.56307	0.000366545	0.0127478
HSPB11	4574.63	-0.661536	0.211312	-3.13061	0.00174441	0.0387089
SNAPIN	2275.59	-0.672866	0.209287	-3.21504	0.00130425	0.0316595
C4orf3	7718.75	-0.673591	0.157474	-4.27748	1.8902e-05	0.00127309
YBX3	3254.78	-0.682857	0.19583	-3.48698	0.000488506	0.0160182
RPL31	42173.1	-0.683921	0.177544	-3.85213	0.000117096	0.00535842
DAD1	21465	-0.686223	0.151196	-4.53864	5.66194e-06	0.000458905
PIN4	3334.49	-0.698636	0.229524	-3.04385	0.00233572	0.0465392
RAB32	1357.29	-0.700112	0.225844	-3.09999	0.00193528	0.0412228
C8orf59	4164.96	-0.703147	0.19252	-3.65233	0.000259868	0.00987456
RPL27A	31722.6	-0.703594	0.125389	-5.6113	2.00813e-08	3.25522e-06
SLC2A3	4932.73	-0.70523	0.216325	-3.26005	0.00111391	0.0284093
UQCC2	5811.68	-0.71247	0.165115	-4.31499	1.59612e-05	0.00109822
RPL28	4984.4	-0.716048	0.231668	-3.09084	0.00199593	0.041862
UQCRQ	18487.7	-0.716667	0.215529	-3.32516	0.000883684	0.0246008
SCD	3920.37	-0.719108	0.182121	-3.94851	7.86385e-05	0.00400934
HSPE1	42744.6	-0.721695	0.222429	-3.24461	0.00117612	0.029141
RPS23	46401.6	-0.722154	0.177816	-4.06123	4.88142e-05	0.00274623
RPL7A	25622.5	-0.727811	0.129941	-5.60109	2.13011e-08	3.33973e-06
PRIM1	1781.18	-0.72946	0.220474	-3.30859	0.000937659	0.0253327
FAM208B	981.85	-0.734605	0.208961	-3.51552	0.0004389	0.0146771
RPS12	13201.3	-0.735638	0.186262	-3.94947	7.83242e-05	0.00400934
IBTK	1388.14	-0.742982	0.207629	-3.5784	0.000345698	0.0122002
SLC30A6	659.491	-0.744426	0.213506	-3.48668	0.000489055	0.0160182
IGBP1	1598.76	-0.746711	0.245237	-3.04485	0.00232797	0.0465392
RPS20	14515.5	-0.748484	0.171762	-4.35767	1.31452e-05	0.000936495
WHSC1L1	1399.56	-0.748978	0.225462	-3.32198	0.000893827	0.0247068
RPL36AL	35174.1	-0.752802	0.249091	-3.0222	0.00250947	0.0482508
FAM46A	2179.87	-0.756942	0.24991	-3.02886	0.00245476	0.047525
RPL22L1	3560.18	-0.759742	0.246011	-3.08824	0.00201344	0.0418729
SERPINB1	3240.24	-0.762487	0.146106	-5.21874	1.80147e-07	2.31729e-05
TAL1	1029.6	-0.764527	0.18294	-4.17912	2.92636e-05	0.00179408
TMEM245	1449.13	-0.765035	0.212051	-3.60779	0.000308816	0.0112384
FADS1	3725.55	-0.765373	0.245043	-3.12342	0.00178763	0.0393938
RHOQ	910.821	-0.769148	0.225592	-3.40947	0.000650898	0.0196029
VIM	9599.66	-0.776709	0.186348	-4.16806	3.07201e-05	0.00184784
SNHG6	1293.92	-0.778674	0.258094	-3.01702	0.0025527	0.0485359
TMEM97	1219.06	-0.781452	0.211569	-3.6936	0.000221104	0.00877041
FOXO3	584.766	-0.788789	0.248659	-3.17217	0.00151304	0.0352086
RBMS1	1581.66	-0.791285	0.206311	-3.83539	0.000125364	0.00565555
INTS6	794.396	-0.805633	0.246518	-3.26804	0.00108293	0.0279924
UQCRB	13837.3	-0.814287	0.201425	-4.04264	5.28534e-05	0.00292475
UTP23	1214.73	-0.817107	0.223891	-3.64958	0.000262674	0.00987456
HMGCS1	2172.62	-0.82364	0.243994	-3.37566	0.000736386	0.0216037
NDUFB3	13631.5	-0.824635	0.222527	-3.70577	0.000210749	0.00850465
AIF1	18949.3	-0.827723	0.164511	-5.0314	4.86913e-07	5.0383e-05
FKBP7	654.837	-0.829134	0.263087	-3.15155	0.00162404	0.0365467
NSMCE1	1154.49	-0.83287	0.200447	-4.15507	3.25189e-05	0.00194382
LPCAT2	1599.75	-0.838229	0.232954	-3.59827	0.000320345	0.011518
POGK	821.495	-0.839393	0.230035	-3.64898	0.00026328	0.00987456
HYPK	7588.93	-0.840092	0.190697	-4.40538	1.05597e-05	0.000776866
KIAA1147	300.816	-0.840558	0.259236	-3.24245	0.00118507	0.0292869
TMEM60	1779.14	-0.844623	0.247756	-3.40909	0.00065179	0.0196029
ATP5H	13051.7	-0.844906	0.190452	-4.43632	9.15112e-06	0.000694614
TIMM8B	7461.49	-0.848904	0.209999	-4.04241	5.29048e-05	0.00292475
RRAGD	371.605	-0.852365	0.256933	-3.31746	0.000908388	0.0248935
COMMD6	2825.64	-0.852977	0.166548	-5.12151	3.03095e-07	3.45095e-05
TMEM258	9108.58	-0.853337	0.21567	-3.95669	7.59969e-05	0.00395019
GMPR	1327.56	-0.859314	0.257711	-3.33441	0.000854802	0.024116
ZBTB2	436.923	-0.861861	0.228894	-3.76534	0.000166325	0.00716547
SNHG1	3567.11	-0.86527	0.18529	-4.66981	3.01475e-06	0.000250722
FAM129A	658.634	-0.870738	0.228902	-3.80398	0.000142389	0.00633399
GLT8D1	935.222	-0.872561	0.263718	-3.30869	0.000937341	0.0253327
CMAS	4218.75	-0.872765	0.266718	-3.27224	0.00106698	0.0278054
DECR1	6133.64	-0.872833	0.224301	-3.89135	9.96892e-05	0.00471994
BTG1	1116.43	-0.880317	0.284366	-3.09572	0.00196335	0.0416352
S100A10	1415.55	-0.88607	0.233385	-3.7966	0.000146692	0.00649518
MAN2A1	1262.1	-0.916584	0.257084	-3.5653	0.000363435	0.0126857
MCEE	958.384	-0.920013	0.296072	-3.1074	0.00188742	0.0407478
PRKCI	753.49	-0.933045	0.306977	-3.03947	0.00236999	0.0469287
ARV1	1377.36	-0.942903	0.241465	-3.90493	9.42538e-05	0.00452987
CEBPD	359.971	-0.949719	0.315726	-3.00805	0.00262932	0.0495992
RP11-620J15.3	2042.15	-0.951663	0.21489	-4.42861	9.48443e-06	0.000708665
LYPLAL1	1861.88	-0.96137	0.312935	-3.07211	0.00212551	0.0434366
RPS27	31733.7	-0.970696	0.227448	-4.26778	1.97431e-05	0.00129511
NUCKS1	4904.73	-0.976747	0.204108	-4.78544	1.70613e-06	0.000151087
S100A6	1920.5	-0.978121	0.261989	-3.73344	0.000188881	0.00778644
RPS25	30707.2	-0.981693	0.256715	-3.82406	0.000131273	0.0058668
MRPS33	3983.87	-0.991918	0.20754	-4.77941	1.75812e-06	0.000154263
MIS12	970.6	-0.992901	0.271975	-3.65071	0.000261513	0.00987456
ZNF337	318.407	-0.99425	0.313152	-3.17497	0.00149851	0.0349556
SP110	1377.76	-0.996044	0.144804	-6.87856	6.04608e-12	1.92749e-09
ITM2A	4352.64	-1.01543	0.238363	-4.26001	2.04419e-05	0.00132997
PPAP2A	947.565	-1.02441	0.315137	-3.25069	0.00115125	0.0286942
PLEK	5870.02	-1.03294	0.207384	-4.98079	6.33243e-07	6.24365e-05
PRKCQ-AS1	652.816	-1.04202	0.224001	-4.65186	3.28961e-06	0.000268905
BCL2L13	876.233	-1.04692	0.301749	-3.46949	0.000521443	0.016722
DPH6	662.262	-1.05025	0.291108	-3.60777	0.000308845	0.0112384
DBI	23779.5	-1.05169	0.211039	-4.98337	6.24849e-07	6.22506e-05
EGR1	1783.29	-1.05187	0.31888	-3.29866	0.000971487	0.0258092
PTEN	2469.13	-1.0599	0.34676	-3.05657	0.00223883	0.0452009
UGCG	556.48	-1.06392	0.308728	-3.44614	0.000568662	0.0176372
STAT1	3891.22	-1.06529	0.289061	-3.68536	0.000228382	0.0089883
PLGRKT	1019.88	-1.0657	0.34509	-3.08817	0.00201396	0.0418729
RNF130	1510.95	-1.07105	0.278242	-3.84934	0.000118435	0.00539386
KCNK17	469.709	-1.07607	0.287452	-3.74348	0.000181491	0.00761308
KDM4C	328.808	-1.08856	0.330805	-3.29063	0.000999636	0.0264103
COQ5	2020.74	-1.08977	0.299159	-3.64276	0.000269731	0.0100113
TRAPPC12	318.864	-1.09858	0.350833	-3.13134	0.0017401	0.038703
PDLIM1	3467.98	-1.10522	0.124763	-8.85857	8.10461e-19	8.6125e-16
MAP3K1	672.629	-1.10891	0.340065	-3.26089	0.00111062	0.0284011
SRGN	6159.59	-1.12456	0.215687	-5.21385	1.84958e-07	2.32756e-05
PNRC1	760.512	-1.12943	0.286213	-3.94611	7.94295e-05	0.00400934
CRLS1	1099.15	-1.13063	0.349619	-3.2339	0.00122111	0.0300223
ARHGAP18	1034.43	-1.13574	0.280033	-4.05573	4.99786e-05	0.00279529
PIK3CB	1204.57	-1.14417	0.285491	-4.00774	6.13021e-05	0.00335025
EPB41L4A-AS1	986.835	-1.14692	0.311298	-3.68432	0.000229312	0.0089883
CYP2R1	437.907	-1.15315	0.333375	-3.45903	0.000542123	0.0171684
RGS1	1519.49	-1.1886	0.394016	-3.01663	0.00255603	0.0485359
PARP9	1116.83	-1.21463	0.385364	-3.1519	0.00162213	0.0365467
MRC1	1153.49	-1.24957	0.383782	-3.25595	0.00113014	0.0284439
IL2RG	254.508	-1.25639	0.331549	-3.78945	0.000150978	0.00656629
TMCC1-AS1	337.817	-1.25793	0.361837	-3.4765	0.000508003	0.0165256
RPL21P28	686.604	-1.26323	0.333362	-3.78935	0.000151044	0.00656629
TTC23	176.481	-1.2883	0.401274	-3.21052	0.00132493	0.0319991
SNHG5	429.529	-1.29851	0.248893	-5.21713	1.8172e-07	2.31729e-05
RPL13AP5	384.969	-1.3012	0.331058	-3.93044	8.47906e-05	0.00418009
PRKCQ	887.242	-1.30712	0.304468	-4.29312	1.76182e-05	0.00120357
ZNF334	461.191	-1.31345	0.28155	-4.66508	3.08491e-06	0.000254346
TIMP3	2007.88	-1.31492	0.421506	-3.11958	0.00181111	0.0395466
DHRS9	1281.94	-1.32111	0.248143	-5.32399	1.01516e-07	1.387e-05
CKB	484.852	-1.35342	0.388926	-3.47988	0.00050163	0.016374
CENPV	410.329	-1.35603	0.269576	-5.03022	4.89922e-07	5.0383e-05
OAS1	1494.58	-1.36499	0.431384	-3.16421	0.00155504	0.0356073
LOC101928589	357.124	-1.37117	0.409064	-3.35198	0.000802362	0.0229068
PBX1	533.832	-1.39051	0.267325	-5.20158	1.97605e-07	2.42294e-05
CLU	217.743	-1.39379	0.358839	-3.88416	0.000102684	0.00483776
DUSP1	438.025	-1.40561	0.406179	-3.46056	0.000539051	0.0171279
PRTG	1137.06	-1.40719	0.205705	-6.8408	7.87495e-12	2.42955e-09
IKZF2	402.522	-1.41308	0.323151	-4.37281	1.22658e-05	0.00088203
CEBPZ-AS1	798.792	-1.41327	0.220997	-6.39496	1.60586e-10	4.15093e-08
ATP6V0A2	613.746	-1.42798	0.228603	-6.24656	4.19593e-10	9.33252e-08
PGP	284.425	-1.43834	0.388647	-3.7009	0.000214838	0.00863322
PPP1R26	122.457	-1.4385	0.427529	-3.36468	0.000766328	0.0221425
ZNF22	2763.32	-1.43939	0.26764	-5.37809	7.52815e-08	1.07461e-05
IFIT3	1894.31	-1.4497	0.436026	-3.32479	0.000884848	0.0246008
C19orf77	555.229	-1.45037	0.234397	-6.18769	6.10538e-10	1.32709e-07
CD48	1408.22	-1.45286	0.271405	-5.35311	8.64532e-08	1.19832e-05
PIGO	162.819	-1.45351	0.44615	-3.25789	0.00112244	0.0284408
HIST1H1D	211.48	-1.4541	0.477657	-3.04423	0.0023328	0.0465392
HIST1H2BG	116.506	-1.47004	0.465888	-3.15536	0.00160301	0.0362438
CAMSAP1	411.253	-1.47378	0.307297	-4.79593	1.61924e-06	0.000144733
MS4A3	2781.14	-1.47806	0.40686	-3.63284	0.000280319	0.0103512
OAS3	1393.34	-1.48375	0.263905	-5.62229	1.88437e-08	3.10727e-06
GJA1	390.055	-1.55753	0.483552	-3.22102	0.00127736	0.0311651
BASP1	160.746	-1.58851	0.49053	-3.23836	0.0012022	0.0296336
C2orf88	603.791	-1.60023	0.458282	-3.49181	0.000479759	0.0158769
CHPT1	683.046	-1.60407	0.221451	-7.24346	4.37384e-13	1.81876e-10
SLC25A43	129.212	-1.61405	0.477205	-3.3823	0.000718827	0.0212844
IGSF3	105.649	-1.61984	0.450706	-3.594	0.000325643	0.0116211
NDNL2	337.205	-1.63882	0.417368	-3.92656	8.61703e-05	0.00420476
KBTBD7	373.169	-1.6402	0.321941	-5.09473	3.4923e-07	3.92945e-05
FOS	2057.78	-1.65826	0.29803	-5.56409	2.63526e-08	4.00057e-06
NXN	137.667	-1.66417	0.551327	-3.01849	0.00254039	0.0485359
MPO	6216.75	-1.70613	0.350143	-4.87267	1.10103e-06	0.00010426
APOC1	359.892	-1.70793	0.352694	-4.84252	1.28203e-06	0.000119042
GCSAML	507.514	-1.70878	0.454535	-3.7594	0.000170321	0.0073047
SAP30	137.929	-1.73152	0.516167	-3.35458	0.000794866	0.0227608
IRF7	236.695	-1.73368	0.341947	-5.07002	3.97768e-07	4.42355e-05
TAGAP	337.075	-1.73833	0.370396	-4.69316	2.69022e-06	0.000225696
MX1	1670.28	-1.73962	0.227614	-7.64283	2.1249e-14	1.06961e-11
NAIP	388.387	-1.74751	0.448963	-3.89234	9.9282e-05	0.00471994
TLCD1	201.569	-1.76332	0.454132	-3.88284	0.000103245	0.00484036
CACNA2D3	271.601	-1.77499	0.478259	-3.71135	0.000206158	0.00835466
SLC40A1	3675.92	-1.77755	0.369902	-4.80546	1.54395e-06	0.000139305
GDPD1	241.009	-1.7804	0.494002	-3.60403	0.000313316	0.0113506
IGFLR1	189.769	-1.78147	0.536	-3.32363	0.00088854	0.0246319
PLSCR1	3371	-1.79657	0.255907	-7.02041	2.21225e-12	7.55642e-10
IGSF6	885.9	-1.81743	0.237762	-7.64392	2.10707e-14	1.06961e-11
GYPB	1154.18	-1.84527	0.480788	-3.83801	0.000124034	0.0056221
LAT	414.211	-1.85077	0.435404	-4.25071	2.13095e-05	0.00135965
SLC18A2	383.109	-1.85293	0.488969	-3.78946	0.000150976	0.00656629
CD84	1502.76	-1.88226	0.327706	-5.74373	9.26122e-09	1.60888e-06
COL2A1	397.461	-1.887	0.455525	-4.14247	3.43579e-05	0.00204099
APOC2	426.376	-1.89484	0.419139	-4.52079	6.16096e-06	0.000491029
ABCC4	2265.86	-1.91442	0.300468	-6.37145	1.87255e-10	4.59208e-08
KRIT1	505.251	-1.94877	0.498497	-3.9093	9.25647e-05	0.00447115
CSTA	231.042	-1.95563	0.637986	-3.06533	0.00217432	0.0442452
ISG15	11612.2	-1.96958	0.193203	-10.1943	2.10177e-24	3.35023e-21
CD3D	881.736	-1.99486	0.337251	-5.91507	3.31736e-09	6.47495e-07
MNS1	474.684	-2.03192	0.231227	-8.78756	1.52839e-18	1.46175e-15
LOC101928419	271.975	-2.04905	0.479488	-4.27342	1.92496e-05	0.00128676
TRPC6	172.803	-2.09906	0.692337	-3.03185	0.0024306	0.0474413
MYL4	436	-2.11121	0.419012	-5.03854	4.69096e-07	5.0383e-05
ZNF551	156.369	-2.11795	0.539268	-3.92746	8.58475e-05	0.00420476
NLRC4	141.324	-2.14506	0.607965	-3.52825	0.000418312	0.0140871
RNASE2	1935.5	-2.16684	0.389906	-5.55733	2.73934e-08	4.0936e-06
PRKAR2B	776.156	-2.18687	0.414495	-5.276	1.32034e-07	1.75386e-05
DDX60	259.864	-2.19498	0.589128	-3.72581	0.000194689	0.00796511
ZNF844	171.928	-2.19995	0.686561	-3.20431	0.00135387	0.0324521
LPAR5	128.785	-2.21483	0.678873	-3.26251	0.00110432	0.0283156
CDC42BPA	279.053	-2.22637	0.428801	-5.19209	2.07945e-07	2.51746e-05
IFIT2	1021.4	-2.23524	0.286059	-7.81392	5.54354e-15	3.53456e-12
LHFPL2	502.175	-2.26968	0.368578	-6.15792	7.3705e-10	1.56648e-07
HDC	986.623	-2.33674	0.391906	-5.96251	2.48386e-09	4.9491e-07
CLEC1B	1690.36	-2.41185	0.299955	-8.04071	8.93223e-16	6.57137e-13
DDX58	324.706	-2.49777	0.36096	-6.91981	4.52263e-12	1.49153e-09
RDH10	168.774	-2.58466	0.748695	-3.45221	0.000556009	0.0174526
PRTN3	594.218	-2.58556	0.79472	-3.25342	0.00114024	0.0286067
IFIT1	1874.82	-2.58559	0.405325	-6.37904	1.782e-10	4.48502e-08
USP18	278.593	-2.58571	0.358387	-7.21485	5.3994e-13	2.15166e-10
FOSB	173.633	-2.58704	0.582465	-4.44154	8.93168e-06	0.00068338
IFI6	2680.08	-2.59787	0.257446	-10.0909	6.06093e-24	8.28096e-21
S100A8	638.476	-2.68141	0.772957	-3.46903	0.000522346	0.016722
ARHGAP6	126.117	-2.68204	0.537345	-4.99128	5.998e-07	6.0384e-05
PRG2	2590.5	-2.70152	0.403309	-6.6984	2.10719e-11	6.25666e-09
IFIT5	360.159	-2.82955	0.439309	-6.4409	1.18764e-10	3.15517e-08
TTR	370.309	-2.87843	0.935837	-3.07578	0.00209954	0.0432094
CR1L	579.905	-2.91051	0.516374	-5.63644	1.73605e-08	2.9129e-06
SELENBP1	148.042	-2.96131	0.809475	-3.65831	0.000253885	0.00975161
SELP	892.357	-2.98104	0.472675	-6.30674	2.84975e-10	6.64757e-08
RRN3P2	101.252	-3.07275	0.780196	-3.93844	8.20145e-05	0.00408535
ZNF506	103.711	-3.09977	0.977542	-3.17098	0.00151925	0.0352343
LTBP1	556.978	-3.26594	0.800529	-4.07973	4.50886e-05	0.0026135
EPSTI1	428.017	-3.36586	0.553179	-6.08457	1.16805e-09	2.42852e-07
ALG10B	120.536	-3.37097	0.81872	-4.11736	3.8323e-05	0.00226248
LIPT2	111.637	-3.41396	0.86312	-3.95537	7.64159e-05	0.0039505
OAS2	441.851	-3.49971	0.522747	-6.69486	2.15882e-11	6.25666e-09
C6orf25	304.023	-3.52207	1.03226	-3.41198	0.000644933	0.0195194
IFI44L	536.833	-3.52987	0.487233	-7.24472	4.33329e-13	1.81876e-10
AFP	3326.28	-3.79045	0.765872	-4.9492	7.45195e-07	7.2725e-05
APOA2	1407.25	-4.29008	0.836093	-5.13111	2.88046e-07	3.31912e-05
MX2	190.453	-4.66323	0.895509	-5.20735	1.91552e-07	2.37923e-05
RMDN2	193.918	-4.69414	1.1983	-3.91733	8.95334e-05	0.00434669
XAF1	136.467	-4.74076	0.754887	-6.2801	3.38365e-10	7.70506e-08
IFI27	960.736	-4.77642	0.404352	-11.8125	3.3632e-32	1.07219e-28
PNPO	190.625	-5.67143	0.869199	-6.52489	6.80502e-11	1.85952e-08
ZNF528	147.815	-5.9464	0.69103	-8.60512	7.62345e-18	6.62825e-15
FOXP2	109.538	-6.34356	1.13213	-5.60319	2.10447e-08	3.33973e-06
GPC3	102.299	-6.36227	1.69378	-3.75627	0.000172467	0.007331
PF4	183.193	-7.67538	1.17276	-6.54469	5.96182e-11	1.67703e-08
VTN	133.681	-9.33821	1.71649	-5.44031	5.31874e-08	7.82591e-06
IFI44	383.69	-9.64662	0.803359	-12.0078	3.23152e-33	1.54531e-29
HIST2H2AA3	338.52	-10.0113	2.22958	-4.49021	7.11524e-06	0.000562398
ZNF77	113.396	-10.3955	1.39384	-7.4582	8.77107e-14	4.19432e-11
ZNF57	147.973	-10.7791	1.35852	-7.93447	2.11399e-15	1.44415e-12
ZNF680	273.592	-11.6631	1.28306	-9.09006	9.89808e-20	1.18331e-16
IAH1	728.826	-12.3538	1.12026	-11.0276	2.81403e-28	6.72834e-25
CHCHD2	3962.32	-15.5194	1.22492	-12.6698	8.69364e-37	8.3146e-33

## Sheet: GA vs P
Supplementary table 6. Bulk RNA-seq GA vs P comparison. Only Differential Expressed Genes (DEGs) defined by abs(log2FC)>0.5adj.P.Val <0.05
Gene Name	baseMean	log2FoldChange	lfcSE	stat	pvalue	padj
IDO1	342.011	11.1407	1.54075	7.23067	4.80617e-13	4.04051e-10
NXF2	210.178	10.7806	1.59163	6.77333	1.25854e-11	8.59659e-09
MMP1	107.351	9.72707	1.84285	5.27826	1.30414e-07	3.03255e-05
LYVE1	106.229	9.59377	2.00216	4.79172	1.65358e-06	0.000261913
PPARG	118.385	9.5375	1.7618	5.4135	6.18035e-08	1.57081e-05
CCL4	1492.36	7.51015	1.297	5.79042	7.02124e-09	2.55784e-06
PTCHD4	102.6	7.30157	1.62182	4.50208	6.72903e-06	0.000896849
RARRES3	145.828	6.65775	1.18054	5.63958	1.70462e-08	5.17494e-06
FAR2P1	121.15	5.63957	1.09999	5.12694	2.94496e-07	5.85191e-05
TLR10	309.228	5.41136	1.073	5.0432	4.57811e-07	8.46412e-05
MS4A7	385.346	5.22503	0.917697	5.69363	1.24363e-08	4.06068e-06
RBP7	146.567	4.98279	1.00561	4.95501	7.23276e-07	0.000125471
DTNA	222.236	4.95712	0.77384	6.40587	1.49519e-10	8.17045e-08
PINK1	133.557	4.94959	0.99082	4.99545	5.86979e-07	0.000103469
C1QB	1130.01	4.8972	0.374582	13.0738	4.64967e-39	5.08163e-35
FAM227B	122.596	4.82429	1.20404	4.00676	6.15586e-05	0.005457
STEAP1B	167.161	4.56761	1.12178	4.07176	4.66598e-05	0.00432157
LRRTM2	104.105	4.43776	1.36301	3.25586	0.0011305	0.0450921
GPR82	143.639	4.24641	1.16607	3.64163	0.000270913	0.0168228
MS4A4A	454.347	4.22638	0.736197	5.74083	9.4215e-09	3.32153e-06
CMKLR1	241.769	4.19783	1.08515	3.86842	0.000109543	0.0085514
CES1	285.579	4.04955	1.09543	3.69678	0.000218355	0.0143759
LILRB2	122.063	3.98086	0.955028	4.16831	3.06861e-05	0.00310526
ACY3	158.795	3.94203	1.15937	3.40015	0.000673501	0.031591
ZNF225	183.598	3.9414	1.19465	3.2992	0.000969607	0.0409144
ARSG	136.521	3.85664	1.17118	3.29296	0.000991396	0.0414793
KEL	155.907	3.84706	1.06327	3.61813	0.000296743	0.0178802
AGR2	797.42	3.75852	0.527029	7.13153	9.92588e-13	7.23199e-10
TGIF2-C20orf24	414.926	3.74151	0.956349	3.91229	9.14253e-05	0.0075696
OLR1	217.805	3.67813	1.00196	3.67092	0.000241682	0.0156293
ZMAT1	162.482	3.60481	1.04867	3.4375	0.000587101	0.0286091
MAF	449.089	3.51737	0.551201	6.38128	1.75616e-10	9.13956e-08
MICAL3	259.973	3.40506	1.01682	3.34875	0.000811778	0.035587
NOP9	155.743	3.40255	0.850075	4.00265	6.26368e-05	0.00547646
CYP1B1	1555.32	3.2266	0.360542	8.94931	3.57706e-19	7.81874e-16
ZBTB49	134.879	3.19075	0.761675	4.18912	2.8004e-05	0.00291482
LACC1	696.889	3.18542	0.399474	7.97402	1.53591e-15	2.09824e-12
GCLC	367.396	3.12919	0.598984	5.22417	1.74942e-07	3.95343e-05
CD36	6300.17	3.11691	0.240543	12.9578	2.12241e-38	1.15979e-34
RGL1	473.22	3.01986	0.518694	5.82204	5.81338e-09	2.19084e-06
PDK4	529.273	2.99895	0.46414	6.4613	1.03806e-10	5.97104e-08
GPRIN3	183.215	2.89534	0.869809	3.32871	0.000872492	0.0376896
SIGLEC5	346.325	2.85773	0.567326	5.03719	4.72423e-07	8.46412e-05
IGFBP5	1142.56	2.84416	0.422524	6.73136	1.6809e-11	1.08062e-08
CEACAM4	238.721	2.83625	0.616308	4.602	4.18447e-06	0.000593924
MPEG1	790.051	2.83436	0.433959	6.5314	6.51561e-11	3.95606e-08
HSPE1-MOB4	189.947	2.81248	0.77541	3.62708	0.00028664	0.0174038
KDM7A	148.149	2.74367	0.830448	3.30384	0.000953689	0.0405559
B3GALNT1	323.952	2.74252	0.612008	4.48118	7.42303e-06	0.000965789
TAPSAR1	291.128	2.73191	0.637134	4.28782	1.80439e-05	0.00207581
TLR6	135.384	2.70138	0.77086	3.50437	0.00045769	0.0239335
C1QC	1464.4	2.69668	0.340573	7.91808	2.41206e-15	2.92905e-12
GYPA	144.775	2.67707	0.769996	3.47674	0.000507553	0.0260425
ME1	455.448	2.66164	0.553001	4.81308	1.48623e-06	0.000238869
RHBDF2	178.164	2.59393	0.735651	3.52603	0.000421833	0.0230511
GSK3B	470.03	2.59352	0.597694	4.33921	1.42997e-05	0.00171738
GPR56	392.195	2.59218	0.579195	4.47549	7.62357e-06	0.000980212
GXYLT2	237.447	2.58107	0.639178	4.0381	5.38857e-05	0.00486708
CAMK2D	355.238	2.54641	0.643663	3.95612	7.61761e-05	0.00650413
AOAH	575.147	2.51649	0.47181	5.33368	9.6242e-08	2.3374e-05
FGL2	1191.96	2.48294	0.44156	5.62311	1.87554e-08	5.53993e-06
CRYBA4	3857.25	2.44285	0.333562	7.32354	2.41522e-13	2.19966e-10
NDFIP2	145.246	2.39881	0.731114	3.28104	0.00103425	0.042486
ATP7A	333.394	2.37206	0.672014	3.52978	0.000415899	0.0229537
MAFB	447.594	2.34882	0.505535	4.64621	3.38093e-06	0.000495801
BANK1	574.511	2.33963	0.450874	5.1891	2.11314e-07	4.52834e-05
GPR126	362.086	2.32875	0.626482	3.71719	0.000201449	0.013597
SGCB	700.546	2.31885	0.449388	5.16003	2.46909e-07	5.18937e-05
KDM6A	410.83	2.31091	0.55284	4.18008	2.91408e-05	0.00300453
C7orf60	244.181	2.30784	0.670954	3.43964	0.000582491	0.0285473
ZNF235	320.699	2.29851	0.635682	3.61582	0.000299394	0.0178802
ZNF44	581.237	2.26569	0.675765	3.35278	0.000800041	0.0355433
IFI27	14415.9	2.23882	0.203798	10.9855	4.48668e-28	1.6345e-24
GYPB	4410.96	2.23015	0.265914	8.38672	4.99896e-17	9.1056e-14
WT1	248.969	2.16563	0.577154	3.75226	0.00017525	0.0123568
MRVI1	214.097	2.15271	0.653919	3.29201	0.000994752	0.0414793
TMEM236	409.13	2.13294	0.522572	4.08163	4.47215e-05	0.00421346
CLEC7A	956.26	2.1315	0.374542	5.69096	1.26327e-08	4.06068e-06
KCTD12	780.863	2.12092	0.570828	3.71551	0.000202792	0.013597
CCDC173	598.661	2.10653	0.382455	5.50792	3.631e-08	9.67884e-06
GCLM	289.628	2.08653	0.569898	3.66123	0.00025101	0.0159493
IGF2	1147.04	2.08563	0.354562	5.88226	4.04693e-09	1.63811e-06
PRDM1	398.245	2.07594	0.509407	4.0752	4.59741e-05	0.00429445
APOBEC3D	429.244	2.06942	0.519813	3.98109	6.85987e-05	0.00595012
TNNC1	317.787	2.04437	0.621192	3.29104	0.000998175	0.0414793
MS4A6A	2223.56	2.03703	0.283307	7.19021	6.46937e-13	5.05027e-10
RBM47	295.547	1.99456	0.595753	3.34797	0.000814049	0.035587
TRIB1	269.968	1.9692	0.570992	3.44873	0.000563238	0.027728
CACNB4	286.22	1.95723	0.544245	3.59623	0.000322862	0.0184288
DYNC2H1	416.599	1.94163	0.453552	4.28094	1.86109e-05	0.00209689
GPAM	398.867	1.92485	0.57532	3.34571	0.000820728	0.035736
SH2D3C	308.383	1.90951	0.518846	3.68031	0.000232953	0.015212
CCR1	1076.77	1.90835	0.52212	3.655	0.000257178	0.0162468
SAMHD1	1914.23	1.90724	0.351869	5.4203	5.94988e-08	1.54824e-05
S100A8	1246.06	1.87945	0.57473	3.27014	0.00107494	0.0435111
GPR34	1979.17	1.87715	0.427554	4.39043	1.13125e-05	0.00137372
ZFP36L1	5215.03	1.87496	0.242618	7.72803	1.09222e-14	1.19369e-11
MMP9	1611.27	1.8572	0.454885	4.08279	4.44982e-05	0.00421346
ZBTB38	509.472	1.8526	0.492013	3.76535	0.000166318	0.0118804
HAPLN1	553.917	1.84924	0.539683	3.42653	0.00061134	0.0294332
NRP1	3699.63	1.8482	0.361553	5.11185	3.19015e-07	6.22591e-05
MRC1	2934.79	1.82687	0.430118	4.24736	2.16301e-05	0.00238783
SH3TC1	376.448	1.82478	0.566495	3.22118	0.00127665	0.0494769
RETN	727.635	1.82038	0.429922	4.2342	2.29371e-05	0.0025068
IPO13	382.687	1.79176	0.529059	3.38669	0.000707406	0.0327398
NFKBIZ	327.172	1.78887	0.504079	3.54879	0.000387009	0.0215797
INPP5F	982.939	1.76698	0.317872	5.55879	2.71655e-08	7.6126e-06
ABCA1	612.986	1.75613	0.486203	3.61192	0.000303935	0.0179552
FAM63B	681.841	1.7514	0.49965	3.50526	0.000456167	0.0239335
S100B	45726.1	1.68417	0.284481	5.92015	3.21651e-09	1.35205e-06
TAPT1	370.363	1.63568	0.472896	3.45887	0.000542456	0.027062
CASP1	1815.07	1.62526	0.307064	5.2929	1.20393e-07	2.86038e-05
CYBB	2368.63	1.6166	0.268432	6.02238	1.71868e-09	8.16672e-07
HLA-B	1419.35	1.5967	0.316115	5.051	4.39498e-07	8.2815e-05
GNGT2	559.416	1.59448	0.438472	3.63644	0.000276435	0.0170687
CRYBB1	1778.3	1.57849	0.302292	5.22174	1.77252e-07	3.95343e-05
UCHL1	6802.35	1.57717	0.192827	8.1792	2.85733e-16	4.46111e-13
FNIP2	1032.86	1.54802	0.346987	4.46132	8.14559e-06	0.00102326
HLX	501.79	1.53939	0.414159	3.71689	0.000201689	0.013597
PSMB9	620.605	1.50823	0.429212	3.51396	0.000441485	0.0237521
UBQLN2	756.816	1.50012	0.39499	3.79787	0.000145943	0.0107048
PTGS2	1003.93	1.48325	0.353652	4.19411	2.73947e-05	0.00287881
FGD2	652.333	1.47693	0.394469	3.74409	0.000181047	0.012603
FAM105A	1222.32	1.46884	0.376641	3.89985	9.62532e-05	0.00773235
OGFRL1	1075.96	1.4677	0.444169	3.30437	0.000951911	0.0405559
OCIAD2	1524.09	1.4607	0.352719	4.14124	3.45431e-05	0.0034133
S100A9	4368.25	1.45448	0.280179	5.19125	2.08887e-07	4.52834e-05
MYLIP	730.484	1.45423	0.413729	3.51494	0.00043986	0.0237521
GPR183	1307.71	1.44398	0.423195	3.41209	0.000644674	0.030767
ABI3	1497.72	1.42641	0.292954	4.86906	1.1213e-06	0.000182905
FUCA1	1648.22	1.42049	0.305817	4.6449	3.40242e-06	0.000495801
LOC101927931	1339.68	1.41455	0.363008	3.89676	9.74874e-05	0.00773235
MILR1	1228.89	1.40006	0.422323	3.31514	0.000915983	0.0394125
C10orf2	722.107	1.38304	0.388724	3.5579	0.000373833	0.0209519
ADORA3	9306.29	1.37942	0.298389	4.62289	3.78432e-06	0.000544195
PFN2	1756.76	1.36087	0.296971	4.58252	4.59398e-06	0.000638647
ALOX5AP	7790.8	1.34912	0.251917	5.3554	8.53663e-08	2.12038e-05
THBS1	3589.79	1.34725	0.389477	3.45912	0.000541939	0.027062
SNX10	610.078	1.32066	0.395049	3.34302	0.000828716	0.0359406
CTTNBP2	1699.55	1.31916	0.364803	3.61608	0.000299099	0.0178802
ARHGAP19-SLIT1	919.545	1.243	0.380069	3.27045	0.00107376	0.0435111
B3GNT5	1652.59	1.24168	0.318792	3.89494	9.82248e-05	0.00773235
DUSP6	4466.34	1.23126	0.24433	5.03934	4.67136e-07	8.46412e-05
LY86	5910.36	1.21468	0.268144	4.52995	5.89989e-06	0.000796048
UBE2Q1	1002.37	1.19394	0.35557	3.35781	0.000785616	0.0350449
PRKAR2B	1177.29	1.14509	0.303401	3.77417	0.000160542	0.0115432
RCBTB2	2685.67	1.1387	0.29162	3.90475	9.43239e-05	0.00763604
ZNF217	1077.49	1.11466	0.326881	3.40998	0.000649671	0.0308707
FCER1G	17582.8	1.1142	0.200924	5.54535	2.9337e-08	8.0156e-06
IFI27L2	875.804	1.09264	0.325335	3.35851	0.000783635	0.0350449
SLC5A3	1741.57	1.086	0.329882	3.2921	0.00099443	0.0414793
SLC44A1	1403.88	1.01848	0.312107	3.26325	0.00110141	0.044255
GNG11	4836.94	1.0075	0.239058	4.21444	2.50395e-05	0.00270947
GLRX	11900	0.98528	0.211469	4.65922	3.17405e-06	0.000475195
CSF1R	3044.97	0.973431	0.229155	4.24792	2.15768e-05	0.00238783
DLK1	47393.6	0.955634	0.265231	3.60303	0.000314533	0.018188
LST1	12361.2	0.9314	0.229369	4.0607	4.89262e-05	0.00445596
TMEM30A	1616.61	0.928148	0.257432	3.60541	0.000311665	0.018118
RB1	3638.33	0.924724	0.207668	4.45289	8.47209e-06	0.00105218
IGSF6	2775.78	0.922197	0.279344	3.30129	0.000962408	0.0407681
MEF2C	5976.69	0.917716	0.195662	4.69032	2.72773e-06	0.000419878
DNAJC15	4389.61	0.914256	0.220812	4.14042	3.46671e-05	0.0034133
CD74	8747.39	0.912134	0.277932	3.28186	0.00103124	0.042486
GSTM3	7076.69	0.906064	0.197766	4.5815	4.61644e-06	0.000638647
RNF141	5537.25	0.895826	0.257623	3.47727	0.000506546	0.0260425
F2R	2840.71	0.889467	0.244991	3.63062	0.000282743	0.0172631
PKIB	4868.73	0.877253	0.250204	3.50615	0.000454631	0.0239335
CD86	1846.54	0.872061	0.255834	3.40869	0.000652745	0.0308825
TIMP3	5452.1	0.862578	0.230865	3.73629	0.000186759	0.012914
AIF1	53088.8	0.857833	0.215859	3.97405	7.06602e-05	0.00608067
PLAC8	6786.68	0.842881	0.22489	3.74797	0.000178274	0.0124895
TNFRSF1B	2486.12	0.823199	0.230111	3.57739	0.000347039	0.0195505
ANXA2	16345.4	0.717113	0.195652	3.66525	0.000247102	0.0157928
SLA	3104.15	0.717074	0.213972	3.35124	0.000804493	0.035587
LPAR6	10112.4	0.704333	0.193951	3.6315	0.000281779	0.0172631
TMSB4X	243884	0.672904	0.208692	3.22439	0.00126241	0.0494075
B2M	188679	0.66623	0.174748	3.81251	0.00013756	0.0103683
TIMP1	21598.9	0.61036	0.186083	3.28003	0.00103795	0.042486
S100A4	52797.4	0.609206	0.152097	4.00539	6.19149e-05	0.005457
SET	40948.9	-0.602615	0.166784	-3.61314	0.000302515	0.0179552
UBE2T	6860.98	-0.64816	0.187005	-3.466	0.000528259	0.0268527
FDPS	21700.8	-0.667788	0.171463	-3.89464	9.83436e-05	0.00773235
GLUL	14812.9	-0.675119	0.174908	-3.85986	0.000113453	0.00879381
NME4	6172.75	-0.682421	0.201173	-3.39221	0.000693304	0.0322431
IQCB1	3572.16	-0.687951	0.200641	-3.42877	0.000606315	0.0293204
HNRNPH1	16658.6	-0.688896	0.181523	-3.79509	0.00014759	0.0107143
PSMC1	21102.8	-0.692916	0.192454	-3.60042	0.000317704	0.0182747
BNIP3	10694.1	-0.706325	0.210331	-3.35815	0.000784652	0.0350449
CNOT8	5629.67	-0.709301	0.197951	-3.58322	0.000339391	0.0192186
TARP	27220.3	-0.730372	0.173613	-4.20689	2.58911e-05	0.00274722
LYST	3976.62	-0.732953	0.22737	-3.22362	0.00126582	0.0494075
LOC102724023	6038.82	-0.734238	0.221685	-3.31208	0.000926037	0.0396889
CYP51A1	2897.07	-0.785885	0.240239	-3.27127	0.00107067	0.0435111
ATP5SL	4855.14	-0.81478	0.239449	-3.40273	0.000667162	0.0314285
ACAT2	12313.4	-0.822281	0.184264	-4.4625	8.10071e-06	0.00102326
DDOST	9966.81	-0.838107	0.245254	-3.41731	0.000632437	0.0303154
MAP1B	2119.3	-0.854013	0.236771	-3.60691	0.000309859	0.018118
AFMID	2381.88	-0.856793	0.229409	-3.73478	0.000187879	0.012914
CD47	10493.8	-0.857662	0.244151	-3.51283	0.000443355	0.0237521
PLSCR1	5614.07	-0.867882	0.184504	-4.70386	2.55293e-06	0.000398585
TRPT1	1474.24	-0.885868	0.27517	-3.21935	0.0012848	0.0496168
THOC3	4787.72	-0.886088	0.254084	-3.48738	0.000487778	0.0253853
CASP2	3499.3	-0.916553	0.251622	-3.64257	0.000269925	0.0168228
PISD	2323.52	-0.924923	0.236698	-3.90761	9.32145e-05	0.00760254
CTSH	2359.67	-0.925898	0.261291	-3.54355	0.000394772	0.0219008
THEM4	2824.84	-0.931538	0.245065	-3.8012	0.000143999	0.0106336
SCARB1	1986.83	-0.952631	0.284506	-3.34836	0.000812902	0.035587
CALR	8334.12	-0.954335	0.221139	-4.31553	1.59217e-05	0.00189139
LAPTM4A	4406.68	-0.957102	0.292967	-3.26693	0.00108721	0.0438455
SOX4	10549.2	-0.962749	0.218516	-4.40586	1.05365e-05	0.00129385
MSMO1	3712.22	-0.968779	0.225563	-4.29494	1.74738e-05	0.00203161
INSIG1	3710.64	-0.995403	0.308935	-3.22204	0.00127279	0.0494769
EIF5A	5812.26	-1.0133	0.299354	-3.38494	0.000711936	0.0327398
NUCB2	7762.61	-1.01975	0.200216	-5.09323	3.52007e-07	6.74927e-05
PRELID1	14644.1	-1.02224	0.304405	-3.35816	0.00078464	0.0350449
MDK	8957.77	-1.0337	0.200671	-5.15124	2.58768e-07	5.33599e-05
EIF4A3	17596.6	-1.03804	0.294188	-3.52848	0.000417952	0.0229537
DHCR7	1294.17	-1.06136	0.308837	-3.43664	0.000588988	0.0286091
BCAT2	1681.65	-1.08347	0.284838	-3.80379	0.000142497	0.0105942
RNASE2	2148.22	-1.08735	0.260748	-4.17013	3.04431e-05	0.00310526
NTHL1	2832.43	-1.08887	0.313562	-3.4726	0.000515452	0.0263242
ITM2A	8767.01	-1.1415	0.192279	-5.9367	2.9082e-09	1.27135e-06
FDFT1	18157.1	-1.14264	0.191087	-5.97967	2.2359e-09	1.01817e-06
HMGCS1	1796.21	-1.15647	0.312338	-3.70264	0.000213368	0.0141327
MS4A3	3821.02	-1.15853	0.295788	-3.91676	8.9747e-05	0.00748737
MPO	7040.03	-1.1649	0.23552	-4.94606	7.573e-07	0.000129321
SPINT2	4032.43	-1.1682	0.283141	-4.12585	3.69363e-05	0.00360426
CYC1	23659.7	-1.16991	0.348082	-3.36102	0.000776545	0.0350449
HMGCL	1987.42	-1.18742	0.349833	-3.39425	0.000688158	0.0321405
GTF3A	21268.6	-1.21865	0.308857	-3.94568	7.95723e-05	0.00674144
MARCKSL1	2697.07	-1.21895	0.26679	-4.56895	4.90183e-06	0.000669652
SMARCAL1	1156.2	-1.25912	0.309719	-4.06535	4.79602e-05	0.00440468
ALDOC	2203.64	-1.26422	0.388883	-3.2509	0.00115041	0.045472
GADD45GIP1	5464.97	-1.27008	0.353242	-3.59551	0.000323756	0.0184288
CMTM7	3780.35	-1.27736	0.369422	-3.45773	0.000544757	0.027062
STRADB	1428.35	-1.28761	0.395324	-3.25711	0.00112554	0.0450588
IDH2	18447.1	-1.32364	0.343998	-3.84781	0.000119176	0.00917236
C15orf61	1590.82	-1.34907	0.41505	-3.25038	0.00115251	0.045472
NFKBIA	2753.72	-1.40727	0.390186	-3.60666	0.00031016	0.018118
KDM4C	621.097	-1.41237	0.380672	-3.71019	0.000207103	0.0138014
ZNF649	644.723	-1.43904	0.442208	-3.25421	0.00113706	0.045189
NT5C	3555.35	-1.45839	0.415762	-3.50775	0.00045191	0.0239335
TMEM101	1408.12	-1.4608	0.341214	-4.2812	1.85889e-05	0.00209689
FBXO42	949.391	-1.46801	0.357968	-4.10094	4.11474e-05	0.00397964
CFD	1937.67	-1.49373	0.346575	-4.30997	1.6328e-05	0.0019188
GAL	2366.17	-1.50601	0.395542	-3.80744	0.000140411	0.0105107
NCBP2-AS2	6591.46	-1.56135	0.389459	-4.00902	6.0971e-05	0.005457
SYNGR3	463.473	-1.56892	0.453123	-3.46245	0.000535281	0.0269589
TUBA1A	1821.44	-1.66755	0.481444	-3.46364	0.000532916	0.0269589
CAT	3747.29	-1.6745	0.293207	-5.71099	1.12324e-08	3.83622e-06
ID1	3988.49	-1.67545	0.372598	-4.49667	6.90256e-06	0.000908892
HSH2D	535.866	-1.67793	0.510894	-3.28429	0.00102238	0.0423243
TCTN2	278.235	-1.75979	0.541701	-3.24863	0.00115962	0.045588
FAM195A	1171.04	-1.78303	0.467665	-3.81262	0.000137499	0.0103683
HSPA1A	2205.17	-1.7939	0.317449	-5.65101	1.59509e-08	4.98077e-06
TSEN34	756.082	-1.80722	0.514282	-3.51406	0.000441316	0.0237521
HSPA1B	1083.53	-1.80815	0.520019	-3.47708	0.000506907	0.0260425
LOC81691	688.077	-1.85699	0.493946	-3.75949	0.000170258	0.0120828
CHCHD2	8867.85	-1.88019	0.181014	-10.3869	2.84318e-25	7.76829e-22
NUDT14	605.786	-1.8966	0.517436	-3.66537	0.000246977	0.0157928
BDH1	700.626	-1.98023	0.542756	-3.64847	0.00026381	0.01657
C19orf77	961.085	-2.05522	0.415938	-4.94118	7.76518e-07	0.000130562
CTSG	346.63	-2.10995	0.625306	-3.37426	0.000740149	0.0337045
N4BP2L1	370.509	-2.19785	0.562298	-3.9087	9.27949e-05	0.00760254
C1orf228	285.188	-2.241	0.662242	-3.38395	0.000714501	0.0327398
C17orf89	1670.49	-2.24627	0.549855	-4.0852	4.40384e-05	0.00421346
IAH1	1688.59	-2.32864	0.316727	-7.35221	1.94954e-13	1.93696e-10
C16orf54	521.201	-2.48049	0.665867	-3.7252	0.000195157	0.0133305
MNS1	685.522	-2.5011	0.41371	-6.04554	1.48908e-09	7.39736e-07
ADCYAP1	160.15	-3.03832	0.898009	-3.38339	0.000715967	0.0327398
APOB	550.969	-3.04326	0.866896	-3.51053	0.000447223	0.0238424
EGR2	183.424	-3.23595	0.852835	-3.79434	0.000148034	0.0107143
C4orf48	266.753	-3.5292	0.959195	-3.67934	0.000233839	0.015212
PHLDA2	227.945	-4.62408	1.11256	-4.15625	3.2351e-05	0.00324371
PNPO	239.088	-4.7725	0.85722	-5.56741	2.58547e-08	7.43596e-06
TRIM4	212.287	-5.8599	0.997942	-5.87199	4.30606e-09	1.68075e-06
TUBB3	103.046	-6.01411	1.56634	-3.8396	0.000123234	0.00941835
LTC4S	181.802	-6.03864	1.28913	-4.68426	2.80974e-06	0.000426495
ACOX2	183.813	-6.04405	1.43575	-4.20969	2.55719e-05	0.00273996
CHURC1-FNTB	119.249	-7.28807	1.48992	-4.89159	1.00023e-06	0.000165629
TRAT1	115.204	-8.35279	1.62579	-5.13767	2.78163e-07	5.62971e-05
FPGT	270.777	-9.8693	2.51874	-3.91834	8.91602e-05	0.00748737
CLC	1100.79	-14.0919	4.0805	-3.45347	0.000553415	0.0273678

## Sheet: GSA vs P
Supplementary table 6. Bulk RNA-seq GSA vs P comparison. Only Differential Expressed Genes (DEGs) defined by abs(log2FC)>0.5adj.P.Val <0.05
Gene Name	baseMean	log2FoldChange	lfcSE	stat	pvalue	padj
NPY1R	281.142	11.3192	1.33264	8.49382	1.99949e-17	2.65966e-14
HAPLN1	1661.82	10.9474	0.777646	14.0776	5.21875e-45	4.16509e-41
SGCB	134.522	9.26976	1.70189	5.44674	5.1302e-08	8.53002e-06
ADAMTS19	151.348	8.59508	1.44852	5.9337	2.96177e-09	7.87928e-07
RXFP1	211.109	6.70505	0.846368	7.92214	2.33457e-15	2.32903e-12
CCDC68	140.222	5.08019	0.998806	5.08626	3.65186e-07	4.77795e-05
ZNF624	102.75	4.87821	1.27403	3.82896	0.000128686	0.00543407
KITLG	163.742	4.61042	0.970379	4.75116	2.02256e-06	0.000204329
TOM1L1	156.079	4.59511	1.21585	3.77936	0.000157234	0.00640248
GPR126	196.491	4.57673	1.00616	4.5487	5.39788e-06	0.000463231
LOC101060212	105.207	4.38304	1.33586	3.28106	0.00103417	0.0251829
C3orf80	173.25	4.3355	0.962779	4.50311	6.69663e-06	0.000529166
LUM	271.864	4.2872	0.616204	6.95744	3.46512e-12	1.97536e-09
TANC2	120.62	4.26769	1.19005	3.58613	0.000335616	0.0110684
SPATA13	200.652	4.24606	1.2071	3.51756	0.000435526	0.0134947
CALD1	140.508	4.24446	0.823832	5.1521	2.57592e-07	3.54456e-05
SMA4	175.697	3.87178	1.24104	3.11977	0.0018099	0.0383151
PRKCH	151.532	3.81366	1.04208	3.65968	0.000252533	0.00887871
LINC00641	211.004	3.7672	1.0712	3.51681	0.00043677	0.0134947
HLF	457.298	3.71107	0.54429	6.81819	9.21966e-12	4.32836e-09
ZNF415	238.142	3.52424	1.05476	3.34128	0.000833941	0.0216229
SUCNR1	474.507	3.50752	0.508416	6.89891	5.24039e-12	2.61397e-09
CA8	142.329	3.50232	1.10595	3.16679	0.00154132	0.0337947
EDIL3	525.88	3.45461	0.348062	9.92528	3.23193e-23	1.2897e-19
GSPT2	202.602	3.43428	1.0432	3.29207	0.000994546	0.0244984
ZFP1	198.011	3.37581	0.47505	7.10622	1.19263e-12	7.32185e-10
AP1S2	315.157	3.20203	0.951091	3.36669	0.000760764	0.0205819
PFN2	210.443	3.20057	0.691091	4.63118	3.63582e-06	0.000345446
LOC100129940	228.62	3.12098	0.532763	5.85811	4.68169e-09	1.09896e-06
DCPS	198.449	3.09407	0.780964	3.96185	7.43698e-05	0.00357557
SLC16A9	121.927	2.81175	0.548636	5.12498	2.97564e-07	3.9581e-05
ZNF845	291.575	2.7947	0.798517	3.49986	0.000465503	0.0142344
EPCAM	293.431	2.77563	0.528427	5.25263	1.49942e-07	2.13694e-05
DDAH1	184.523	2.71334	0.853644	3.17854	0.00148018	0.0328148
C1orf21	180.21	2.70902	0.565756	4.78832	1.68183e-06	0.000176614
TMEM185B	154.927	2.54291	0.60752	4.18573	2.84252e-05	0.0016497
JADE3	143.791	2.53055	0.540199	4.68448	2.8067e-06	0.000273174
MARCH3	135.595	2.52755	0.697119	3.6257	0.000288179	0.00979874
ASRGL1	132.444	2.52564	0.514395	4.90991	9.11161e-07	0.00010801
PSD3	203.083	2.51048	0.582328	4.31111	1.62434e-05	0.00102887
BRMS1L	436.395	2.48578	0.425664	5.83976	5.22752e-09	1.17226e-06
NTS	658.629	2.48394	0.429091	5.78884	7.08725e-09	1.41408e-06
GNAL	140.318	2.40166	0.718477	3.34272	0.000829624	0.0216229
KYNU	713.492	2.3517	0.542941	4.3314	1.48164e-05	0.000976275
KIAA1328	158.251	2.34409	0.528742	4.43334	9.27833e-06	0.00066712
BAALC	745.324	2.33524	0.348304	6.7046	2.01952e-11	8.95433e-09
DDHD1	948.693	2.31329	0.592661	3.90323	9.49169e-05	0.0042558
HOXB-AS3	213.948	2.29182	0.583254	3.92937	8.51699e-05	0.0039447
ATP8A2	347.91	2.29168	0.719676	3.18432	0.00145097	0.0324262
SFMBT1	182.41	2.27203	0.644925	3.52293	0.000426804	0.0133665
PLCB1	221.874	2.23132	0.597716	3.73308	0.000189149	0.0072577
FDXACB1	163.862	2.18364	0.589897	3.70174	0.000214129	0.00791187
ANKRA2	124.811	2.16393	0.645639	3.35162	0.000803413	0.0214449
IGF2	129.334	2.1289	0.531359	4.00652	6.16192e-05	0.00309298
TMEM161B-AS1	389.372	2.10239	0.433261	4.85247	1.21931e-06	0.000133306
TTC26	258.455	2.07764	0.41412	5.01699	5.24876e-07	6.7565e-05
AC002454.1	343.891	2.07398	0.423515	4.89706	9.72811e-07	0.000110914
HTR7	196.598	2.07087	0.465144	4.4521	8.5035e-06	0.000635119
SH3YL1	320.704	2.05039	0.537656	3.81356	0.000136977	0.00569384
IRGQ	126.977	2.025	0.558559	3.62539	0.000288523	0.00979874
PAPOLG	200.079	1.99045	0.461259	4.31526	1.59417e-05	0.00101785
GPX8	233.212	1.98461	0.654469	3.03239	0.00242625	0.0472974
PHC1	263.826	1.97247	0.433613	4.54892	5.39208e-06	0.000463231
PRKRIP1	130.109	1.96723	0.589429	3.33752	0.000845303	0.0216229
FAM84B	250.302	1.94952	0.49262	3.95745	7.57555e-05	0.00359884
ZEB1	255.201	1.94778	0.475451	4.09671	4.1907e-05	0.00225987
CASP4	220.315	1.92622	0.622015	3.09674	0.00195661	0.0406658
SCML2	291.968	1.92345	0.586685	3.2785	0.00104361	0.0252396
ZNF32	290.316	1.89065	0.395978	4.77462	1.80047e-06	0.000184225
GPC6	347.634	1.87358	0.516765	3.62559	0.000288307	0.00979874
ZSCAN16	119.111	1.87047	0.563206	3.3211	0.000896624	0.0227173
AKIP1	205.28	1.86808	0.44689	4.18017	2.91287e-05	0.00167249
VAMP5	370.604	1.81424	0.49387	3.67352	0.000239229	0.00856182
HINT3	180.631	1.78535	0.556044	3.21081	0.00132359	0.0305306
HOXB7	351.989	1.78376	0.403918	4.41615	1.00475e-05	0.000703416
NPHP3	209.849	1.74995	0.530176	3.3007	0.000964453	0.0239157
LOC102606465	170.538	1.69988	0.476459	3.56774	0.000360071	0.0116818
CTSL	286.328	1.68804	0.543894	3.10362	0.00191168	0.0399938
PRMT5	539.109	1.67485	0.496229	3.37515	0.000737761	0.0200958
MLF1	218.545	1.67462	0.426434	3.92703	8.60016e-05	0.0039447
TFPI	10371.1	1.67287	0.23341	7.16706	7.66237e-13	5.09611e-10
RRM2B	350.962	1.66295	0.419097	3.96794	7.24977e-05	0.00352807
MBLAC2	224.42	1.65224	0.515079	3.20774	0.00133783	0.0305943
CDC25C	317.859	1.65101	0.38829	4.25201	2.11859e-05	0.00129072
POFUT1	250.018	1.63652	0.53355	3.06723	0.00216052	0.0433244
NCOA7	1478.75	1.63614	0.236863	6.90755	4.93086e-12	2.61397e-09
LEPR	412.318	1.63594	0.418917	3.90518	9.41569e-05	0.00424557
CCL2	2011.08	1.63536	0.381456	4.28715	1.80981e-05	0.00112845
DDX31	206.968	1.61966	0.400106	4.04807	5.16416e-05	0.0026938
TPM1	1298.58	1.60595	0.41182	3.89964	9.63377e-05	0.00429537
NME1-NME2	195.412	1.60195	0.521348	3.0727	0.0021213	0.0427946
PMF1	303.56	1.60103	0.383888	4.17057	3.03835e-05	0.00171979
LOC102724852	2054.46	1.57511	0.353813	4.45181	8.51494e-06	0.000635119
C3orf14	1451.46	1.57031	0.436037	3.60133	0.000316597	0.0105269
CALCRL	2853.76	1.50437	0.22808	6.59579	4.22987e-11	1.68793e-08
EMB	243.524	1.49973	0.400124	3.74817	0.000178131	0.00703792
CRY1	184.67	1.49182	0.436243	3.41969	0.000626932	0.0179339
NUDT2	353.595	1.48863	0.318114	4.67954	2.87518e-06	0.000276468
TRDMT1	207.776	1.48777	0.485624	3.06361	0.00218681	0.0436324
RAVER2	422.358	1.48583	0.403295	3.68422	0.000229401	0.0082844
CASP6	319.493	1.42356	0.43978	3.23699	0.00120796	0.0281072
EXO1	457.651	1.38698	0.45453	3.05147	0.00227725	0.0448803
COQ10B	352.892	1.38156	0.403919	3.4204	0.000625302	0.0179339
DYNLT3	696.291	1.3466	0.291734	4.61584	3.91513e-06	0.000367607
HDAC8	790.787	1.33736	0.325161	4.11291	3.90707e-05	0.00213578
CSTF2T	301.198	1.3372	0.359897	3.7155	0.000202806	0.00759903
C12orf5	682.928	1.33019	0.290165	4.58426	4.55589e-06	0.000408546
OCIAD2	585.994	1.3296	0.280928	4.73289	2.21345e-06	0.000220819
PGM3	653.73	1.31405	0.387	3.39548	0.000685091	0.0189851
TMEM41A	524.355	1.29509	0.350362	3.69643	0.000218655	0.00803153
RRP12	212.479	1.27295	0.396838	3.20773	0.00133785	0.0305943
TWISTNB	2914	1.26474	0.202688	6.23983	4.38035e-10	1.39838e-07
PCBD1	470.247	1.2098	0.316174	3.82638	0.00013004	0.00546238
LINC00938	446.627	1.20053	0.35921	3.34216	0.000831306	0.0216229
GNPDA2	699.181	1.19918	0.355042	3.37756	0.000731317	0.0199885
FBXL3	699.096	1.16541	0.348891	3.34033	0.000836789	0.0216229
TAF1B	510.324	1.13896	0.286422	3.9765	6.99383e-05	0.0034244
DPYSL2	812.65	1.13604	0.369845	3.07166	0.00212874	0.0427946
SKA3	900.65	1.1352	0.254722	4.45663	8.32597e-06	0.000632853
KIAA0947	919.036	1.13124	0.25485	4.43882	9.04529e-06	0.00065719
ZNF700	513.804	1.12512	0.313911	3.58419	0.000338129	0.0111054
MALT1	785.054	1.12318	0.301107	3.73017	0.000191347	0.00730691
ZDHHC20	1055.47	1.12025	0.252392	4.43852	9.05787e-06	0.00065719
CTSH	278.748	1.11311	0.359746	3.09415	0.00197377	0.0409159
VPS13B	593.34	1.10938	0.345633	3.2097	0.00132873	0.0305608
GABPA	647.526	1.10851	0.330572	3.35329	0.000798556	0.0213868
GPN1	1054.88	1.10384	0.25621	4.30836	1.64473e-05	0.00103359
MRPS18A	816.502	1.07731	0.342663	3.14393	0.00166696	0.0359567
LATS1	438.355	1.07023	0.322555	3.31797	0.000906753	0.0229013
ADI1	528.527	1.0648	0.286799	3.71269	0.000205072	0.00764804
SMC4	10072.4	1.047	0.229963	4.55293	5.29048e-06	0.000463231
SEPP1	463.334	1.03714	0.288072	3.60028	0.000317878	0.0105269
DCLRE1C	556.894	1.03372	0.341537	3.02668	0.00247254	0.0477727
SLC35A1	1329.31	1.02576	0.207891	4.93411	8.05178e-07	9.88635e-05
PDE4D	1013.31	1.01831	0.310461	3.27999	0.00103811	0.0251829
QTRTD1	367.374	1.00591	0.311979	3.2243	0.00126279	0.0292126
TBC1D5	394.711	1.0048	0.317517	3.16455	0.00155324	0.0339627
HIST1H4C	9022.65	0.984687	0.285914	3.444	0.000573177	0.0170691
NPEPPS	965.901	0.981852	0.266083	3.69002	0.000224239	0.00817191
SEC14L1	678.379	0.980408	0.243691	4.02316	5.7423e-05	0.00290059
DEF8	394.153	0.98028	0.30636	3.19976	0.00137541	0.0311851
SPINK2	1122.7	0.976312	0.262102	3.72493	0.000195367	0.00738971
CD164	12456.9	0.971467	0.147807	6.57253	4.94681e-11	1.88002e-08
KIT	1309.9	0.971046	0.320901	3.026	0.00247812	0.0477727
INPP5F	699.811	0.963966	0.285108	3.38106	0.000722075	0.0199408
NME7	1566.14	0.96195	0.268814	3.57849	0.000345581	0.0112575
PRDX1	10028.2	0.956939	0.16728	5.72058	1.06162e-08	2.01733e-06
MAP1LC3B	2338.92	0.946017	0.1636	5.78249	7.36033e-09	1.43275e-06
SSFA2	2275.01	0.943432	0.230868	4.08646	4.38011e-05	0.00233181
SERINC3	795.245	0.941486	0.275937	3.41196	0.00064497	0.0182536
HLTF	1155.74	0.931462	0.2405	3.87302	0.000107494	0.00468805
GPR89A	828.206	0.923164	0.304299	3.03374	0.0024154	0.0472483
CSRP2	1569.82	0.91825	0.240139	3.82383	0.000131394	0.00549034
HSPA13	1055.82	0.910977	0.289291	3.14899	0.00163833	0.0354351
BRE	1028.48	0.888603	0.204959	4.33551	1.45419e-05	0.00096716
SERF1B	967.985	0.869704	0.255266	3.40705	0.000656699	0.0183031
POLR1C	798.544	0.868039	0.248361	3.49507	0.000473936	0.014437
TTC19	735.959	0.864696	0.279071	3.09848	0.00194515	0.0405333
CCNT1	1140.71	0.863067	0.271431	3.17969	0.00147431	0.0327757
ATXN3	1321.28	0.851713	0.259647	3.28028	0.00103705	0.0251829
UTP11L	4343.26	0.849053	0.202883	4.18493	2.85251e-05	0.0016497
IPO8	644.318	0.839261	0.245104	3.4241	0.000616834	0.0178992
PSMB5	5974.41	0.831263	0.218968	3.79628	0.000146885	0.00604275
PPIE	1201.25	0.827312	0.239488	3.4545	0.000551314	0.0167302
ANAPC13	3035.87	0.826339	0.203478	4.06108	4.88472e-05	0.0025648
LPAR6	7722.27	0.822538	0.138064	5.95766	2.55876e-09	7.04189e-07
SRP68	566.983	0.818034	0.271005	3.01852	0.00254015	0.0484778
TATDN3	926.058	0.812985	0.261981	3.10322	0.00191425	0.0399938
FASTKD2	1817.36	0.789183	0.204198	3.86479	0.000111185	0.00479659
NINJ2	731.588	0.787215	0.2617	3.00808	0.00262905	0.0496825
ARF6	2870.92	0.782854	0.248202	3.1541	0.00160993	0.0349154
COX5A	8451.32	0.778272	0.221318	3.51653	0.000437225	0.0134947
LIN28B	2377.55	0.777416	0.257656	3.01726	0.00255067	0.0484778
EIF6	1736.48	0.765293	0.233052	3.28379	0.00102422	0.0250746
GGPS1	1833.95	0.758136	0.22256	3.40643	0.000658186	0.0183031
GLRX3	1851.15	0.75319	0.18432	4.08633	4.38255e-05	0.00233181
S100A4	7378.12	0.741845	0.161533	4.59254	4.37891e-06	0.000405244
ARPP19	3375.67	0.740883	0.16467	4.4992	6.821e-06	0.00053371
LYPLA1	3551.05	0.738748	0.227661	3.24495	0.00117473	0.027575
ACTR10	1327.15	0.734054	0.229094	3.20416	0.00135457	0.0308881
SMC2	2160.78	0.725096	0.219665	3.30092	0.000963669	0.0239157
ECI2	3826.06	0.724885	0.234383	3.09274	0.0019832	0.0409763
BCAS2	5600.98	0.713943	0.208563	3.42315	0.000618993	0.0178992
FAM199X	563.064	0.710919	0.234906	3.02639	0.00247492	0.0477727
COPS8	3870.36	0.70667	0.229294	3.08193	0.00205661	0.0419791
ATG5	948.611	0.704371	0.220762	3.19063	0.00141962	0.0318292
PSMA1	21902.1	0.69051	0.154443	4.47098	7.78607e-06	0.000597506
NUPL1	1446.48	0.690458	0.208996	3.30369	0.00095422	0.0238735
MRPL13	13120.5	0.68549	0.199949	3.42833	0.000607317	0.0177546
ENOPH1	1373.79	0.679316	0.183156	3.70895	0.000208123	0.00772571
PPP1R2	989.461	0.675313	0.200485	3.3684	0.000756056	0.0205241
CD200	1041.29	0.663527	0.210369	3.15411	0.00160989	0.0349154
NDUFA8	2391.9	0.661939	0.211465	3.13026	0.00174652	0.03727
PSMD1	2478.51	0.652978	0.200278	3.26035	0.00111275	0.026431
CDC123	3435.98	0.64918	0.177089	3.66584	0.00024653	0.00870601
CYB5A	1760.98	0.642695	0.192072	3.34612	0.000819511	0.0216229
GNAI1	2253.14	0.632459	0.206556	3.06193	0.00219914	0.0436647
RYBP	952.242	0.623509	0.204333	3.05144	0.00227748	0.0448803
NAA20	5483.93	0.616964	0.182537	3.37993	0.000725038	0.0199535
PDZD11	1757.38	0.611406	0.167627	3.64741	0.000264897	0.00923207
RDX	1953.85	0.609905	0.182403	3.34373	0.000826595	0.0216229
DLD	3975.93	0.584244	0.159152	3.67098	0.000241622	0.00860885
PSMB7	7813.82	0.580828	0.139085	4.17607	2.96585e-05	0.00169075
MDH1	5120.96	0.576923	0.17847	3.2326	0.00122669	0.0284599
POLR2K	9186.36	0.575655	0.14654	3.92832	8.55415e-05	0.0039447
COX16	5575.34	0.556108	0.156939	3.54345	0.000394923	0.0126431
UFC1	6101.38	0.527287	0.166152	3.17352	0.00150605	0.0332958
CEBPZ	2221.07	0.50455	0.167142	3.0187	0.00253862	0.0484778
TPT1	26771.1	-0.507067	0.127288	-3.98363	6.78716e-05	0.00334372
PSMC1	2388.84	-0.511582	0.163875	-3.12178	0.00179761	0.0381562
CAP1	8791.15	-0.512046	0.166666	-3.07229	0.00212424	0.0427946
RPS20	8230.84	-0.517448	0.172047	-3.0076	0.00263321	0.0496825
RPS27	29241	-0.564543	0.143847	-3.9246	8.68731e-05	0.00396191
PCBP1	3255.35	-0.570098	0.162139	-3.5161	0.000437931	0.0134947
NOP56	2670.43	-0.580222	0.172617	-3.36133	0.000775681	0.0209146
AIF1	13757.3	-0.58268	0.155679	-3.74282	0.000181965	0.00711893
RPL4	37970.3	-0.587824	0.141286	-4.16053	3.17515e-05	0.00177209
COX15	1140.18	-0.589792	0.192785	-3.05932	0.00221841	0.0439333
MCM3	1878.28	-0.60158	0.19302	-3.11667	0.00182908	0.0386188
RBM3	2696.19	-0.610511	0.172874	-3.53154	0.000413142	0.0131166
PNP	2843.7	-0.618892	0.186709	-3.31474	0.000917283	0.0230941
RPL7A	16406.3	-0.626138	0.144611	-4.32981	1.49236e-05	0.000976275
UBE2C	3863.29	-0.626992	0.171615	-3.65348	0.000258715	0.00905616
INSIG1	1888.41	-0.635992	0.198859	-3.19821	0.00138285	0.0312649
ADAR	1169.09	-0.640509	0.191262	-3.34886	0.000811462	0.0215876
RPL10	15206.9	-0.658816	0.174068	-3.78483	0.000153815	0.00629538
SLC25A6	2026.87	-0.669495	0.173032	-3.8692	0.000109191	0.00473616
GNAS	9067.25	-0.672748	0.140483	-4.78884	1.67752e-06	0.000176614
LY86	2118.63	-0.740534	0.18494	-4.00418	6.22326e-05	0.00310424
CMAS	2768.28	-0.744678	0.246379	-3.02249	0.00250707	0.0482143
VIM	9127.2	-0.747779	0.152449	-4.9051	9.33803e-07	0.00010801
DNAJB11	1141.27	-0.75525	0.238262	-3.16983	0.0015253	0.0336281
PIP4K2A	1229.34	-0.759192	0.225949	-3.36001	0.000779387	0.0209437
STK4	1699.81	-0.764143	0.203688	-3.75154	0.000175752	0.00697849
FADS1	1696.73	-0.777358	0.239399	-3.24713	0.00116576	0.0275264
DBI	13603.7	-0.78241	0.17619	-4.44072	8.96584e-06	0.00065719
HMGCS1	1841.25	-0.807257	0.222536	-3.62754	0.000286134	0.00979874
BMP2K	1346.25	-0.809466	0.200869	-4.02983	5.58171e-05	0.00287404
SAT1	4151.04	-0.833727	0.199211	-4.18514	2.84986e-05	0.0016497
S100B	11825.4	-0.837096	0.139797	-5.98793	2.12532e-09	6.05792e-07
HSPA5	13009.1	-0.843492	0.170456	-4.94845	7.48061e-07	9.32855e-05
GFPT1	878.11	-0.860459	0.254688	-3.37848	0.000728886	0.0199885
IPCEF1	433.264	-0.872211	0.289806	-3.00964	0.00261557	0.049584
MPP1	1073.27	-0.877379	0.222852	-3.93704	8.24927e-05	0.00385014
EGLN1	709.111	-0.891596	0.253096	-3.52276	0.000427073	0.0133665
SRGN	5406.25	-0.892763	0.169842	-5.25643	1.46882e-07	2.13694e-05
ATF4	4381.76	-0.899047	0.18299	-4.91309	8.96534e-07	0.00010801
SCD	2589.18	-0.91033	0.187398	-4.85774	1.18736e-06	0.000131616
HEBP1	499.042	-0.912927	0.285104	-3.20209	0.00136435	0.0310224
SP110	909.268	-0.919385	0.258091	-3.56226	0.000367678	0.0118803
LAPTM5	920.527	-0.926905	0.296288	-3.1284	0.00175764	0.0374072
GRB2	496.279	-0.93511	0.293727	-3.18361	0.00145453	0.0324262
DNAJB1	824.069	-0.935558	0.26541	-3.52496	0.000423547	0.013361
ANAPC7	924.257	-0.944164	0.256866	-3.67571	0.000237187	0.00852697
TCHP	388.346	-0.945576	0.301683	-3.13434	0.00172241	0.0368541
TSG101	1021.2	-0.952254	0.261229	-3.64528	0.000267102	0.00926845
IBTK	1154.18	-0.959201	0.314655	-3.04843	0.00230043	0.045221
LATS2	345.881	-0.966274	0.320062	-3.01902	0.00253597	0.0484778
ELMO1	493.546	-0.979432	0.29366	-3.33526	0.000852192	0.0216603
EGR1	1092.05	-0.988689	0.21548	-4.58832	4.4683e-06	0.000405244
TMEM144	575.908	-0.98887	0.302253	-3.27167	0.00106915	0.0255475
FAM129A	540.379	-0.991221	0.279792	-3.54271	0.000396038	0.0126431
POP4	620.988	-0.992729	0.258556	-3.83951	0.000123281	0.00528982
TIMP3	1031.36	-0.998104	0.321365	-3.10583	0.00189747	0.039957
DROSHA	1289.12	-1.00334	0.209026	-4.80008	1.58604e-06	0.000171057
MCL1	744.534	-1.01087	0.265837	-3.80261	0.000143181	0.00592086
SLC35B4	431.646	-1.01524	0.334848	-3.03195	0.00242976	0.0472974
PDLIM1	1680.5	-1.02993	0.210472	-4.89342	9.90966e-07	0.000111393
XPNPEP3	297.753	-1.03582	0.344781	-3.00429	0.00266199	0.049989
NKAP	428.703	-1.07707	0.327613	-3.28763	0.00101035	0.0248112
PRMT6	402.612	-1.07787	0.343535	-3.1376	0.0017034	0.0365772
NSMCE1	547.766	-1.07852	0.267307	-4.03476	5.46586e-05	0.00283266
RGS2	2596.94	-1.09899	0.223962	-4.90705	9.24569e-07	0.00010801
ETAA1	673.106	-1.10329	0.261352	-4.22149	2.42689e-05	0.00146735
HK2	379.055	-1.10529	0.330813	-3.34112	0.000834409	0.0216229
FAM120B	699.256	-1.11566	0.360978	-3.09065	0.00199721	0.0409763
SLC18A2	377.927	-1.13896	0.347728	-3.27542	0.00105504	0.0253623
STAT1	3445.65	-1.14385	0.200181	-5.71408	1.10298e-08	2.04718e-06
RPL21P28	1112.82	-1.16369	0.38398	-3.03061	0.00244061	0.0473929
PCK2	339.131	-1.18001	0.315107	-3.74478	0.000180554	0.00709852
CEBPZ-AS1	500.548	-1.19284	0.311425	-3.83028	0.000127995	0.00543368
SNAP29	358.731	-1.19321	0.347469	-3.43401	0.000594712	0.01745
MAVS	295.833	-1.22066	0.358093	-3.40879	0.00065251	0.0183031
ARV1	672.431	-1.23276	0.279787	-4.40607	1.05265e-05	0.000730539
S100A6	838.099	-1.2361	0.359085	-3.44236	0.000576656	0.0171089
SERPINB1	1647.97	-1.24437	0.230744	-5.39284	6.9354e-08	1.10666e-05
DUSP1	525.09	-1.24754	0.361612	-3.44994	0.000560702	0.0168232
RIPK2	570.578	-1.25652	0.294068	-4.27291	1.92938e-05	0.00118449
NPL	259.287	-1.25882	0.384664	-3.27251	0.00106597	0.0255475
ABCC4	1996.6	-1.27106	0.292919	-4.33927	1.42958e-05	0.000958778
CSF2RB	702.087	-1.27743	0.373881	-3.41667	0.000633925	0.0180691
AGO4	228.792	-1.28427	0.419436	-3.0619	0.00219938	0.0436647
TSC22D3	529.083	-1.29789	0.328103	-3.95572	7.6303e-05	0.0036034
CTAGE5	460.726	-1.30083	0.284654	-4.56987	4.88036e-06	0.00043278
E2F3	393.93	-1.30273	0.348844	-3.73444	0.000188135	0.0072577
MRPS27	989.219	-1.31671	0.35339	-3.72594	0.000194586	0.00738971
EIF3CL	974.646	-1.32006	0.420757	-3.13734	0.00170489	0.0365772
LMO4	309.869	-1.32992	0.431306	-3.08348	0.00204596	0.0418687
GMPR	574.669	-1.33404	0.368872	-3.61654	0.000298572	0.010015
MAPK9	436.967	-1.33902	0.32653	-4.10074	4.11826e-05	0.00223591
OAS3	1244.78	-1.35703	0.233841	-5.80322	6.5054e-09	1.33127e-06
POLQ	521.735	-1.3718	0.291004	-4.71401	2.42888e-06	0.00023932
DIEXF	432.378	-1.37348	0.411208	-3.34012	0.000837429	0.0216229
TIPARP	519.966	-1.3794	0.305652	-4.51298	6.39226e-06	0.000515319
RCAN1	356.246	-1.38082	0.423442	-3.26094	0.00111045	0.026431
SAMHD1	522.661	-1.38884	0.351309	-3.95333	7.70724e-05	0.00361832
NFKBIA	576.919	-1.39191	0.461324	-3.01721	0.00255114	0.0484778
CYBB	855.699	-1.40432	0.258666	-5.4291	5.66383e-08	9.22511e-06
TMEM97	611.682	-1.40756	0.374581	-3.75768	0.000171494	0.00684346
CCDC77	235.396	-1.4107	0.422636	-3.33785	0.00084428	0.0216229
RABGAP1	424.503	-1.42419	0.450891	-3.15862	0.0015852	0.0345669
PLSCR1	1854.29	-1.42636	0.250979	-5.6832	1.32197e-08	2.39787e-06
BASP1	199.3	-1.43648	0.440786	-3.25891	0.00111843	0.0264872
PARP9	696.571	-1.44548	0.272313	-5.30817	1.10734e-07	1.66749e-05
HLA-E	596.117	-1.45345	0.422673	-3.4387	0.000584509	0.0172777
DDX26B	273.746	-1.45363	0.426546	-3.40792	0.000654608	0.0183031
CREBRF	158.484	-1.45512	0.449323	-3.23847	0.00120174	0.0280441
TDRD3	277.902	-1.46305	0.450803	-3.24543	0.00117274	0.027575
POLR3A	260.154	-1.4671	0.370703	-3.95761	7.57048e-05	0.00359884
HERPUD1	877.502	-1.5006	0.330362	-4.54228	5.56496e-06	0.000472489
PLEK	2813.03	-1.50238	0.376025	-3.99543	6.45779e-05	0.00320122
FOS	1831.42	-1.51165	0.283986	-5.32299	1.02077e-07	1.56669e-05
CD36	1029.61	-1.53917	0.35143	-4.37974	1.18823e-05	0.000810537
RGS1	1629.41	-1.58517	0.426228	-3.71905	0.00019997	0.00752813
TMEM39A	357.811	-1.58663	0.478946	-3.31275	0.00092383	0.0231858
NAIP	305.632	-1.60394	0.429035	-3.73847	0.000185142	0.00720788
ABHD3	385.541	-1.62014	0.402617	-4.02401	5.72146e-05	0.00290059
SMG1P1	159.169	-1.6275	0.528896	-3.07717	0.00208976	0.0424387
C19orf77	215.35	-1.64135	0.455589	-3.60271	0.000314916	0.0105161
PRUNE	206.019	-1.64671	0.493691	-3.3355	0.000851469	0.0216603
C5orf34	195.189	-1.65048	0.44198	-3.73428	0.000188254	0.0072577
MRC1	1033.75	-1.655	0.270501	-6.11826	9.46055e-10	2.90403e-07
RPL13AP5	313.269	-1.65819	0.53414	-3.10442	0.00190655	0.0399938
KLF11	272.902	-1.67522	0.365084	-4.58858	4.4627e-06	0.000405244
KHNYN	306.001	-1.67869	0.379123	-4.42783	9.51873e-06	0.000672292
RNASE2	1333.04	-1.68283	0.288707	-5.82884	5.5815e-09	1.17226e-06
PRKAR2B	720.32	-1.70154	0.284006	-5.99122	2.08276e-09	6.05792e-07
AFP	541.322	-1.71487	0.57071	-3.00481	0.00265749	0.049989
SMARCAL1	302.452	-1.72482	0.380137	-4.53735	5.69662e-06	0.000478576
CD74	370.965	-1.73012	0.382322	-4.5253	6.03094e-06	0.000491152
OAS2	309.011	-1.73378	0.451784	-3.83763	0.000124228	0.00530193
LHFPL2	499.215	-1.74128	0.414941	-4.19646	2.71119e-05	0.00162692
LOC730268	108.189	-1.75356	0.535238	-3.27623	0.00105203	0.0253623
RNF26	160.611	-1.7648	0.553059	-3.19098	0.00141789	0.0318292
TAF9B	772.287	-1.77384	0.531409	-3.33798	0.000843889	0.0216229
MXD1	215.929	-1.83287	0.53535	-3.42369	0.000617763	0.0178992
NEK9	414.566	-1.83399	0.41734	-4.39448	1.1104e-05	0.000763974
ZNF334	347.454	-1.84357	0.406948	-4.53023	5.89186e-06	0.000486076
MYLK	420.438	-1.84819	0.40802	-4.52967	5.9077e-06	0.000486076
ICAM2	118.029	-1.84985	0.538649	-3.43424	0.000594208	0.01745
ISG15	4679.35	-1.87342	0.282045	-6.64227	3.08894e-11	1.29752e-08
PRDM1	215.005	-1.88034	0.569701	-3.30057	0.000964899	0.0239157
PSRC1	103.667	-1.88353	0.618229	-3.04665	0.00231407	0.0453775
ATP6V0A2	396.984	-1.88396	0.430436	-4.37687	1.20398e-05	0.000814321
IFIT3	1211.33	-1.91959	0.448059	-4.28424	1.83363e-05	0.00113443
CREBL2	252.562	-1.92406	0.575146	-3.34534	0.00082181	0.0216229
SLC40A1	1513.14	-1.93898	0.254914	-7.60644	2.81758e-14	2.49857e-11
BHLHE40	128.074	-1.94766	0.496597	-3.922	8.78163e-05	0.00398217
NR4A2	285.752	-1.95565	0.533185	-3.66787	0.000244576	0.00867539
EXOC6B	226.683	-1.9775	0.573079	-3.45065	0.000559229	0.0168232
IFIT1	1418.49	-2.0745	0.551003	-3.76495	0.000166579	0.00668075
KLHL24	322.293	-2.1583	0.60283	-3.58028	0.00034322	0.0112264
CASP8	118.541	-2.15978	0.681951	-3.16707	0.00153986	0.0337947
MX1	700.68	-2.21272	0.39909	-5.54443	2.94919e-08	5.11685e-06
COL2A1	272.622	-2.25228	0.609453	-3.69559	0.00021938	0.00803153
APOA2	294.312	-2.25566	0.430629	-5.23807	1.62268e-07	2.27204e-05
LY96	123.296	-2.25608	0.659573	-3.42052	0.00062502	0.0179339
MS4A6A	427.284	-2.25848	0.500989	-4.50804	6.54302e-06	0.000522199
MPO	3495.96	-2.28803	0.256902	-8.90624	5.27926e-19	1.40446e-15
INPP1	303.312	-2.30697	0.581923	-3.9644	7.35823e-05	0.00355915
GYPB	549.177	-2.31405	0.56853	-4.07024	4.69641e-05	0.00248226
SLC9A6	263.142	-2.35178	0.669193	-3.51435	0.000440825	0.0135316
POLR1A	124.713	-2.4068	0.778667	-3.09093	0.00199534	0.0409763
FOSB	267.355	-2.48813	0.704675	-3.53089	0.000414158	0.0131166
C3AR1	430.821	-2.49573	0.463086	-5.38934	7.07176e-08	1.10666e-05
SELP	396.655	-2.50646	0.761186	-3.29284	0.000991817	0.0244984
IRF7	106.701	-2.5141	0.666479	-3.77221	0.000161808	0.00652218
IFI6	795.04	-2.5493	0.396166	-6.43492	1.23537e-10	4.28673e-08
HDC	256.079	-2.56174	0.618926	-4.13901	3.48815e-05	0.00191992
THBS1	444.106	-2.57235	0.436237	-5.89668	3.70879e-09	9.54835e-07
CD84	858.792	-2.60916	0.310125	-8.41327	3.98746e-17	4.54627e-14
LAT	124.543	-2.63241	0.725188	-3.62996	0.000283462	0.00979357
IGSF6	514.501	-2.63265	0.419052	-6.28239	3.33405e-10	1.10871e-07
COQ10A	102.916	-2.68307	0.740344	-3.62408	0.000289986	0.0098067
CD3D	376.605	-2.88364	0.715881	-4.0281	5.62296e-05	0.00287672
AREG	184.55	-2.94823	0.657962	-4.48085	7.43453e-06	0.000576068
TBXAS1	130.731	-3.04565	0.72684	-4.19026	2.78639e-05	0.00164727
IFIT5	143.117	-3.1168	0.652483	-4.77683	1.78076e-06	0.000184225
S100A8	335.671	-3.31997	0.749318	-4.43066	9.3946e-06	0.000669449
CCDC152	405.994	-3.38667	0.580344	-5.83562	5.35911e-09	1.17226e-06
IFI44L	435.959	-3.42316	0.454761	-7.52739	5.17665e-14	4.13149e-11
ALG10B	100.622	-3.43371	0.653505	-5.25429	1.48599e-07	2.13694e-05
FGL2	210.475	-3.50421	1.14334	-3.0649	0.00217745	0.0435544
PRG2	597.402	-3.59157	0.616044	-5.83005	5.54104e-09	1.17226e-06
IFIT2	526.667	-3.61452	0.422592	-8.5532	1.19724e-17	1.95799e-14
MYL4	143.219	-3.63925	0.730424	-4.98239	6.28047e-07	7.95626e-05
RP11-545I5.3	254.737	-3.68622	0.999862	-3.68673	0.000227156	0.00824058
CLEC1B	935.863	-3.73053	0.656916	-5.67886	1.35592e-08	2.4048e-06
IFI27	337.351	-3.75678	0.508019	-7.39496	1.41449e-13	1.02628e-10
USP18	113.815	-3.75747	1.0891	-3.45008	0.000560429	0.0168232
CCL4	189.203	-3.89386	0.600932	-6.4797	9.19053e-11	3.33408e-08
CLEC4A	401.591	-3.95836	0.672778	-5.8836	4.01447e-09	1.00123e-06
MNS1	223.828	-4.00565	1.06083	-3.77595	0.000159399	0.0064577
ZSCAN12	151.185	-4.53744	1.16586	-3.89194	9.94478e-05	0.00438505
IL1RL1	297.424	-4.67551	0.911313	-5.13052	2.88948e-07	3.90863e-05
SENP8	180.297	-5.29172	1.224	-4.32331	1.53708e-05	0.000992256
ZNF223	100.744	-5.68548	1.66822	-3.40812	0.000654132	0.0183031
ZNF558	135.441	-5.94827	1.53271	-3.88089	0.000104075	0.00456384
MAP10	119.051	-6.01539	1.6892	-3.56109	0.000369313	0.011885
ZNF563	109.568	-6.15947	1.58174	-3.89412	9.85561e-05	0.00436987
TRPC6	165.822	-6.20897	1.43638	-4.32265	1.54166e-05	0.000992256
TRIM34	157.798	-6.93851	1.2551	-5.52826	3.23418e-08	5.49192e-06
LOC102723360	287.62	-7.42411	1.77037	-4.19354	2.74635e-05	0.00163572
IAH1	277.275	-8.21419	1.97571	-4.15759	3.21623e-05	0.00178255
BLOC1S5-TXNDC5	296.764	-8.98156	2.15551	-4.16679	3.08915e-05	0.00173623
CR1L	185.253	-11.0527	1.29265	-8.5504	1.22665e-17	1.95799e-14
CHCHD2	1245.41	-13.8988	2.36701	-5.8719	4.30823e-09	1.04194e-06

## Sheet: A vs P
Supplementary table 6. Bulk RNA-seq A vs P comparison. Only Differential Expressed Genes (DEGs) defined by abs(log2FC)>0.5adj.P.Val <0.05
Gene Name	baseMean	log2FoldChange	lfcSE	stat	pvalue	padj
TIMP4	595.102	25.1564	4.78482	5.25755	1.45987e-07	9.74316e-06
HSD3B1	228.645	23.8237	2.86043	8.32871	8.17314e-17	5.24262e-14
GPR75-ASB3	220.123	23.671	2.87667	8.22862	1.89378e-16	9.93888e-14
ODAM	208.067	23.6315	2.90129	8.14517	3.78762e-16	1.90138e-13
OTX2	187.988	23.5483	2.96597	7.93948	2.03024e-15	7.32536e-13
GABRA2	177.72	23.1094	2.97536	7.76693	8.0413e-15	2.50932e-12
NTRK3	149.451	23.093	3.06493	7.53459	4.8986e-14	1.17832e-11
BCAR4	128.466	23.0202	3.16961	7.26279	3.79196e-13	7.297e-11
GPR64	115.074	22.8669	3.23766	7.06278	1.63204e-12	2.899e-10
LOC102724560	141.344	22.8542	3.09571	7.38254	1.553e-13	3.32054e-11
DRP2	113.491	22.8448	3.22827	7.0765	1.4784e-12	2.70946e-10
ACADL	109.542	22.7973	3.25116	7.01204	2.34863e-12	4.04735e-10
DPPA2	104.345	22.7317	3.28391	6.92215	4.44844e-12	7.23404e-10
GLS2	123.053	21.6798	3.17743	6.82304	8.9131e-12	1.35409e-09
LPPR4	112.66	21.582	3.23304	6.67545	2.46474e-11	3.38784e-09
TNNI1	1788.44	14.1093	1.49343	9.44758	3.4674e-21	1.23035e-17
CYP19A1	1786.14	14.1075	1.49666	9.42595	4.26244e-21	1.23035e-17
PAMR1	1592.68	13.942	1.52924	9.11695	7.72655e-20	1.78422e-16
APLNR	1437.6	13.7942	1.5482	8.9098	5.11246e-19	7.37855e-16
CDH11	1282.08	13.6292	1.52831	8.91777	4.75757e-19	7.37855e-16
RGS13	1278.54	13.6251	1.51269	9.0072	2.11393e-19	4.06791e-16
VTCN1	1158.05	13.4824	1.58219	8.52138	1.57666e-17	1.40031e-14
ARMCX2	1095.88	13.4028	1.59093	8.42451	3.62256e-17	2.46036e-14
C12orf68	1068.03	13.3656	1.53704	8.69571	3.44681e-18	3.97969e-15
RELN	1062.54	13.3581	1.52695	8.74823	2.16728e-18	2.78038e-15
PRSS35	1034.51	13.3195	1.53958	8.65139	5.08757e-18	5.34009e-15
TEAD1	970.822	13.228	1.55885	8.48572	2.14391e-17	1.65024e-14
PCDH18	876.72	13.0808	1.54396	8.47219	2.40824e-17	1.73784e-14
FIBIN	854.96	13.0444	1.57133	8.30153	1.02783e-16	6.24597e-14
FCN3	816.498	12.978	1.64071	7.90998	2.57426e-15	8.89292e-13
DNAH2	795.096	12.9397	1.59868	8.09396	5.77533e-16	2.66728e-13
ADAM12	788.082	12.927	1.56068	8.28291	1.202e-16	6.93915e-14
ACTG2	761.483	12.8775	1.56408	8.23327	1.82166e-16	9.93888e-14
MMP1	692.456	12.7404	1.574	8.09429	5.75983e-16	2.66728e-13
VGLL1	664.643	12.6814	1.60984	7.87739	3.3428e-15	1.10274e-12
HAS2	661.718	12.6748	1.58493	7.99706	1.27421e-15	5.07311e-13
TECRL	661.535	12.6745	1.57846	8.02968	9.77259e-16	4.17905e-13
GFPT2	646.429	12.6412	1.5777	8.01241	1.1248e-15	4.63817e-13
SVEP1	643.1	12.6338	1.59006	7.94546	1.93478e-15	7.20613e-13
PCDH17	633.766	12.6126	1.58705	7.94716	1.90834e-15	7.20613e-13
CXCL12	620.463	12.5819	1.64269	7.65933	1.86903e-14	5.13806e-12
IGDCC3	607.307	12.5511	1.58717	7.90785	2.61874e-15	8.89292e-13
CA14	598.586	12.5301	1.63753	7.65185	1.98109e-14	5.31946e-12
C8orf4	591.186	12.5121	1.65727	7.54987	4.35708e-14	1.07036e-11
MME	586.383	12.5005	1.59289	7.84768	4.23812e-15	1.35926e-12
VSNL1	551.577	12.4123	1.60642	7.72667	1.10395e-14	3.35426e-12
HEY1	534.382	12.3665	1.60457	7.70708	1.28728e-14	3.72646e-12
MXRA5	533.08	12.363	1.6074	7.69129	1.4566e-14	4.10193e-12
EML1	519.066	12.3245	1.61392	7.63639	2.23398e-14	5.86217e-12
TNNT2	516.476	12.3173	1.6261	7.57474	3.59834e-14	9.03183e-12
REN	500.93	12.2733	1.61847	7.5833	3.36882e-14	8.64365e-12
CDH13	483.704	12.2227	1.63312	7.48429	7.19354e-14	1.69503e-11
BNC1	470.603	12.183	1.75696	6.93414	4.08703e-12	6.83896e-10
GAP43	464.638	12.1649	1.66099	7.32386	2.40942e-13	4.88056e-11
FAM83B	453.686	12.1303	1.64258	7.38489	1.52581e-13	3.32054e-11
FBLN5	447.076	12.1092	1.6349	7.4067	1.29485e-13	2.93143e-11
PRR9	443.948	12.099	1.63677	7.39202	1.44612e-13	3.21094e-11
C1orf105	438.394	12.0808	1.64919	7.3253	2.38368e-13	4.88056e-11
TDGF1	428.616	12.0484	1.64902	7.30638	2.7443e-13	5.46304e-11
TNC	416.852	12.0082	1.65019	7.27689	3.41611e-13	6.68515e-11
SEMA3C	406.144	11.9708	1.67408	7.15064	8.63725e-13	1.63485e-10
CARTPT	400.597	11.951	1.71025	6.98786	2.7911e-12	4.73912e-10
FAM111B	376.104	11.8597	1.67756	7.06961	1.55365e-12	2.80287e-10
SPTSSB	375.3	11.8566	1.69065	7.01303	2.33208e-12	4.04735e-10
EFEMP1	360.677	11.7993	1.7068	6.91308	4.74229e-12	7.39926e-10
PLP1	348.631	11.7505	1.73813	6.76042	1.37591e-11	1.96126e-09
CA12	346.243	11.7405	1.69683	6.91908	4.5457e-12	7.28954e-10
NSG1	343.849	11.7304	1.69238	6.93131	4.1697e-12	6.87763e-10
MMP10	343.877	11.7304	1.78192	6.58299	4.61092e-11	6.06616e-09
ELOVL4	338.48	11.7076	1.79184	6.53382	6.41114e-11	8.1344e-09
KRT7	330.732	11.6745	2.0409	5.72025	1.06367e-08	9.30391e-07
CRYAB	319.466	11.6243	1.71132	6.79258	1.10149e-11	1.60985e-09
NT5E	319.041	11.6223	1.71685	6.76956	1.29171e-11	1.86426e-09
MCOLN3	318.083	11.6181	1.70912	6.79769	1.06312e-11	1.57369e-09
LOC100506358	315.18	11.605	1.78841	6.48899	8.64113e-11	1.03928e-08
TYRP1	307.325	11.5683	1.73781	6.65682	2.7981e-11	3.8008e-09
AFAP1L2	306.721	11.5655	1.72384	6.70918	1.95718e-11	2.7558e-09
KCNN2	306.616	11.565	1.75814	6.57796	4.76955e-11	6.18756e-09
RERG	305.211	11.5586	1.84802	6.25462	3.98484e-10	4.29991e-08
MASP1	301.344	11.5401	1.72825	6.67736	2.4328e-11	3.38423e-09
SLC1A6	300.267	11.5351	1.83086	6.30037	2.96931e-10	3.2965e-08
SLC13A4	297.793	11.5228	2.04278	5.64073	1.69326e-08	1.36716e-06
GSTA3	294.858	11.5085	1.76763	6.51073	7.47867e-11	9.2848e-09
NPY1R	289.568	11.4824	1.86845	6.14539	7.97686e-10	8.15051e-08
HOXA10	288.666	11.478	1.74369	6.58258	4.62344e-11	6.06616e-09
CXorf36	288.566	11.4774	1.76217	6.51324	7.35452e-11	9.22992e-09
SLC44A3	288.515	11.4774	1.76651	6.49723	8.18122e-11	1.00017e-08
TCF21	287.311	11.4711	1.80462	6.35651	2.06393e-10	2.33629e-08
METTL7B	286.439	11.4669	1.73748	6.59972	4.11927e-11	5.53036e-09
KCNMA1	286.413	11.4666	2.01112	5.70157	1.18709e-08	1.00045e-06
ZFHX4	285.134	11.4602	1.7641	6.49635	8.22938e-11	1.00017e-08
AJUBA	284.925	11.4594	1.96849	5.82144	5.83439e-09	5.38911e-07
KCNK1	281.866	11.4438	1.78137	6.42415	1.32609e-10	1.56235e-08
COLEC11	281.288	11.4407	1.74224	6.56667	5.14532e-11	6.60088e-09
ENPP1	281.019	11.4392	1.79581	6.36993	1.89109e-10	2.16184e-08
CNTN4	273.141	11.3981	2.02191	5.6373	1.72741e-08	1.38505e-06
SGCG	268.19	11.3721	1.80077	6.31511	2.69977e-10	3.02637e-08
NOX4	263.983	11.349	1.76762	6.42052	1.3581e-10	1.5839e-08
C10orf35	257.687	11.3142	1.80041	6.2842	3.29542e-10	3.62371e-08
PENK	250.561	11.2736	2.00071	5.6348	1.75262e-08	1.39557e-06
CRH	248.916	11.2645	1.83095	6.15225	7.63899e-10	7.87498e-08
LGR5	248.36	11.2609	1.82841	6.15886	7.32708e-10	7.62148e-08
FENDRR	247.769	11.2575	2.08494	5.39941	6.6861e-08	4.8552e-06
LRRN2	246.816	11.2522	1.82458	6.16702	6.95887e-10	7.30582e-08
MFAP5	246.587	11.2509	1.81769	6.18967	6.02887e-10	6.44531e-08
F5	244.292	11.2371	1.87441	5.995	2.03486e-09	2.00807e-07
PRLR	241.908	11.2231	1.79326	6.25847	3.88776e-10	4.23472e-08
ERVV-2	240.626	11.2156	1.86325	6.01938	1.75086e-09	1.75786e-07
LYPD6B	239.99	11.2118	1.87838	5.96886	2.38917e-09	2.29878e-07
BMPER	231.168	11.1575	1.80924	6.16699	6.96034e-10	7.30582e-08
SLCO2A1	230.063	11.1505	1.86782	5.96982	2.37514e-09	2.29878e-07
CCKBR	222.095	11.1	2.08648	5.31998	1.03778e-07	7.09005e-06
SLC7A3	220.165	11.087	2.1746	5.09844	3.42468e-07	2.09214e-05
SGK2	215.66	11.0573	1.86973	5.91384	3.34219e-09	3.16303e-07
C14orf37	211.087	11.0265	1.83468	6.01001	1.85507e-09	1.84644e-07
NMNAT2	208.622	11.0096	1.85009	5.95086	2.66731e-09	2.54518e-07
ADAMTSL3	207.991	11.005	2.24934	4.89253	9.95468e-07	5.27233e-05
S1PR3	207.881	11.0044	1.84124	5.97663	2.27797e-09	2.22894e-07
CGB8	207.46	11.0013	2.53868	4.33349	1.46765e-05	0.000598014
GHR	207.236	11.0001	1.90506	5.77415	7.73426e-09	6.97654e-07
LAMC2	205.497	10.9876	2.31341	4.74952	2.03903e-06	9.68832e-05
MYO5B	205.413	10.987	2.00399	5.48255	4.19244e-08	3.16378e-06
CHRNA3	204.234	10.9791	1.92528	5.70259	1.18003e-08	1.00045e-06
LGALS16	202.56	10.9672	2.05455	5.33801	9.39738e-08	6.53628e-06
LOC100506621	202.482	10.9663	1.9401	5.65241	1.58214e-08	1.29556e-06
RGMB	201.036	10.9563	1.93005	5.67667	1.37341e-08	1.14909e-06
CTNND2	200.49	10.9523	2.41813	4.52925	5.91946e-06	0.0002522
MARK1	200.105	10.9496	1.94659	5.62503	1.8548e-08	1.46681e-06
LHFPL3-AS2	199.592	10.9456	1.89834	5.76585	8.12474e-09	7.27196e-07
CYP2J2	199.122	10.9424	2.47485	4.42146	9.80374e-06	0.000407173
GCK	198.506	10.938	1.91372	5.71557	1.09336e-08	9.42083e-07
MMP28	196.912	10.9264	1.92944	5.66297	1.48775e-08	1.22696e-06
SRGAP1	195.586	10.9163	1.8864	5.78687	7.17114e-09	6.53166e-07
VEGFC	189.135	10.8682	1.90088	5.71744	1.0814e-08	9.38788e-07
NTRK2	187.418	10.8548	1.92208	5.64741	1.62878e-08	1.32436e-06
KRT24	187.204	10.853	2.09252	5.18658	2.14188e-07	1.3739e-05
ERBB4	185.835	10.8428	1.9007	5.70461	1.16607e-08	9.97293e-07
FBN3	184.836	10.8348	1.93427	5.60148	2.12533e-08	1.66933e-06
CYP4X1	178.076	10.7814	2.14145	5.0346	4.78853e-07	2.76442e-05
PID1	177.01	10.7727	2.01623	5.34299	9.14252e-08	6.39755e-06
PCDH10	175.019	10.7559	2.09667	5.13001	2.89732e-07	1.7889e-05
LRRC4C	171.702	10.7287	1.97466	5.43321	5.53489e-08	4.07043e-06
LAMA4	171.595	10.7278	1.92987	5.5588	2.71642e-08	2.11917e-06
DENND2A	171.241	10.7245	1.97324	5.43498	5.48038e-08	4.05618e-06
MEIS3	170.675	10.7201	2.04696	5.23708	1.63139e-07	1.07023e-05
GATA5	170.587	10.719	1.95041	5.49578	3.88987e-08	2.95477e-06
FSD1	169.324	10.7082	2.23533	4.79043	1.66421e-06	8.18176e-05
PCP4	168.848	10.7045	1.94716	5.49751	3.85201e-08	2.94539e-06
NKAIN3	167.709	10.6946	1.92681	5.55043	2.84968e-08	2.20822e-06
C9orf135	167.616	10.6938	1.93043	5.53958	3.03205e-08	2.33387e-06
XAGE2	165.186	10.6725	2.10455	5.07117	3.9537e-07	2.35306e-05
GATA4	165.107	10.6722	1.95402	5.46164	4.71769e-08	3.53704e-06
PLEKHG4B	164.288	10.6651	2.00277	5.32516	1.00865e-07	6.97359e-06
ALDH1A2	163.088	10.6541	2.37547	4.48505	7.28965e-06	0.000306059
VIT	162.437	10.6483	2.13762	4.98139	6.31287e-07	3.50425e-05
MARVELD3	161.187	10.6372	2.23402	4.76144	1.92212e-06	9.24702e-05
BMP7	160.78	10.6336	1.9725	5.39094	7.00904e-08	5.0579e-06
HTR1E	159.501	10.6222	1.9478	5.45345	4.94029e-08	3.68004e-06
COLEC10	157.926	10.608	2.57247	4.12368	3.72868e-05	0.00150005
SCARA3	157.543	10.6044	1.95385	5.42742	5.71736e-08	4.17801e-06
CAP2	156.871	10.5981	1.99068	5.32386	1.01589e-07	6.98182e-06
F10	154.336	10.5749	2.01089	5.25881	1.44989e-07	9.7328e-06
PTGIS	153.078	10.5629	1.96669	5.37092	7.83357e-08	5.58311e-06
GJB7	152.051	10.5532	1.97223	5.35087	8.75304e-08	6.16236e-06
MAGI2	151.94	10.5522	1.97055	5.35493	8.55903e-08	6.06274e-06
TLL1	151.361	10.5464	2.22467	4.74067	2.13016e-06	0.000100387
GPRC5A	150.772	10.5408	2.07316	5.08441	3.68769e-07	2.21761e-05
ELF3	149.781	10.5313	2.17011	4.85287	1.21689e-06	6.2169e-05
SLC27A6	148.152	10.5159	2.00855	5.23555	1.64499e-07	1.07305e-05
TDRD10	147.989	10.5139	2.09054	5.0293	4.92268e-07	2.82773e-05
WFIKKN1	145.834	10.4929	2.00074	5.24451	1.56701e-07	1.03387e-05
SPOCK1	145.736	10.4918	2.11751	4.95478	7.24131e-07	3.98134e-05
HTRA1	145.698	10.4914	2.07396	5.05866	4.22219e-07	2.48722e-05
PTGES	142.595	10.4608	2.11868	4.93741	7.91677e-07	4.25149e-05
PRSS16	142.566	10.4604	2.01654	5.1873	2.1337e-07	1.3739e-05
TRIML2	142.488	10.4593	2.06955	5.0539	4.32867e-07	2.537e-05
GRIN2A	142.39	10.4587	2.174	4.81082	1.50316e-06	7.5132e-05
SOAT2	141.978	10.4541	2.08193	5.02137	5.13054e-07	2.93254e-05
CCDC141	141.051	10.4446	2.28752	4.56592	4.9731e-06	0.000216677
SCN3B	140.96	10.4441	2.04589	5.1049	3.30963e-07	2.03261e-05
PLEKHH1	140.163	10.4357	2.01888	5.16905	2.35281e-07	1.48446e-05
CCDC74B	139.835	10.4322	2.16767	4.81261	1.4897e-06	7.4783e-05
ANGPTL4	139.728	10.4315	2.17763	4.79031	1.66526e-06	8.18176e-05
SYTL5	139.303	10.4269	2.01339	5.17878	2.23345e-07	1.41689e-05
DIO2	138.019	10.4136	2.02502	5.14246	2.71164e-07	1.69235e-05
PPL	137.868	10.4121	2.04584	5.08939	3.5921e-07	2.18286e-05
GRB7	137.803	10.4112	2.02687	5.13659	2.79762e-07	1.73663e-05
PPP1R3C	136.635	10.3988	2.10328	4.94407	7.65065e-07	4.12778e-05
PDE7B	136.423	10.3966	2.07625	5.00739	5.51743e-07	3.12276e-05
SMCO3	135.622	10.388	2.12563	4.88704	1.02363e-06	5.37217e-05
ERVW-1	134.937	10.3811	2.12712	4.88036	1.0589e-06	5.50724e-05
STOX2	134.535	10.3764	2.39474	4.33299	1.47095e-05	0.000598014
CKMT1A	133.519	10.3659	2.56318	4.04414	5.25151e-05	0.00209083
C1orf115	133.344	10.3638	2.03694	5.08794	3.61976e-07	2.18815e-05
PLSCR5	133.273	10.3633	2.24159	4.62318	3.77901e-06	0.000169776
CD274	132.788	10.3579	2.07701	4.98693	6.13464e-07	3.43046e-05
SOWAHC	131.722	10.3462	2.04265	5.06508	4.0823e-07	2.41714e-05
CLRN3	131.173	10.34	2.0525	5.03778	4.70964e-07	2.73254e-05
GPBAR1	131.057	10.3387	2.06445	5.00798	5.50037e-07	3.12276e-05
PRPH	129.207	10.3185	2.08422	4.95076	7.39226e-07	4.02599e-05
MST1L	127.356	10.2974	2.08649	4.93526	8.00436e-07	4.27862e-05
LRCH2	126.971	10.2931	2.06422	4.98644	6.15022e-07	3.43046e-05
VWF	126.772	10.2908	2.09079	4.92195	8.56863e-07	4.55914e-05
ACTRT3	126.442	10.2869	2.8338	3.63008	0.000283336	0.011052
LOC102724921	125.856	10.2803	2.07883	4.94525	7.60482e-07	4.12231e-05
LINGO2	125.288	10.2737	2.26707	4.53169	5.85132e-06	0.00025022
CCDC183	124.783	10.2682	2.11205	4.86174	1.16359e-06	5.97101e-05
EDN3	124.392	10.2635	2.07202	4.9534	7.2927e-07	3.99059e-05
ABCG1	123.678	10.2555	2.28351	4.4911	7.08551e-06	0.000298574
CLIP4	123.22	10.2498	2.10128	4.87786	1.07242e-06	5.55254e-05
EMCN	123.108	10.2483	2.34574	4.3689	1.24873e-05	0.000514923
DIRC3	122.817	10.2449	2.55841	4.00442	6.21711e-05	0.00246676
CYP1A1	122.57	10.2425	2.23745	4.57774	4.70024e-06	0.000206346
PAH	122.469	10.2412	2.82908	3.61997	0.000294632	0.0114539
SH3GL2	121.978	10.2351	2.84937	3.59204	0.000328095	0.012712
ADAMTS15	121.655	10.2312	2.26833	4.51046	6.46884e-06	0.000274536
ZFP42	121.214	10.226	2.24643	4.5521	5.31123e-06	0.000228819
DYNAP	120.643	10.2194	2.09035	4.88884	1.01433e-06	5.3477e-05
ADAMTS18	120.6	10.2187	2.18513	4.67647	2.91859e-06	0.000133194
GEM	120.493	10.2178	2.15055	4.75123	2.0218e-06	9.64616e-05
MOXD1	120.088	10.2129	2.57052	3.9731	7.09421e-05	0.00280513
SRY	119.629	10.207	2.16653	4.71123	2.4623e-06	0.000114176
DKK3	119.312	10.2031	2.50209	4.07785	4.54545e-05	0.00181598
C4orf19	119.02	10.2	2.17583	4.68788	2.76045e-06	0.000127489
TEKT3	118.01	10.1874	2.86399	3.55705	0.000375041	0.0144823
TGFB2	116.917	10.1739	2.25599	4.50972	6.49128e-06	0.000274536
CALCA	116.649	10.1708	2.1079	4.8251	1.3993e-06	7.05514e-05
FAM159B	116.346	10.1669	2.15774	4.71184	2.45489e-06	0.000114176
UGT8	116.234	10.1655	2.79085	3.64242	0.000270087	0.0105709
GPR87	115.723	10.1595	2.5853	3.92973	8.50425e-05	0.0033512
PPP2R2B	115.302	10.1539	2.14175	4.74096	2.1271e-06	0.000100387
PLAC1	115.244	10.1532	2.1306	4.76543	1.88448e-06	9.14209e-05
FAT3	113.688	10.1338	2.12435	4.77028	1.83973e-06	8.96269e-05
HRASLS5	113.503	10.1316	2.47369	4.09574	4.20821e-05	0.00168708
SRCRB4D	113.476	10.1312	2.22359	4.55625	5.20748e-06	0.000225189
GRPR	112.611	10.1201	2.14046	4.728	2.26741e-06	0.000106421
LRRC36	112.309	10.1159	2.195	4.60863	4.05338e-06	0.000180696
PRICKLE2	111.865	10.1106	2.19653	4.60298	4.16489e-06	0.000184953
LYPD6	111.852	10.1105	2.37104	4.26416	2.00658e-05	0.000812911
ESRG	110.975	10.0987	2.21147	4.5665	4.95934e-06	0.000216677
TCF7L1	109.835	10.0839	2.15203	4.68577	2.78905e-06	0.000128296
TOX3	108.288	10.0635	2.15389	4.67223	2.9795e-06	0.000135438
GUCA1A	107.872	10.0579	2.15643	4.66416	3.09884e-06	0.000140311
LOC101928584	107.848	10.0575	2.18048	4.61253	3.978e-06	0.000178023
FNDC4	107.677	10.0554	2.16764	4.6389	3.50267e-06	0.000157976
LINC00698	106.066	10.0334	2.83169	3.54325	0.000395224	0.0152108
TMEM54	104.602	10.0133	2.37666	4.21318	2.51796e-05	0.00101651
APCDD1	104.45	10.0115	2.1766	4.59961	4.23279e-06	0.000187248
NLGN4X	104.384	10.0103	2.6018	3.84745	0.000119353	0.00468724
NCAN	104.37	10.0101	2.92083	3.42716	0.000609939	0.0233965
SCGB3A2	103.576	9.99931	2.17957	4.58774	4.48079e-06	0.000197463
FXYD3	102.324	9.98182	2.18767	4.56277	5.04825e-06	0.000219125
HOXA13	102.296	9.98156	2.23035	4.47533	7.6294e-06	0.000319163
SOX10	102.186	9.98005	2.28884	4.3603	1.29883e-05	0.000533678
ADAMTSL1	100.724	9.95925	2.28604	4.35656	1.32125e-05	0.000540964
PAX8-AS1	100.65	9.95777	2.93846	3.38878	0.000702054	0.0268408
TNFAIP6	100.245	9.95201	2.24202	4.43885	9.04396e-06	0.000376973
KCNN4	273.59	7.14595	2.13963	3.3398	0.000838378	0.0319469
CCL4L1	100.208	-10.2283	2.31987	-4.40901	1.03842e-05	0.000429734
ARIH2OS	104.46	-10.2885	2.26904	-4.53429	5.77974e-06	0.000248078
PSTPIP1	105.862	-10.3076	2.16775	-4.75499	1.98456e-06	9.50779e-05
HPGDS	105.944	-10.3088	2.20331	-4.67879	2.88577e-06	0.000132219
GIMAP6	109.554	-10.3571	2.16522	-4.78339	1.72361e-06	8.43256e-05
ABCA6	110.822	-10.3738	2.19599	-4.72394	2.31314e-06	0.000108128
ZNF717	111.069	-10.3769	2.14322	-4.84171	1.28727e-06	6.51878e-05
SMIM10	111.132	-10.3776	2.16555	-4.79216	1.64999e-06	8.17631e-05
MAP6D1	111.783	-10.3862	2.1804	-4.76345	1.90312e-06	9.19389e-05
LOC102724765	112.639	-10.3971	2.12864	-4.88441	1.03741e-06	5.41988e-05
DPYD	113.24	-10.4049	2.16649	-4.80264	1.56591e-06	7.7931e-05
ANKLE1	114.241	-10.4176	2.1385	-4.87144	1.10787e-06	5.71047e-05
ME3	118.523	-10.4706	2.11102	-4.96	7.04942e-07	3.89438e-05
ZSCAN20	118.662	-10.4723	2.09902	-4.98913	6.06508e-07	3.41597e-05
TUBB1	124.37	-10.5401	2.07571	-5.07782	3.81793e-07	2.28403e-05
TNFRSF14	127.975	-10.5814	2.09539	-5.04983	4.42201e-07	2.57861e-05
ITGA9	130.14	-10.6055	2.05474	-5.16146	2.45027e-07	1.53754e-05
IL1RL1	132.551	-10.6321	2.19501	-4.84376	1.27408e-06	6.4804e-05
LOC257358	132.671	-10.6333	2.05152	-5.18315	2.18169e-07	1.3917e-05
ZNF223	140.499	-10.716	2.02508	-5.29167	1.21205e-07	8.18384e-06
ADAMDEC1	144.771	-10.7592	2.00044	-5.37842	7.51424e-08	5.38878e-06
MAGEH1	148.829	-10.7992	2.03797	-5.29897	1.16457e-07	7.9095e-06
GPR35	171.155	-11.0007	1.92176	-5.72429	1.03868e-08	9.15467e-07
MYO1G	175.559	-11.0374	1.90742	-5.78655	7.18449e-09	6.53166e-07
ANKHD1-EIF4EBP3	182.057	-11.0899	1.95665	-5.66782	1.4463e-08	1.20136e-06
TMEM187	188.472	-11.1398	1.88951	-5.89561	3.73295e-09	3.50412e-07
FCER1A	188.627	-11.141	1.93945	-5.74444	9.22279e-09	8.19126e-07
ASB9	190.221	-11.1531	1.89524	-5.8848	3.98543e-09	3.71095e-07
TLR1	211.017	-11.3029	1.84942	-6.11156	9.86593e-10	9.99228e-08
BIN2	241.818	-11.4994	1.78857	-6.42936	1.28141e-10	1.52528e-08
C7orf55-LUC7L2	244.359	-11.5145	1.7992	-6.39978	1.55597e-10	1.79653e-08
C6orf25	311.474	-11.8646	1.71535	-6.91671	4.62244e-12	7.31105e-10
TESPA1	315.216	-11.8818	1.74311	-6.81645	9.33199e-12	1.39931e-09
PRG3	342.129	-12.0001	1.74746	-6.86714	6.55032e-12	1.0084e-09
HLA-DRA	391.526	-12.1946	1.66355	-7.33045	2.29373e-13	4.81517e-11
MS4A6A	426.849	-12.3192	1.65852	-7.42785	1.10378e-13	2.54885e-11
GPR34	469.636	-12.4569	1.75366	-7.10339	1.21732e-12	2.26696e-10
C1orf186	483.045	-12.4976	1.62165	-7.70671	1.291e-14	3.72646e-12
CLC	1944.45	-14.5067	1.5165	-9.56589	1.11245e-21	6.42218e-18
PRG2	9981.3	-16.8666	1.4541	-11.5994	4.15153e-31	4.79335e-27
LOC101927844	183.142	-23.7871	2.94679	-8.0722	6.90413e-16	3.06597e-13
DUOXA2	231.057	-24.1359	2.84238	-8.49145	2.04082e-17	1.65024e-14
SULT1A4	213.488	-24.6597	2.87614	-8.5739	1.00038e-17	9.62533e-15
HNRNPUL2-BSCL2	259.806	-24.9256	4.78498	-5.20914	1.89719e-07	1.23061e-05
IGJ	323.172	-25.1518	4.78493	-5.25646	1.46855e-07	9.74478e-06

## Sheet: S vs P
Supplementary table 6. Bulk RNA-seq S vs P comparison. Only Differential Expressed Genes (DEGs) defined by abs(log2FC)>0.5adj.P.Val <0.05
Gene Name	baseMean	log2FoldChange	lfcSE	stat	pvalue	padj
FGF23	141.237	10.7521	1.75121	6.13982	8.2613e-10	5.19976e-07
SRGAP2D	104.016	6.26415	1.21736	5.1457	2.6653e-07	8.38785e-05
MYO7A	113.762	6.00635	1.35734	4.42508	9.64046e-06	0.00174835
HAPLN1	1809.94	4.03046	0.454428	8.86931	7.35983e-19	1.96875e-15
ACTA2	230.767	3.96083	0.957939	4.13475	3.55348e-05	0.00486831
NDRG2	156.437	3.69952	0.941762	3.9283	8.55493e-05	0.00973806
NOP9	155.706	3.69163	0.9941	3.71354	0.000204379	0.0191735
FAT4	134.775	3.26502	0.950642	3.43454	0.000593562	0.0408705
CTHRC1	389.09	3.2292	0.671723	4.80734	1.52953e-06	0.000355783
STARD3	347.97	2.734	0.654034	4.18021	2.91234e-05	0.00421109
PRICKLE1	437.753	2.65456	0.61159	4.34042	1.42208e-05	0.00227108
NTS	669.053	2.60322	0.530508	4.90703	9.24651e-07	0.000230088
CRHBP	828.439	2.41849	0.575233	4.20436	2.61819e-05	0.00389091
PLS1	723.978	2.17306	0.506617	4.28936	1.7919e-05	0.00273905
TM6SF1	344.022	2.1537	0.624609	3.44808	0.000564585	0.040488
NUBPL	727.832	2.04163	0.435194	4.6913	2.71472e-06	0.000580949
NLRP2	550.13	2.00159	0.558944	3.58102	0.000342251	0.0275344
TPM1	5556.9	1.83647	0.217063	8.46053	2.66163e-17	5.6959e-14
ZNF92	746.069	1.81508	0.436057	4.16248	3.14806e-05	0.00449123
PELI1	695.065	1.78955	0.532703	3.35938	0.000781177	0.0488807
CPXM1	1030.41	1.77796	0.378214	4.70094	2.58963e-06	0.000565491
ACSF2	473.702	1.75996	0.519475	3.38796	0.000704135	0.0456621
QTRT1	899.731	1.72982	0.393371	4.39741	1.09549e-05	0.0018906
VWA5A	999.169	1.67706	0.377859	4.43833	9.06616e-06	0.00170189
TM4SF1	1545.72	1.66021	0.401367	4.13639	3.52812e-05	0.00486831
RPUSD2	1046.17	1.54674	0.396087	3.90505	9.42067e-05	0.0103919
RIC8A	895.943	1.54552	0.392464	3.938	8.2162e-05	0.00945305
SOCS2	1080.26	1.53696	0.414518	3.70782	0.000209054	0.0191735
HENMT1	698.293	1.51582	0.44591	3.39937	0.000675403	0.0443362
SPTSSA	2928.53	1.42541	0.256108	5.56563	2.61201e-08	1.11794e-05
ZDHHC13	1170.48	1.39195	0.358473	3.88299	0.000103178	0.0112654
IFIT1	5664.49	1.37616	0.295136	4.66281	3.11919e-06	0.000654417
FUCA1	1313.85	1.34525	0.339963	3.95706	7.58792e-05	0.00886015
NCOA7	4651.95	1.33994	0.228672	5.85966	4.63804e-09	2.61195e-06
ABCD4	1049.71	1.30602	0.365198	3.57619	0.000348637	0.0276327
KIAA1191	1763.21	1.29517	0.361972	3.57808	0.000346124	0.0276327
GSDMD	1768.33	1.28404	0.298997	4.29449	1.75094e-05	0.00271522
IFIT3	5296.84	1.27063	0.227102	5.59495	2.2068e-08	9.83865e-06
GNAI1	6721.1	1.26447	0.243537	5.1921	2.07938e-07	6.74224e-05
MFNG	3891.6	1.23138	0.347565	3.54286	0.000395816	0.0311414
F2R	2874.5	1.22733	0.296387	4.14096	3.45857e-05	0.00486831
LOC102724594	2100.57	1.20244	0.356238	3.37537	0.000737154	0.0469497
CD82	2900.31	1.18423	0.322115	3.67643	0.000236525	0.0207444
FERMT3	3966.94	1.17499	0.258921	4.53804	5.67807e-06	0.00114633
SEC23A	1922.66	1.16605	0.334781	3.48304	0.000495761	0.0363331
CD164	22344.8	1.16182	0.228384	5.08715	3.63482e-07	0.000108035
NUPL1	1491.18	1.15495	0.32713	3.53055	0.000414692	0.0321537
AMT	2150.32	1.15054	0.27998	4.10937	3.96736e-05	0.00524084
WDR20	1439.13	1.13991	0.326327	3.49315	0.000477365	0.0357189
CUL2	3126.33	1.13554	0.276258	4.11045	3.94885e-05	0.00524084
IFIT2	2742.07	1.11518	0.296363	3.76288	0.000167966	0.0167187
STX7	2287.81	1.11417	0.281286	3.96099	7.46383e-05	0.00886015
SLC39A1	3964.35	1.10539	0.288571	3.83056	0.000127852	0.0133178
VAMP5	3076.88	1.10067	0.269572	4.08302	4.44547e-05	0.0058008
DCK	2164.01	1.09562	0.318905	3.43558	0.000591284	0.0408705
SS18	2390.93	1.08893	0.297508	3.66018	0.000252039	0.0214142
MTMR2	2545.81	1.08876	0.316849	3.43622	0.000589896	0.0408705
C4orf46	4048.51	1.08676	0.249913	4.34856	1.37036e-05	0.00222164
SUCLG2	3525.27	1.07534	0.240242	4.47607	7.60301e-06	0.00147913
PYCR1	2829.63	1.04956	0.312853	3.3548	0.000794219	0.0494078
GSS	4473.75	1.02914	0.262754	3.91675	8.97506e-05	0.0100035
KLF6	3917.95	1.01264	0.294594	3.43741	0.000587295	0.0408705
CCNG1	9784.79	1.00459	0.211837	4.74227	2.11333e-06	0.00048112
SLC30A9	3723.47	0.975119	0.24214	4.02709	5.64711e-05	0.00702605
CYTL1	2857.22	0.969255	0.280085	3.46057	0.000539031	0.0392356
GCAT	3667.45	0.943709	0.251044	3.75914	0.000170496	0.0167367
SRSF1	10959	0.925167	0.204446	4.52523	6.03305e-06	0.00119544
CCNA2	7013.57	0.914455	0.225159	4.06137	4.8785e-05	0.00621428
AAGAB	2423.32	0.906363	0.269749	3.36002	0.000779373	0.0488807
RNMTL1	3847.16	0.890015	0.244681	3.63746	0.000275345	0.0228387
RALB	6140.88	0.889127	0.220514	4.03206	5.52892e-05	0.00695994
SNCA	7836.37	0.878844	0.212686	4.13212	3.59436e-05	0.00486831
GORASP2	4930.52	0.872576	0.258436	3.37637	0.000734494	0.0469497
STAT1	6184.8	0.86494	0.244279	3.54079	0.000398935	0.0311577
MAGED2	9679.35	0.840706	0.211637	3.97239	7.11547e-05	0.00865176
PGRMC1	4830.28	0.832257	0.227313	3.66127	0.000250965	0.0214142
YWHAQ	31364.2	0.803671	0.228175	3.52217	0.000428037	0.0327142
HSPA5	48295.5	0.791545	0.20177	3.92301	8.74508e-05	0.00984972
CNN3	6958.32	0.772696	0.20996	3.68021	0.000233038	0.0207444
TMED2	18063.2	0.768303	0.194207	3.95611	7.61807e-05	0.00886015
TMEM123	7648.12	0.747499	0.202252	3.69588	0.000219127	0.019703
SHMT2	9529.89	0.741211	0.202229	3.66521	0.000247138	0.0214142
ARPC1B	17240.7	0.736731	0.20146	3.65696	0.000255226	0.0215033
FKBP5	5069.63	0.736217	0.21781	3.38008	0.000724645	0.046709
TPM4	11695.8	0.725946	0.19017	3.81735	0.000134891	0.0137461
HDAC2	10871.7	0.692699	0.197084	3.51474	0.000440191	0.0332983
ITM2A	10552.1	-0.701459	0.186717	-3.75679	0.000172105	0.0167411
NAA38	15207.9	-0.754073	0.220324	-3.42256	0.00062035	0.0420111
SLC2A3	9161.3	-0.840139	0.200805	-4.18384	2.86622e-05	0.00420117
BNIP3	10467.8	-0.852517	0.222039	-3.83949	0.000123292	0.0130617
DLK1	19816.3	-0.877145	0.23705	-3.70025	0.000215391	0.0195312
MDM4	5979.49	-0.884583	0.229886	-3.84792	0.000119127	0.0127466
PRELID1	14134.2	-0.941543	0.276484	-3.40541	0.000660644	0.0443362
TARP	26777.7	-0.950213	0.18944	-5.01591	5.27834e-07	0.000144816
LYST	3854.21	-0.986335	0.269487	-3.66005	0.000252167	0.0214142
HEATR1	2262.93	-1.00767	0.292363	-3.44665	0.000567589	0.040488
SOX4	10780.6	-1.05061	0.198402	-5.29539	1.18763e-07	4.09924e-05
PRG2	11925.9	-1.06935	0.269993	-3.96066	7.47428e-05	0.00886015
MGA	1592.46	-1.10138	0.323811	-3.4013	0.000670653	0.0443362
PPIF	6479.03	-1.11896	0.329706	-3.3938	0.00068929	0.044972
CRTAP	2439.87	-1.18189	0.267359	-4.4206	9.84272e-06	0.00175528
C1orf56	3137.99	-1.19174	0.34653	-3.43905	0.000583755	0.0408705
ALOX5AP	2604.33	-1.19434	0.277381	-4.30576	1.6641e-05	0.00261852
CD48	2311.86	-1.20144	0.275796	-4.35624	1.32315e-05	0.00221213
DDX6	2730.45	-1.23982	0.269111	-4.60709	4.08336e-06	0.00084023
C20orf24	3599.84	-1.24339	0.365698	-3.40005	0.000673736	0.0443362
VPRBP	1074.07	-1.27462	0.378983	-3.36326	0.000770276	0.0487689
PLAC8	2976.16	-1.29776	0.29815	-4.3527	1.3447e-05	0.00221358
TESC	2913.67	-1.34767	0.383547	-3.51371	0.000441902	0.0332983
BAG1	1467.17	-1.38409	0.367941	-3.76172	0.00016875	0.0167187
SYVN1	1232.54	-1.40299	0.344164	-4.07652	4.5715e-05	0.00589338
LSP1	1145.91	-1.41217	0.412552	-3.42302	0.000619295	0.0420111
CD3D	1953	-1.44289	0.377977	-3.8174	0.000134868	0.0137461
ATP1A1	1043.56	-1.44649	0.389578	-3.71295	0.000204855	0.0191735
RNA45S5	895.359	-1.46451	0.395057	-3.70709	0.000209654	0.0191735
MAP3K13	1139.94	-1.47371	0.395348	-3.72764	0.00019328	0.0184651
KIAA0947	1103.63	-1.49656	0.40703	-3.67679	0.000236189	0.0207444
HRH2	1226.2	-1.55421	0.389483	-3.99045	6.59479e-05	0.00811083
RNASE6	2520.63	-1.57118	0.283862	-5.53502	3.11202e-08	1.2354e-05
SPEN	785.061	-1.58261	0.415369	-3.81014	0.000138886	0.0140197
RNA28S5	37648.3	-1.61071	0.172901	-9.31582	1.21014e-20	6.47426e-17
LY86	1936.71	-1.62167	0.322221	-5.0328	4.83373e-07	0.000136108
SRRM2	1837.05	-1.62985	0.302913	-5.38057	7.42502e-08	2.64826e-05
SLBP	3106.37	-1.70042	0.348522	-4.87895	1.06653e-06	0.000259361
AKR7A2	2444.05	-1.72536	0.386925	-4.45916	8.22822e-06	0.00157218
TYMS	7740.21	-1.73006	0.298275	-5.80022	6.62293e-09	3.54327e-06
SCAF4	650.102	-1.75312	0.515125	-3.40329	0.000665794	0.0443362
EMC8	1131.18	-1.76765	0.474158	-3.72799	0.000193013	0.0184651
IFI6	8205.58	-1.78191	0.262896	-6.77798	1.21864e-11	1.00707e-08
C17orf89	1625.71	-1.80632	0.518243	-3.48547	0.000491267	0.0362522
IFNGR2	750.602	-1.83236	0.494191	-3.70779	0.000209077	0.0191735
RNASE2	1993.37	-1.8988	0.295851	-6.41809	1.3799e-10	9.2281e-08
F3	603.744	-1.95599	0.542114	-3.60809	0.000308463	0.0250042
TMX4	566.407	-2.10933	0.499625	-4.22182	2.42336e-05	0.00365211
EGLN3	598.668	-2.13497	0.621809	-3.43349	0.00059587	0.0408705
HPDL	522.448	-2.18996	0.501226	-4.3692	1.24703e-05	0.00211796
APOC1	1117.82	-2.27603	0.460068	-4.94717	7.52994e-07	0.000191834
DENND2D	570.858	-2.325	0.673139	-3.45396	0.000552418	0.0399383
ATP5D	1293.53	-2.48293	0.476673	-5.20889	1.89978e-07	6.3524e-05
UBE2S	568.5	-2.56851	0.534226	-4.8079	1.52522e-06	0.000355783
SPR	620.866	-2.71426	0.547878	-4.95414	7.26511e-07	0.000189602
FAM26F	731.088	-2.72987	0.500002	-5.45973	4.7687e-08	1.75949e-05
GAL	2030.61	-2.74398	0.487926	-5.62377	1.86837e-08	8.69199e-06
ZNF438	246.924	-2.81676	0.799547	-3.52295	0.000426775	0.0327142
CLEC1B	1772.83	-2.94892	0.509467	-5.78824	7.11273e-09	3.6241e-06
PTPRJ	309.579	-2.99826	0.830294	-3.61108	0.000304919	0.0249056
CPA3	418.14	-3.13285	0.66327	-4.72335	2.31991e-06	0.000517147
ZNF112	246.823	-3.16124	0.825412	-3.82989	0.000128199	0.0133178
HEATR3	158.141	-3.16973	0.908382	x	0.000484058	0.0359682
DPP4	176.372	-3.20423	0.881934	-3.63318	0.000279947	0.0230418
ECRP	227.945	-3.32222	0.75007	-4.42921	9.45784e-06	0.00174481
LOC101927940	482.508	-3.52198	0.710016	-4.96042	7.03393e-07	0.000188158
FGG	617.364	-4.18632	0.643437	-6.50618	7.70834e-11	5.89137e-08
FGB	1549.73	-4.43646	0.494551	-8.97068	2.9468e-19	1.05103e-15
AFP	17024.9	-5.18901	1.42463	-3.64236	0.000270152	0.022583
APOC3	503.096	-5.59976	0.869292	-6.44175	1.18104e-10	8.42476e-08
C4orf48	265.561	-5.8061	0.817504	-7.10222	1.22765e-12	1.31358e-09
ALKBH6	237.682	-5.83579	0.861065	-6.7774	1.22354e-11	1.00707e-08
FABP1	277.697	-5.93303	0.97407	-6.09097	1.12229e-09	6.6714e-07
APOA2	5344.41	-6.4221	1.46012	-4.39834	1.09081e-05	0.0018906
TTR	4765.84	-6.89931	1.783	-3.86951	0.000109056	0.0117869
PHKG1	249.974	-7.22973	1.0093	-7.16311	7.88643e-13	9.37609e-10
RRAGB	113.592	-10.1604	1.83787	-5.52834	3.23281e-08	1.2354e-05
MAGEH1	120.641	-10.2472	1.81819	-5.63595	1.741e-08	8.46758e-06
HMGCS2	133.953	-10.398	1.87956	-5.53212	3.16379e-08	1.2354e-05
ZNF680	270.672	-11.4129	1.61832	-7.0523	1.75983e-12	1.71183e-09
RWDD2B	383.455	-11.9155	1.56928	-7.59298	3.12639e-14	4.18155e-11
BLOC1S5-TXNDC5	411.59	-12.0177	1.55909	-7.70814	1.27662e-14	1.9514e-11
SERPINA1	467.058	-12.2	1.55568	-7.8422	4.42734e-15	7.89542e-12
CLC	1572.06	-13.951	1.49271	-9.34605	9.09832e-21	6.47426e-17
DUOXA2	187.683	-24.2457	4.785	-5.06702	4.04097e-07	0.00011686
HNRNPUL2-BSCL2	211.035	-24.4031	4.78498	-5.09994	3.39758e-07	0.000103869
