# Supplementary material for: Human iPSCs-based modeling unveils SETBP1 as a driver of chromatin rewiring in GATA2 deficiency
Source: Nat Commun. 2025 Nov 17;16:10035. doi: 10.1038/s41467-025-65806-9 (PMC12623428; doi:10.1038/s41467-025-65806-9)
Supplement: Supplementary file 9 — Supplementary Data 7 [file 41467_2025_65806_MOESM9_ESM.xlsx]

## Sheet: Oligos
Supplementary Table 7. SHARE-seq Oligos used to sequence
Name	Sequence	Synthesis scale	Purification	Use	Comment
Round 1 linker	CCGAGCCCACGAGACTCGGACGATCATGGG	1 µM	STD	Split-pool ligation
Round 2 linker	CAAGTATGCAGCGCGCTCAAGCACGTGGAT	1 µM	STD	Split-pool ligation
Round 3 linker	AGTCGTACGCCGATGCGAAACATCGGCCAC	1 µM	STD	Split-pool ligation
Round 1 blocking	CCCATGATCGTCCGAGTCTCGTGGGCTCGG	1 µM	STD	Split-pool ligation
Round 2 blocking	ATCCACGTGCTTGAGCGCGCTGCATACTTG	1 µM	STD	Split-pool ligation
Round 3 blocking	GTGGCCGATGTTTCGCATCGGCGTACGACT	1 µM	STD	Split-pool ligation
Read1	TCGTCGGCAGCGTCAGATGTGTATAAGAGACAG	100 nM	HPLC	Transposition adapter oligo
Phosphorylated_Read2	/5Phos/GTCTCGTGGGCTCGGAGATGTGTATAAGAGACAG	100 nM	HPLC	Transposition adapter oligo	The phosphorylation is used for following ligation step
Blocked_ME_Comp	/5Phos/C*T*G* T*C*T* C*T*T* A*T*A* C*A*/3ddC/	100 nM	HPLC	Transposition adapter oligo	The phosphorylation is used for tagmentation; The 3ddC modification reduces extension of oligo by polymerase; *The phosphorothioation prevents the tagmentation of the oligo itself
P7	CAAGCAGAAGACGGCATACGAGAT	100 nM	STD	Library PCR
Ad1_A1	AATGATACGGCGACCACCGAGATCTACACTAGATCGCTCGTCGGCAGCGTCAGATGTGTAT	100 nM	STD	SHARE-seq i5 index primer; Library PCR
Ad1_F1	AATGATACGGCGACCACCGAGATCTACACACTGCATATCGTCGGCAGCGTCAGATGTGTAT	100 nM	STD	SHARE-seq i5 index primer; Library PCR
Ad1_D6	AATGATACGGCGACCACCGAGATCTACACCGCCAGATTCGTCGGCAGCGTCAGATGTGTAT	100 nM	STD	SHARE-seq i5 index primer; Library PCR

## Sheet: Plate 1 Barcodes
Supplementary Table 7. Sheet 1. Plate 1 Barcodes
Well Position	Name	Sequence
A1	Round1_01	/5Phos/CGCGCTGCATACTTGAACGTGATCCCATGATCGTCCGA
A2	Round1_09	/5Phos/CGCGCTGCATACTTGCGCTGATCCCCATGATCGTCCGA
A3	Round1_17	/5Phos/CGCGCTGCATACTTGAAGGTACACCCATGATCGTCCGA
A4	Round1_25	/5Phos/CGCGCTGCATACTTGAGATCGCACCCATGATCGTCCGA
A5	Round1_33	/5Phos/CGCGCTGCATACTTGCACTTCGACCCATGATCGTCCGA
A6	Round1_41	/5Phos/CGCGCTGCATACTTGCGACTGGACCCATGATCGTCCGA
A7	Round1_49	/5Phos/CGCGCTGCATACTTGGATAGACACCCATGATCGTCCGA
A8	Round1_57	/5Phos/CGCGCTGCATACTTGGTCGTAGACCCATGATCGTCCGA
A9	Round1_65	/5Phos/CGCGCTGCATACTTGTGGAACAACCCATGATCGTCCGA
A10	Round1_73	/5Phos/CGCGCTGCATACTTGAATGTTGCCCCATGATCGTCCGA
A11	Round1_81	/5Phos/CGCGCTGCATACTTGATCATTCCCCCATGATCGTCCGA
A12	Round1_89	/5Phos/CGCGCTGCATACTTGCGACACACCCCATGATCGTCCGA
B1	Round1_02	/5Phos/CGCGCTGCATACTTGAAACATCGCCCATGATCGTCCGA
B2	Round1_10	/5Phos/CGCGCTGCATACTTGACAAGCTACCCATGATCGTCCGA
B3	Round1_18	/5Phos/CGCGCTGCATACTTGACACAGAACCCATGATCGTCCGA
B4	Round1_26	/5Phos/CGCGCTGCATACTTGAGCAGGAACCCATGATCGTCCGA
B5	Round1_34	/5Phos/CGCGCTGCATACTTGCAGCGTTACCCATGATCGTCCGA
B6	Round1_42	/5Phos/CGCGCTGCATACTTGCGCATACACCCATGATCGTCCGA
B7	Round1_50	/5Phos/CGCGCTGCATACTTGGCCACATACCCATGATCGTCCGA
B8	Round1_58	/5Phos/CGCGCTGCATACTTGGTCTGTCACCCATGATCGTCCGA
B9	Round1_66	/5Phos/CGCGCTGCATACTTGTGGCTTCACCCATGATCGTCCGA
B10	Round1_74	/5Phos/CGCGCTGCATACTTGACACGACCCCCATGATCGTCCGA
B11	Round1_82	/5Phos/CGCGCTGCATACTTGATTGGCTCCCCATGATCGTCCGA
B12	Round1_90	/5Phos/CGCGCTGCATACTTGCGGATTGCCCCATGATCGTCCGA
C1	Round1_03	/5Phos/CGCGCTGCATACTTGATGCCTAACCCATGATCGTCCGA
C2	Round1_11	/5Phos/CGCGCTGCATACTTGCTGTAGCCCCCATGATCGTCCGA
C3	Round1_19	/5Phos/CGCGCTGCATACTTGACAGCAGACCCATGATCGTCCGA
C4	Round1_27	/5Phos/CGCGCTGCATACTTGAGTCACTACCCATGATCGTCCGA
C5	Round1_35	/5Phos/CGCGCTGCATACTTGCATACCAACCCATGATCGTCCGA
C6	Round1_43	/5Phos/CGCGCTGCATACTTGCTCAATGACCCATGATCGTCCGA
C7	Round1_51	/5Phos/CGCGCTGCATACTTGGCGAGTAACCCATGATCGTCCGA
C8	Round1_59	/5Phos/CGCGCTGCATACTTGGTGTTCTACCCATGATCGTCCGA
C9	Round1_67	/5Phos/CGCGCTGCATACTTGTGGTGGTACCCATGATCGTCCGA
C10	Round1_75	/5Phos/CGCGCTGCATACTTGACAGATTCCCCATGATCGTCCGA
C11	Round1_83	/5Phos/CGCGCTGCATACTTGCAAGGAGCCCCATGATCGTCCGA
C12	Round1_91	/5Phos/CGCGCTGCATACTTGCTAAGGTCCCCATGATCGTCCGA
D1	Round1_04	/5Phos/CGCGCTGCATACTTGAGTGGTCACCCATGATCGTCCGA
D2	Round1_12	/5Phos/CGCGCTGCATACTTGAGTACAAGCCCATGATCGTCCGA
D3	Round1_20	/5Phos/CGCGCTGCATACTTGACCTCCAACCCATGATCGTCCGA
D4	Round1_28	/5Phos/CGCGCTGCATACTTGATCCTGTACCCATGATCGTCCGA
D5	Round1_36	/5Phos/CGCGCTGCATACTTGCCAGTTCACCCATGATCGTCCGA
D6	Round1_44	/5Phos/CGCGCTGCATACTTGCTGAGCCACCCATGATCGTCCGA
D7	Round1_52	/5Phos/CGCGCTGCATACTTGGCTAACGACCCATGATCGTCCGA
D8	Round1_60	/5Phos/CGCGCTGCATACTTGTAGGATGACCCATGATCGTCCGA
D9	Round1_68	/5Phos/CGCGCTGCATACTTGTTCACGCACCCATGATCGTCCGA
D10	Round1_76	/5Phos/CGCGCTGCATACTTGAGATGTACCCCATGATCGTCCGA
D11	Round1_84	/5Phos/CGCGCTGCATACTTGCACCTTACCCCATGATCGTCCGA
D12	Round1_92	/5Phos/CGCGCTGCATACTTGGAACAGGCCCCATGATCGTCCGA
E1	Round1_05	/5Phos/CGCGCTGCATACTTGACCACTGTCCCATGATCGTCCGA
E2	Round1_13	/5Phos/CGCGCTGCATACTTGAACAACCACCCATGATCGTCCGA
E3	Round1_21	/5Phos/CGCGCTGCATACTTGACGCTCGACCCATGATCGTCCGA
E4	Round1_29	/5Phos/CGCGCTGCATACTTGATTGAGGACCCATGATCGTCCGA
E5	Round1_37	/5Phos/CGCGCTGCATACTTGCCGAAGTACCCATGATCGTCCGA
E6	Round1_45	/5Phos/CGCGCTGCATACTTGCTGGCATACCCATGATCGTCCGA
E7	Round1_53	/5Phos/CGCGCTGCATACTTGGCTCGGTACCCATGATCGTCCGA
E8	Round1_61	/5Phos/CGCGCTGCATACTTGTATCAGCACCCATGATCGTCCGA
E9	Round1_69	/5Phos/CGCGCTGCATACTTGAACTCACCCCCATGATCGTCCGA
E10	Round1_77	/5Phos/CGCGCTGCATACTTGAGCACCTCCCCATGATCGTCCGA
E11	Round1_85	/5Phos/CGCGCTGCATACTTGCCATCCTCCCCATGATCGTCCGA
E12	Round1_93	/5Phos/CGCGCTGCATACTTGGACAGTGCCCCATGATCGTCCGA
F1	Round1_06	/5Phos/CGCGCTGCATACTTGACATTGGCCCCATGATCGTCCGA
F2	Round1_14	/5Phos/CGCGCTGCATACTTGAACCGAGACCCATGATCGTCCGA
F3	Round1_22	/5Phos/CGCGCTGCATACTTGACGTATCACCCATGATCGTCCGA
F4	Round1_30	/5Phos/CGCGCTGCATACTTGCAACCACACCCATGATCGTCCGA
F5	Round1_38	/5Phos/CGCGCTGCATACTTGCCGTGAGACCCATGATCGTCCGA
F6	Round1_46	/5Phos/CGCGCTGCATACTTGGAATCTGACCCATGATCGTCCGA
F7	Round1_54	/5Phos/CGCGCTGCATACTTGGGAGAACACCCATGATCGTCCGA
F8	Round1_62	/5Phos/CGCGCTGCATACTTGTCCGTCTACCCATGATCGTCCGA
F9	Round1_70	/5Phos/CGCGCTGCATACTTGAAGAGATCCCCATGATCGTCCGA
F10	Round1_78	/5Phos/CGCGCTGCATACTTGAGCCATGCCCCATGATCGTCCGA
F11	Round1_86	/5Phos/CGCGCTGCATACTTGCCGACAACCCCATGATCGTCCGA
F12	Round1_94	/5Phos/CGCGCTGCATACTTGGAGTTAGCCCCATGATCGTCCGA
G1	Round1_07	/5Phos/CGCGCTGCATACTTGCAGATCTGCCCATGATCGTCCGA
G2	Round1_15	/5Phos/CGCGCTGCATACTTGAACGCTTACCCATGATCGTCCGA
G3	Round1_23	/5Phos/CGCGCTGCATACTTGACTATGCACCCATGATCGTCCGA
G4	Round1_31	/5Phos/CGCGCTGCATACTTGGACTAGTACCCATGATCGTCCGA
G5	Round1_39	/5Phos/CGCGCTGCATACTTGCCTCCTGACCCATGATCGTCCGA
G6	Round1_47	/5Phos/CGCGCTGCATACTTGCAAGACTACCCATGATCGTCCGA
G7	Round1_55	/5Phos/CGCGCTGCATACTTGGGTGCGAACCCATGATCGTCCGA
G8	Round1_63	/5Phos/CGCGCTGCATACTTGTCTTCACACCCATGATCGTCCGA
G9	Round1_71	/5Phos/CGCGCTGCATACTTGAAGGACACCCCATGATCGTCCGA
G10	Round1_79	/5Phos/CGCGCTGCATACTTGAGGCTAACCCCATGATCGTCCGA
G11	Round1_87	/5Phos/CGCGCTGCATACTTGCCTAATCCCCCATGATCGTCCGA
G12	Round1_95	/5Phos/CGCGCTGCATACTTGGATGAATCCCCATGATCGTCCGA
H1	Round1_08	/5Phos/CGCGCTGCATACTTGCATCAAGTCCCATGATCGTCCGA
H2	Round1_16	/5Phos/CGCGCTGCATACTTGAAGACGGACCCATGATCGTCCGA
H3	Round1_24	/5Phos/CGCGCTGCATACTTGAGAGTCAACCCATGATCGTCCGA
H4	Round1_32	/5Phos/CGCGCTGCATACTTGCAATGGAACCCATGATCGTCCGA
H5	Round1_40	/5Phos/CGCGCTGCATACTTGCGAACTTACCCATGATCGTCCGA
H6	Round1_48	/5Phos/CGCGCTGCATACTTGGAGCTGAACCCATGATCGTCCGA
H7	Round1_56	/5Phos/CGCGCTGCATACTTGGTACGCAACCCATGATCGTCCGA
H8	Round1_64	/5Phos/CGCGCTGCATACTTGTGAAGAGACCCATGATCGTCCGA
H9	Round1_72	/5Phos/CGCGCTGCATACTTGAATCCGTCCCCATGATCGTCCGA
H10	Round1_80	/5Phos/CGCGCTGCATACTTGATAGCGACCCCATGATCGTCCGA
H11	Round1_88	/5Phos/CGCGCTGCATACTTGCCTCTATCCCCATGATCGTCCGA
H12	Round1_96	/5Phos/CGCGCTGCATACTTGGCCAAGACCCCATGATCGTCCGA

## Sheet: Plate 2 Barcodes
Supplementary Table 7. Sheet 2. Plate 2 Barcodes
Well Position	Name	Sequence
A1	Round2_01	/5Phos/CATCGGCGTACGACTAACGTGATATCCACGTGCTTGAG
A2	Round2_09	/5Phos/CATCGGCGTACGACTCGCTGATCATCCACGTGCTTGAG
A3	Round2_17	/5Phos/CATCGGCGTACGACTAAGGTACAATCCACGTGCTTGAG
A4	Round2_25	/5Phos/CATCGGCGTACGACTAGATCGCAATCCACGTGCTTGAG
A5	Round2_33	/5Phos/CATCGGCGTACGACTCACTTCGAATCCACGTGCTTGAG
A6	Round2_41	/5Phos/CATCGGCGTACGACTCGACTGGAATCCACGTGCTTGAG
A7	Round2_49	/5Phos/CATCGGCGTACGACTGATAGACAATCCACGTGCTTGAG
A8	Round2_57	/5Phos/CATCGGCGTACGACTGTCGTAGAATCCACGTGCTTGAG
A9	Round2_65	/5Phos/CATCGGCGTACGACTTGGAACAAATCCACGTGCTTGAG
A10	Round2_73	/5Phos/CATCGGCGTACGACTAATGTTGCATCCACGTGCTTGAG
A11	Round2_81	/5Phos/CATCGGCGTACGACTATCATTCCATCCACGTGCTTGAG
A12	Round2_89	/5Phos/CATCGGCGTACGACTCGACACACATCCACGTGCTTGAG
B1	Round2_02	/5Phos/CATCGGCGTACGACTAAACATCGATCCACGTGCTTGAG
B2	Round2_10	/5Phos/CATCGGCGTACGACTACAAGCTAATCCACGTGCTTGAG
B3	Round2_18	/5Phos/CATCGGCGTACGACTACACAGAAATCCACGTGCTTGAG
B4	Round2_26	/5Phos/CATCGGCGTACGACTAGCAGGAAATCCACGTGCTTGAG
B5	Round2_34	/5Phos/CATCGGCGTACGACTCAGCGTTAATCCACGTGCTTGAG
B6	Round2_42	/5Phos/CATCGGCGTACGACTCGCATACAATCCACGTGCTTGAG
B7	Round2_50	/5Phos/CATCGGCGTACGACTGCCACATAATCCACGTGCTTGAG
B8	Round2_58	/5Phos/CATCGGCGTACGACTGTCTGTCAATCCACGTGCTTGAG
B9	Round2_66	/5Phos/CATCGGCGTACGACTTGGCTTCAATCCACGTGCTTGAG
B10	Round2_74	/5Phos/CATCGGCGTACGACTACACGACCATCCACGTGCTTGAG
B11	Round2_82	/5Phos/CATCGGCGTACGACTATTGGCTCATCCACGTGCTTGAG
B12	Round2_90	/5Phos/CATCGGCGTACGACTCGGATTGCATCCACGTGCTTGAG
C1	Round2_03	/5Phos/CATCGGCGTACGACTATGCCTAAATCCACGTGCTTGAG
C2	Round2_11	/5Phos/CATCGGCGTACGACTCTGTAGCCATCCACGTGCTTGAG
C3	Round2_19	/5Phos/CATCGGCGTACGACTACAGCAGAATCCACGTGCTTGAG
C4	Round2_27	/5Phos/CATCGGCGTACGACTAGTCACTAATCCACGTGCTTGAG
C5	Round2_35	/5Phos/CATCGGCGTACGACTCATACCAAATCCACGTGCTTGAG
C6	Round2_43	/5Phos/CATCGGCGTACGACTCTCAATGAATCCACGTGCTTGAG
C7	Round2_51	/5Phos/CATCGGCGTACGACTGCGAGTAAATCCACGTGCTTGAG
C8	Round2_59	/5Phos/CATCGGCGTACGACTGTGTTCTAATCCACGTGCTTGAG
C9	Round2_67	/5Phos/CATCGGCGTACGACTTGGTGGTAATCCACGTGCTTGAG
C10	Round2_75	/5Phos/CATCGGCGTACGACTACAGATTCATCCACGTGCTTGAG
C11	Round2_83	/5Phos/CATCGGCGTACGACTCAAGGAGCATCCACGTGCTTGAG
C12	Round2_91	/5Phos/CATCGGCGTACGACTCTAAGGTCATCCACGTGCTTGAG
D1	Round2_04	/5Phos/CATCGGCGTACGACTAGTGGTCAATCCACGTGCTTGAG
D2	Round2_12	/5Phos/CATCGGCGTACGACTAGTACAAGATCCACGTGCTTGAG
D3	Round2_20	/5Phos/CATCGGCGTACGACTACCTCCAAATCCACGTGCTTGAG
D4	Round2_28	/5Phos/CATCGGCGTACGACTATCCTGTAATCCACGTGCTTGAG
D5	Round2_36	/5Phos/CATCGGCGTACGACTCCAGTTCAATCCACGTGCTTGAG
D6	Round2_44	/5Phos/CATCGGCGTACGACTCTGAGCCAATCCACGTGCTTGAG
D7	Round2_52	/5Phos/CATCGGCGTACGACTGCTAACGAATCCACGTGCTTGAG
D8	Round2_60	/5Phos/CATCGGCGTACGACTTAGGATGAATCCACGTGCTTGAG
D9	Round2_68	/5Phos/CATCGGCGTACGACTTTCACGCAATCCACGTGCTTGAG
D10	Round2_76	/5Phos/CATCGGCGTACGACTAGATGTACATCCACGTGCTTGAG
D11	Round2_84	/5Phos/CATCGGCGTACGACTCACCTTACATCCACGTGCTTGAG
D12	Round2_92	/5Phos/CATCGGCGTACGACTGAACAGGCATCCACGTGCTTGAG
E1	Round2_05	/5Phos/CATCGGCGTACGACTACCACTGTATCCACGTGCTTGAG
E2	Round2_13	/5Phos/CATCGGCGTACGACTAACAACCAATCCACGTGCTTGAG
E3	Round2_21	/5Phos/CATCGGCGTACGACTACGCTCGAATCCACGTGCTTGAG
E4	Round2_29	/5Phos/CATCGGCGTACGACTATTGAGGAATCCACGTGCTTGAG
E5	Round2_37	/5Phos/CATCGGCGTACGACTCCGAAGTAATCCACGTGCTTGAG
E6	Round2_45	/5Phos/CATCGGCGTACGACTCTGGCATAATCCACGTGCTTGAG
E7	Round2_53	/5Phos/CATCGGCGTACGACTGCTCGGTAATCCACGTGCTTGAG
E8	Round2_61	/5Phos/CATCGGCGTACGACTTATCAGCAATCCACGTGCTTGAG
E9	Round2_69	/5Phos/CATCGGCGTACGACTAACTCACCATCCACGTGCTTGAG
E10	Round2_77	/5Phos/CATCGGCGTACGACTAGCACCTCATCCACGTGCTTGAG
E11	Round2_85	/5Phos/CATCGGCGTACGACTCCATCCTCATCCACGTGCTTGAG
E12	Round2_93	/5Phos/CATCGGCGTACGACTGACAGTGCATCCACGTGCTTGAG
F1	Round2_06	/5Phos/CATCGGCGTACGACTACATTGGCATCCACGTGCTTGAG
F2	Round2_14	/5Phos/CATCGGCGTACGACTAACCGAGAATCCACGTGCTTGAG
F3	Round2_22	/5Phos/CATCGGCGTACGACTACGTATCAATCCACGTGCTTGAG
F4	Round2_30	/5Phos/CATCGGCGTACGACTCAACCACAATCCACGTGCTTGAG
F5	Round2_38	/5Phos/CATCGGCGTACGACTCCGTGAGAATCCACGTGCTTGAG
F6	Round2_46	/5Phos/CATCGGCGTACGACTGAATCTGAATCCACGTGCTTGAG
F7	Round2_54	/5Phos/CATCGGCGTACGACTGGAGAACAATCCACGTGCTTGAG
F8	Round2_62	/5Phos/CATCGGCGTACGACTTCCGTCTAATCCACGTGCTTGAG
F9	Round2_70	/5Phos/CATCGGCGTACGACTAAGAGATCATCCACGTGCTTGAG
F10	Round2_78	/5Phos/CATCGGCGTACGACTAGCCATGCATCCACGTGCTTGAG
F11	Round2_86	/5Phos/CATCGGCGTACGACTCCGACAACATCCACGTGCTTGAG
F12	Round2_94	/5Phos/CATCGGCGTACGACTGAGTTAGCATCCACGTGCTTGAG
G1	Round2_07	/5Phos/CATCGGCGTACGACTCAGATCTGATCCACGTGCTTGAG
G2	Round2_15	/5Phos/CATCGGCGTACGACTAACGCTTAATCCACGTGCTTGAG
G3	Round2_23	/5Phos/CATCGGCGTACGACTACTATGCAATCCACGTGCTTGAG
G4	Round2_31	/5Phos/CATCGGCGTACGACTGACTAGTAATCCACGTGCTTGAG
G5	Round2_39	/5Phos/CATCGGCGTACGACTCCTCCTGAATCCACGTGCTTGAG
G6	Round2_47	/5Phos/CATCGGCGTACGACTCAAGACTAATCCACGTGCTTGAG
G7	Round2_55	/5Phos/CATCGGCGTACGACTGGTGCGAAATCCACGTGCTTGAG
G8	Round2_63	/5Phos/CATCGGCGTACGACTTCTTCACAATCCACGTGCTTGAG
G9	Round2_71	/5Phos/CATCGGCGTACGACTAAGGACACATCCACGTGCTTGAG
G10	Round2_79	/5Phos/CATCGGCGTACGACTAGGCTAACATCCACGTGCTTGAG
G11	Round2_87	/5Phos/CATCGGCGTACGACTCCTAATCCATCCACGTGCTTGAG
G12	Round2_95	/5Phos/CATCGGCGTACGACTGATGAATCATCCACGTGCTTGAG
H1	Round2_08	/5Phos/CATCGGCGTACGACTCATCAAGTATCCACGTGCTTGAG
H2	Round2_16	/5Phos/CATCGGCGTACGACTAAGACGGAATCCACGTGCTTGAG
H3	Round2_24	/5Phos/CATCGGCGTACGACTAGAGTCAAATCCACGTGCTTGAG
H4	Round2_32	/5Phos/CATCGGCGTACGACTCAATGGAAATCCACGTGCTTGAG
H5	Round2_40	/5Phos/CATCGGCGTACGACTCGAACTTAATCCACGTGCTTGAG
H6	Round2_48	/5Phos/CATCGGCGTACGACTGAGCTGAAATCCACGTGCTTGAG
H7	Round2_56	/5Phos/CATCGGCGTACGACTGTACGCAAATCCACGTGCTTGAG
H8	Round2_64	/5Phos/CATCGGCGTACGACTTGAAGAGAATCCACGTGCTTGAG
H9	Round2_72	/5Phos/CATCGGCGTACGACTAATCCGTCATCCACGTGCTTGAG
H10	Round2_80	/5Phos/CATCGGCGTACGACTATAGCGACATCCACGTGCTTGAG
H11	Round2_88	/5Phos/CATCGGCGTACGACTCCTCTATCATCCACGTGCTTGAG
H12	Round2_96	/5Phos/CATCGGCGTACGACTGCCAAGACATCCACGTGCTTGAG

## Sheet: Plate 3 Barcodes
Supplementary Table 7. Sheet 3. Plate 3 Barcodes
Well Position	Name	Sequence
A1	Round3_01	CAAGCAGAAGACGGCATACGAGATAACGTGATGTGGCCGATGTTTCG
A2	Round3_09	CAAGCAGAAGACGGCATACGAGATCGCTGATCGTGGCCGATGTTTCG
A3	Round3_17	CAAGCAGAAGACGGCATACGAGATAAGGTACAGTGGCCGATGTTTCG
A4	Round3_25	CAAGCAGAAGACGGCATACGAGATAGATCGCAGTGGCCGATGTTTCG
A5	Round3_33	CAAGCAGAAGACGGCATACGAGATCACTTCGAGTGGCCGATGTTTCG
A6	Round3_41	CAAGCAGAAGACGGCATACGAGATCGACTGGAGTGGCCGATGTTTCG
A7	Round3_49	CAAGCAGAAGACGGCATACGAGATGATAGACAGTGGCCGATGTTTCG
A8	Round3_57	CAAGCAGAAGACGGCATACGAGATGTCGTAGAGTGGCCGATGTTTCG
A9	Round3_65	CAAGCAGAAGACGGCATACGAGATTGGAACAAGTGGCCGATGTTTCG
A10	Round3_73	CAAGCAGAAGACGGCATACGAGATAATGTTGCGTGGCCGATGTTTCG
A11	Round3_81	CAAGCAGAAGACGGCATACGAGATATCATTCCGTGGCCGATGTTTCG
A12	Round3_89	CAAGCAGAAGACGGCATACGAGATCGACACACGTGGCCGATGTTTCG
B1	Round3_02	CAAGCAGAAGACGGCATACGAGATAAACATCGGTGGCCGATGTTTCG
B2	Round3_10	CAAGCAGAAGACGGCATACGAGATACAAGCTAGTGGCCGATGTTTCG
B3	Round3_18	CAAGCAGAAGACGGCATACGAGATACACAGAAGTGGCCGATGTTTCG
B4	Round3_26	CAAGCAGAAGACGGCATACGAGATAGCAGGAAGTGGCCGATGTTTCG
B5	Round3_34	CAAGCAGAAGACGGCATACGAGATCAGCGTTAGTGGCCGATGTTTCG
B6	Round3_42	CAAGCAGAAGACGGCATACGAGATCGCATACAGTGGCCGATGTTTCG
B7	Round3_50	CAAGCAGAAGACGGCATACGAGATGCCACATAGTGGCCGATGTTTCG
B8	Round3_58	CAAGCAGAAGACGGCATACGAGATGTCTGTCAGTGGCCGATGTTTCG
B9	Round3_66	CAAGCAGAAGACGGCATACGAGATTGGCTTCAGTGGCCGATGTTTCG
B10	Round3_74	CAAGCAGAAGACGGCATACGAGATACACGACCGTGGCCGATGTTTCG
B11	Round3_82	CAAGCAGAAGACGGCATACGAGATATTGGCTCGTGGCCGATGTTTCG
B12	Round3_90	CAAGCAGAAGACGGCATACGAGATCGGATTGCGTGGCCGATGTTTCG
C1	Round3_03	CAAGCAGAAGACGGCATACGAGATATGCCTAAGTGGCCGATGTTTCG
C2	Round3_11	CAAGCAGAAGACGGCATACGAGATCTGTAGCCGTGGCCGATGTTTCG
C3	Round3_19	CAAGCAGAAGACGGCATACGAGATACAGCAGAGTGGCCGATGTTTCG
C4	Round3_27	CAAGCAGAAGACGGCATACGAGATAGTCACTAGTGGCCGATGTTTCG
C5	Round3_35	CAAGCAGAAGACGGCATACGAGATCATACCAAGTGGCCGATGTTTCG
C6	Round3_43	CAAGCAGAAGACGGCATACGAGATCTCAATGAGTGGCCGATGTTTCG
C7	Round3_51	CAAGCAGAAGACGGCATACGAGATGCGAGTAAGTGGCCGATGTTTCG
C8	Round3_59	CAAGCAGAAGACGGCATACGAGATGTGTTCTAGTGGCCGATGTTTCG
C9	Round3_67	CAAGCAGAAGACGGCATACGAGATTGGTGGTAGTGGCCGATGTTTCG
C10	Round3_75	CAAGCAGAAGACGGCATACGAGATACAGATTCGTGGCCGATGTTTCG
C11	Round3_83	CAAGCAGAAGACGGCATACGAGATCAAGGAGCGTGGCCGATGTTTCG
C12	Round3_91	CAAGCAGAAGACGGCATACGAGATCTAAGGTCGTGGCCGATGTTTCG
D1	Round3_04	CAAGCAGAAGACGGCATACGAGATAGTGGTCAGTGGCCGATGTTTCG
D2	Round3_12	CAAGCAGAAGACGGCATACGAGATAGTACAAGGTGGCCGATGTTTCG
D3	Round3_20	CAAGCAGAAGACGGCATACGAGATACCTCCAAGTGGCCGATGTTTCG
D4	Round3_28	CAAGCAGAAGACGGCATACGAGATATCCTGTAGTGGCCGATGTTTCG
D5	Round3_36	CAAGCAGAAGACGGCATACGAGATCCAGTTCAGTGGCCGATGTTTCG
D6	Round3_44	CAAGCAGAAGACGGCATACGAGATCTGAGCCAGTGGCCGATGTTTCG
D7	Round3_52	CAAGCAGAAGACGGCATACGAGATGCTAACGAGTGGCCGATGTTTCG
D8	Round3_60	CAAGCAGAAGACGGCATACGAGATTAGGATGAGTGGCCGATGTTTCG
D9	Round3_68	CAAGCAGAAGACGGCATACGAGATTTCACGCAGTGGCCGATGTTTCG
D10	Round3_76	CAAGCAGAAGACGGCATACGAGATAGATGTACGTGGCCGATGTTTCG
D11	Round3_84	CAAGCAGAAGACGGCATACGAGATCACCTTACGTGGCCGATGTTTCG
D12	Round3_92	CAAGCAGAAGACGGCATACGAGATGAACAGGCGTGGCCGATGTTTCG
E1	Round3_05	CAAGCAGAAGACGGCATACGAGATACCACTGTGTGGCCGATGTTTCG
E2	Round3_13	CAAGCAGAAGACGGCATACGAGATAACAACCAGTGGCCGATGTTTCG
E3	Round3_21	CAAGCAGAAGACGGCATACGAGATACGCTCGAGTGGCCGATGTTTCG
E4	Round3_29	CAAGCAGAAGACGGCATACGAGATATTGAGGAGTGGCCGATGTTTCG
E5	Round3_37	CAAGCAGAAGACGGCATACGAGATCCGAAGTAGTGGCCGATGTTTCG
E6	Round3_45	CAAGCAGAAGACGGCATACGAGATCTGGCATAGTGGCCGATGTTTCG
E7	Round3_53	CAAGCAGAAGACGGCATACGAGATGCTCGGTAGTGGCCGATGTTTCG
E8	Round3_61	CAAGCAGAAGACGGCATACGAGATTATCAGCAGTGGCCGATGTTTCG
E9	Round3_69	CAAGCAGAAGACGGCATACGAGATAACTCACCGTGGCCGATGTTTCG
E10	Round3_77	CAAGCAGAAGACGGCATACGAGATAGCACCTCGTGGCCGATGTTTCG
E11	Round3_85	CAAGCAGAAGACGGCATACGAGATCCATCCTCGTGGCCGATGTTTCG
E12	Round3_93	CAAGCAGAAGACGGCATACGAGATGACAGTGCGTGGCCGATGTTTCG
F1	Round3_06	CAAGCAGAAGACGGCATACGAGATACATTGGCGTGGCCGATGTTTCG
F2	Round3_14	CAAGCAGAAGACGGCATACGAGATAACCGAGAGTGGCCGATGTTTCG
F3	Round3_22	CAAGCAGAAGACGGCATACGAGATACGTATCAGTGGCCGATGTTTCG
F4	Round3_30	CAAGCAGAAGACGGCATACGAGATCAACCACAGTGGCCGATGTTTCG
F5	Round3_38	CAAGCAGAAGACGGCATACGAGATCCGTGAGAGTGGCCGATGTTTCG
F6	Round3_46	CAAGCAGAAGACGGCATACGAGATGAATCTGAGTGGCCGATGTTTCG
F7	Round3_54	CAAGCAGAAGACGGCATACGAGATGGAGAACAGTGGCCGATGTTTCG
F8	Round3_62	CAAGCAGAAGACGGCATACGAGATTCCGTCTAGTGGCCGATGTTTCG
F9	Round3_70	CAAGCAGAAGACGGCATACGAGATAAGAGATCGTGGCCGATGTTTCG
F10	Round3_78	CAAGCAGAAGACGGCATACGAGATAGCCATGCGTGGCCGATGTTTCG
F11	Round3_86	CAAGCAGAAGACGGCATACGAGATCCGACAACGTGGCCGATGTTTCG
F12	Round3_94	CAAGCAGAAGACGGCATACGAGATGAGTTAGCGTGGCCGATGTTTCG
G1	Round3_07	CAAGCAGAAGACGGCATACGAGATCAGATCTGGTGGCCGATGTTTCG
G2	Round3_15	CAAGCAGAAGACGGCATACGAGATAACGCTTAGTGGCCGATGTTTCG
G3	Round3_23	CAAGCAGAAGACGGCATACGAGATACTATGCAGTGGCCGATGTTTCG
G4	Round3_31	CAAGCAGAAGACGGCATACGAGATGACTAGTAGTGGCCGATGTTTCG
G5	Round3_39	CAAGCAGAAGACGGCATACGAGATCCTCCTGAGTGGCCGATGTTTCG
G6	Round3_47	CAAGCAGAAGACGGCATACGAGATCAAGACTAGTGGCCGATGTTTCG
G7	Round3_55	CAAGCAGAAGACGGCATACGAGATGGTGCGAAGTGGCCGATGTTTCG
G8	Round3_63	CAAGCAGAAGACGGCATACGAGATTCTTCACAGTGGCCGATGTTTCG
G9	Round3_71	CAAGCAGAAGACGGCATACGAGATAAGGACACGTGGCCGATGTTTCG
G10	Round3_79	CAAGCAGAAGACGGCATACGAGATAGGCTAACGTGGCCGATGTTTCG
G11	Round3_87	CAAGCAGAAGACGGCATACGAGATCCTAATCCGTGGCCGATGTTTCG
G12	Round3_95	CAAGCAGAAGACGGCATACGAGATGATGAATCGTGGCCGATGTTTCG
H1	Round3_08	CAAGCAGAAGACGGCATACGAGATCATCAAGTGTGGCCGATGTTTCG
H2	Round3_16	CAAGCAGAAGACGGCATACGAGATAAGACGGAGTGGCCGATGTTTCG
H3	Round3_24	CAAGCAGAAGACGGCATACGAGATAGAGTCAAGTGGCCGATGTTTCG
H4	Round3_32	CAAGCAGAAGACGGCATACGAGATCAATGGAAGTGGCCGATGTTTCG
H5	Round3_40	CAAGCAGAAGACGGCATACGAGATCGAACTTAGTGGCCGATGTTTCG
H6	Round3_48	CAAGCAGAAGACGGCATACGAGATGAGCTGAAGTGGCCGATGTTTCG
H7	Round3_56	CAAGCAGAAGACGGCATACGAGATGTACGCAAGTGGCCGATGTTTCG
H8	Round3_64	CAAGCAGAAGACGGCATACGAGATTGAAGAGAGTGGCCGATGTTTCG
H9	Round3_72	CAAGCAGAAGACGGCATACGAGATAATCCGTCGTGGCCGATGTTTCG
H10	Round3_80	CAAGCAGAAGACGGCATACGAGATATAGCGACGTGGCCGATGTTTCG
H11	Round3_88	CAAGCAGAAGACGGCATACGAGATCCTCTATCGTGGCCGATGTTTCG
H12	Round3_96	CAAGCAGAAGACGGCATACGAGATGCCAAGACGTGGCCGATGTTTCG
