# Supplementary material for: Human iPSCs-based modeling unveils SETBP1 as a driver of chromatin rewiring in GATA2 deficiency
Source: Nat Commun. 2025 Nov 17;16:10035. doi: 10.1038/s41467-025-65806-9 (PMC12623428; doi:10.1038/s41467-025-65806-9)
Supplement: Supplementary file 12 — Source data [file 41467_2025_65806_MOESM12_ESM.xlsx]

## Sheet: Figure 1
	Figure 1C (%CD34+CD43+ cells)
	P	5.51	2.92	8.7	8.54	7.09	3.42	4.58	1.95	1.65	3.58	1.99	26.5	3.35	15.2	6.29	2.22	1.57	12.17	13.59	14.79	20.84	16.15	7.24	14.71	4.88	7.04	6.18	5.24	6.62	7.15	14.48	6.47
	S	11.03	13.54	26.84	24.91	17.13	12.2	10.2
	A	11.58	3.17	9.03	7.5	2.7	3.5
	G	7.09	4.63	10.29	8.02	8.2	3	1.37	1.02	0.77	2.05	0.27	21.43	1.56	5.42	4.99	1.32	0.11	6.89	5.48	6.42	2.73	1.96	6.3	9.13	7.38	7.21
	GS	19.38	0.42	27.5	10.29	10.56	8.19	1.5	1.16	0.81	4.25	1.54	26.37	0.74	5.88	4.73	0.37	2.73	1.79	2.32	5.05	0.9	9.04	1.31	0.64	1.05	1.58
	GA	2.09	2.14	1.05	3.27	1.46	4.31	2.27	1.22	1.33	1.35	1.97	1.87	9.33
	GSA	1.49	1.03	2.56	1.79	1.73	0.38	0.74	0.24	0.35	4.04	0.38	11.93	1.6	7.05	1.15	0.1	0.42	0.64	1.02	1.27	0.22	0.56	0.92	1.59	1.06	0.49
	Statistical analysis
		Test	p-value	Mean diff
	S vs P	Mann-Whitney (two-tailed)	0.0045	6.995
	A vs P	Mann-Whitney (two-tailed)	0.7524	-1.045
	G vs P	Mann-Whitney (two-tailed)	0.0461	-1.34
	GS vs P	Mann-Whitney (two-tailed)	0.0052	-4.49
	GA vs P	Mann-Whitney (two-tailed)	<0,0001	-4.575
	GSA vs P	Mann-Whitney (two-tailed)	<0,0001	-5.52
	Figure 1D (%CD34+CD45+ cells)
	P	5.66	3.36	5.07	5.52	5.06	1.76	2.53	1.12	21.65	2.3	10.46	3.28	1.4	1.29	12.57	9.37	10.8	15.05	11.04	5.1	10.61	3.57	5.07	4.26	3.15	4.63	5.2	11.38	4.38
	S	7.76	7.86	19.39	18.03	11.46	7.11	7.3
	A	10.04	3.2	6.5	5.14	2.08	3.82
	G	6.86	4.94	8.55	6.72	6.71	2.39	0.88	0.51	18.18	1.17	4.01	3.87	0.74	0.12	7.45	4.3	5.39	2.17	2.26	4.65	6.92	5.96	5.65
	GS	21.37	1.89	25.08	9.09	8.28	6.84	1.1	1.07	26.89	0.85	5.45	4.21	0.25	2.32	2.2	2.99	5.73	1.08	9.58	2.19	1.85	2.09	2.73
	GA	1.37	1.96	0.63	2.71	1.2	3.03	0.53	0.44	0.49	0.42	2.85	2.74	8.13
	GSA	2.22	2.06	1.62	1.35	1.23	0.34	0.39	0.33	13.4	1.88	6.52	0.96	0.1	0.38	1.42	1.09	1.01	0.23	0.59	0.27	0.76	0.15	0.3
	Statistical analysis
		Test	p-value	Mean diff
	S vs P	Mann-Whitney (two-tailed)	0.0137	2.79
	A vs P	Mann-Whitney (two-tailed)	0.7248	-0.59
	G vs P	Mann-Whitney (two-tailed)	0.2942	-0.42
	GS vs P	Mann-Whitney (two-tailed)	0.1353	-2.34
	GA vs P	Mann-Whitney (two-tailed)	<0,0001	-3.7
	GSA vs P	Mann-Whitney (two-tailed)	<0,0001	-4.11
	Figure 1E (%CD45+ cells)
	P	15.34	8.29	6.72	7.25	6.99	3.32	4.75	3.08	43.74	3.91	21.4	7.51	5.15	3.6	28.97	12.97	16.03	23.72	19.57	8.18	18.39	5.16	8.51	6.36	4.87	6.67	7.34	17.98	7.05
	S	9.94	10.09	26.51	34.22	20.95	11.95	12.48
	A	14.81	5.34	8.44	6.62	6.63	15.05
	G	15.78	12.3	10.89	9.17	8.73	5.01	2.29	4.55	33.07	3.68	13.86	6.14	3.38	0.94	19.18	7.16	9.32	3.33	4.52	8.06	13.42	9.9	9.58
	GS	30.48	6.17	30.67	13.31	10.63	11.03	3.36	2.59	41.04	2.87	11.27	5.87	1.5	3.71	12.36	3.33	6.91	1.36	12.91	1.93	1.53	1.9	2.39
	GA	2.69	3.08	1.04	4.03	1.79	4.17	1.42	0.9	1.75	1.04	4.67	5.92	15.1
	GSA	8.46	4.97	1.63	2.13	1.94	1.05	1.72	1.39	23.93	4.64	11.5	1.82	1.97	0.81	13.87	1.68	1.85	1.13	3.48	0.91	1.21	1.51	1.66
	Statistical analysis
		Test	p-value	Mean diff
	S vs P	Mann-Whitney (two-tailed)	0.0286	5.14
	A vs P	Mann-Whitney (two-tailed)	0.9365	0.195
	G vs P	Mann-Whitney (two-tailed)	0.5961	1.39
	GS vs P	Mann-Whitney (two-tailed)	0.0651	-1.47
	GA vs P	Mann-Whitney (two-tailed)	<0,0001	-4650
	GSA vs P	Mann-Whitney (two-tailed)	<0,0001	-5.52
	Figure 1F (%CD33+CD11b+ cells)
	P	1.91	1.9	6.64	6.31	3.1	1.88	2.18	1.98	7.57	2.65	2.9	1.85	1.97	7.05	7.91	8.59	8.46	6.19	3.85	5.47	5.72
	S	8.94	11.49	6.39	3.2	3.98	4.89
	A	3.51	1.98	3.04	3.01	2.22	1.44
	G	2.89	3.83	10.98	7.79	4.36	2.19	2.22	0.26	7.11	1.23	2.33	0.85	0.97	13.14	12.51	6.82	6.98
	GS	5.1	0.18	15.52	6.81	3.45	4.02	0.2	1.09	1.34	0.59	0.54	1.67	1.86	2.77	1.41	3.53	1.14
	GA	0.34	0.7	0.56	0.42	1.41	1.65	0.74	2.06	5.33
	GSA	0.37	0.24	1.03	1.61	0.66	0.27	0.05	0.13	0.18	0.17	0.07	0.06	0.24	0.45	0.98	1.16	1.69
	Statistical analysis
		Test	p-value	Mean diff
	S vs P	Mann-Whitney (two-tailed)	0.1192	2.64
	A vs P	Mann-Whitney (two-tailed)	0.4845	0.19
	G vs P	Mann-Whitney (two-tailed)	0.8834	0.83
	GS vs P	Mann-Whitney (two-tailed)	0.0153	-1.59
	GA vs P	Mann-Whitney (two-tailed)	0.0004	-2.26
	GSA vs P	Mann-Whitney (two-tailed)	<0,0001	-2.73
	Figure 1G (%CD14+ within CD33+ cells)
	P	9.32	9.18	1.91	4.28	4.69	2.14	10.73	8.94	5.17	4.25	6.72	2.61	5.76	2.6	1.78	2.03	1.82	3.2
	S	5.71	6.95	9.21	9.58	7.6	8.29
	A	3.35	8.94	2.42	2.11	4.61	3.47
	G	15.13	7.44	8.21	5.4	7.44	7.77	12.02	19.05	9.69	4.77	9.2	3.75	8.48	3.48	4.63	2.17	2.14
	GS	4.55	3.13	1.58	1.69	1.84	1.05	6.28	2.55	1.34	0.3	0.44	1.79	1.84	1.11	5.62	0.76	1.6
	GA	1.87	3.42	4.56	7.65	1.09	0.01	1.06	4.04	5.39
	GSA	0.45	0	1.2	0.18	0.54	0.63	0	0.74	0.65	1.93	0.8	0.01	3.62	0.01	0.01	3.13	3.81
	Statistical analysis
		Test	p-value	Mean diff
	S vs P	Mann-Whitney (two-tailed)	0.2438	1.375
	A vs P	Mann-Whitney (two-tailed)	0.4845	-1.32
	G vs P	Mann-Whitney (two-tailed)	0.0388	3.175
	GS vs P	Mann-Whitney (two-tailed)	0.0005	-2.575
	GA vs P	Mann-Whitney (two-tailed)	0.1763	-0.845
	GSA vs P	Mann-Whitney (two-tailed)	<0,0001	-3.635
	Figure 1H (%CD15+ within CD33+ cells)
	P	1.5	6.23	2.29	3.07	0.48	1.14	0.22	1.25	0.44	0.96	0.64	0.61	0.27	0.36	0.2	1.97	0.75	1.92
	S	1.51	1.4	2	1.8	3.28	0.57
	A	0.22	0.02	2.19	1.55	1.32	1.65
	G	2.82	2.94	4.15	1.9	0.61	1.47	0	0.54	0.23	0.59	0.2	0.38	0.87	1.03	0.81	0.79
	GS	0.1	6.25	9.23	5.77	3.48	0.52	0.9	0.46	0.67	0.07	0.19	0.06	0.19	0.01	1.12	0.01	3.2
	GA	0.06	0.18	0.08	0.09	4.35	5.26	2.66	1.01	1.81
	GSA	0	7.27	4.8	3.33	2.53	0	3.57	0	1.94	0.05	0.03	0.03	0.05	0.01	0.01	3.13	5.71
	Statistical analysis
		Test	p-value	Mean diff
	S vs P	Mann-Whitney (two-tailed)	0.0949	0.96
	A vs P	Mann-Whitney (two-tailed)	0.1146	0.905
	G vs P	Mann-Whitney (two-tailed)	0.8689	0.105
	GS vs P	Mann-Whitney (two-tailed)	0.5928	-0.175
	GA vs P	Mann-Whitney (two-tailed)	0.908	0.315
	GSA vs P	Mann-Whitney (two-tailed)	0.6896	-0.645
	Figure 1H (Colony Forming Unit Assay)
	CFU-G
	P	11.5	23.5	51.5	6.5	7	10	6	12	6	4.5
	S	7	7	9	8
	A	4	4	3	3
	G	13.5	19.5	9.5	9.5	14	13.5	10.5	9
	GS	34.5	30.5	13.5	3.5	5	3	3.5	4
	GA	1	3.5	3.5	4
	GSA	6	6	4	1	2	2.5	1	3
	CFU-M
	P	4	3.5	1	1	5	3	3.5	4	6	6
	S	10	13	9	12
	A	5	3	4	3
	G	1	1	2	2	2	3	2.5	2
	GS	0	1	0	0	2.5	2	1.5	1
	GA	1	2	1	2
	GSA	0.5	0	0	0	0	0	0	1
	CFU-GM
	P	2.5	2.5	0.5	6	11	10	17	6	14.5	9
	S	22	24	18	25
	A	6	9	6	10
	G	3	2.5	1	5.5	4	7	12	5
	GS	1	1.5	0.5	0	7	11	12	8
	GA	5	6	5.5	4.5
	GSA	0	0	0	0.5	2	1	1	2
	Total
	P	18	29.5	53	13.5	23	23	26.5	22	26.5	19
	S	42	44	36	45
	A	15	16	13	16
	G	17.5	23	13	17	20	20	25	16
	GS	35.5	33	14	3.5	14.5	16	17	13
	GA	7	11.5	10	10.5
	GSA	6.5	6	4	1.5	4	3.5	2	6
	Statistical analysis
	CFU-G	Test	p-value	Mean diff
	S vs P	Mann-Whitney (two-tailed)	0.9181	-1
	A vs P	Mann-Whitney (two-tailed)	0.002	-5
	G vs P	Mann-Whitney (two-tailed)	0.264	3.5
	GS vs P	Mann-Whitney (two-tailed)	0.2642	-4
	GA vs P	Mann-Whitney (two-tailed)	0.002	-5.25
	GSA vs P	Mann-Whitney (two-tailed)	0.0005	-5.75
	CFU-M	Test	p-value	Mean diff
	S vs P	Unpaired t-test (two-tailed)	<0,0001	7,300 ± 1,047
	A vs P	Unpaired t-test (two-tailed)	0.9585	0,05000 ± 0,9409
	G vs P	Unpaired t-test (two-tailed)	0.0165	-1,763 ± 0,6583
	GS vs P	Unpaired t-test (two-tailed)	0.0013	-2,700 ± 0,6925
	GA vs P	Mann-Whitney (two-tailed)	0.2727	-1.25
	GSA vs P	Mann-Whitney (two-tailed)	<0,0001	-3.75
	CFU-GM	Test	p-value	Mean diff
	S vs P	Unpaired t-test (two-tailed)	0.0003	14,35 ± 2,912
	A vs P	Unpaired t-test (two-tailed)	0.9586	-0,1500 ± 2,830
	G vs P	Unpaired t-test (two-tailed)	0.2049	-2,900 ± 2,194
	GS vs P	Unpaired t-test (two-tailed)	0.2775	-2,775 ± 2,468
	GA vs P	Unpaired t-test (two-tailed)	0.2123	-3,650 ± 2,770
	GSA vs P	Unpaired t-test (two-tailed)	0.0021	-7,088 ± 1,937
	CFU-Total	Test	p-value	Mean diff
	S vs P	Mann-Whitney (two-tailed)	0.021	20
	A vs P	Mann-Whitney (two-tailed)	0.011	-7.5
	G vs P	Mann-Whitney (two-tailed)	0.0782	-4.25
	GS vs P	Mann-Whitney (two-tailed)	0.1163	-7.75
	GA vs P	Mann-Whitney (two-tailed)	0.002	-12.75
	GSA vs P	Mann-Whitney (two-tailed)	<0,0001	-19
	Figure 1H (% CD33+ in G2/M+S phase)
	P	53.37	58.47	57.31	47.36	43.56	63.07
	S	67.97	64.12	62.2	58.47	57.47	51.73
	A	60.93	61.82	60.96	40.3	53.28	46.9
	G	51.96	70.3	52.35	34.17	37.45	61.74
	GS	43.04	60.89	33.67	35.6	40.25	63.1
	GA	34.84	38.12	30.1
	GSA	32.97	48.82	26.94	26.15	22.41
	Statistical analysis
		Test	p-value	Mean diff
	S vs P	Unpaired t-test (two-tailed)	0.1176	6,470 ± 3,779
	A vs P	Unpaired t-test (two-tailed)	0.971	0,1750 ± 4,700
	G vs P	Unpaired t-test (two-tailed)	0.712	-2,227 ± 5,876
	GS vs P	Unpaired t-test (two-tailed)	0.2252	-7,765 ± 6,007
	GA vs P	Unpaired t-test (two-tailed)	0.0039	-19,50 ± 4,622
	GSA vs P	Unpaired t-test (two-tailed)	0.0023	-22,40 ± 5,343

## Sheet: Figure 3
	Figure 3C
	GA vs P OPEN	-ln(p-value)		GS vs P OPEN	-ln(p-value)		GSA vs P OPEN	-ln(p-value)
	Fra1(bZIP)	873		Hoxc9(Homeobox)	341		Hoxc9(Homeobox)	504
	JunB(bZIP)	835		Hoxd9(Homeobox)	312		ERG(ETS)	457
	Fos(bZIP)	834		ERG(ETS)	293		Hoxd9(Homeobox)	449
	Fosl2(bZIP)	831		ETV1(ETS)	275		ETV1(ETS)	442
	Fra2(bZIP)	828		Etv2(ETS)	260		Etv2(ETS)	414
	BATF(bZIP)	814		Elf4(ETS)	259		Elf4(ETS)	403
	Atf3(bZIP)	801		ETS1(ETS)	254		ETS1(ETS)	389
	Jun-AP1(bZIP)	799		PBX2(Homeobox)	243		Fli1(ETS)	372
	AP-1(bZIP)	723		Fli1(ETS)	228		PBX2(Homeobox)	341
	Bach2(bZIP)	364		Hoxc10(Homeobox)	220		GABPA(ETS)	333
	ERG(ETS)	139		GABPA(ETS)	202		EHF(ETS)	326
	PU.1(ETS)	136		EHF(ETS)	194		PU.1(ETS)	318
	Elf4(ETS)	136		ELF5(ETS)	193		ELF5(ETS)	309
	Etv2(ETS)	134		PU.1(ETS)	188		Hoxc10(Homeobox)	308
	ELF5(ETS)	130		ELF3(ETS)	179		ETV4(ETS)	277
	ETS1(ETS)	129		ETV4(ETS)	178		ELF3(ETS)	276
	EHF(ETS)	124		EWS:ERG-fusion(ETS)	175		EWS:ERG-fusion(ETS)	270
	Foxo3(Forkhead)	122		Ets1-distal(ETS)	157		Ets1-distal(ETS)	238
	Foxo1(Forkhead)	120		EWS:FLI1-fusion(ETS)	151		EWS:FLI1-fusion(ETS)	224
	Fli1(ETS)	118		CDX4(Homeobox)	142		SpiB(ETS)	212
	ETV1(ETS)	118		Pdx1(Homeobox)	112		CDX4(Homeobox)	204
	ELF3(ETS)	115		SpiB(ETS)	112		RUNX2(Runt)	189
	NFIL3(bZIP)	114		RUNX1(Runt)	107		RUNX1(Runt)	188
	MafK(bZIP)	107		RUNX2(Runt)	106		RUNX(Runt)	175
	NF-E2(bZIP)	105		Hoxc6(Homeobox)	102		Pdx1(Homeobox)	161
	GA vs P CLOSED	-ln(p-value)		GS vs P CLOSED	-ln(p-value)		GSA vs P CLOSED	-ln(p-value)
	CTCF(Zf)	406		Gata1(Zf)	101		Gata6(Zf)	150
	BORIS(Zf)	237		Gata6(Zf)	100		Gata1(Zf)	143
	Gata2(Zf)	69		Gata2(Zf)	95		Gata2(Zf)	142
	Gata1(Zf)	66		Gata4(Zf)	94		Gata4(Zf)	140
	Gata6(Zf)	65		GATA3(Zf)	82		GATA3(Zf)	119

## Sheet: Supplementary Figure 1
	Supplementray Figure 1E (% AnnexinV+ within CD33+ cells)
	P	5.4	2.97	6.5	5.34	7.28	6.34
	S	9.66	6.76	5.84
	A	8.53	7.69	6.4
	G	4.44	8	16.89	3.57	3.89
	GS	6.79	3.27	13.64	6.94	8.93
	GA	6.32	11.65	7.65	12.32
	GSA	8.39	3.75	11.67	18.11	17.15
	Statistical analysis
		Test	p-value	Mean diff
	S vs P	Unpaired t-test (two-tailed)	0.1714	1,782 ± 1,169
	A vs P	Unpaired t-test (two-tailed)	0.094	1,902 ± 0,9819
	G vs P	Unpaired t-test (two-tailed)	0.1532	4,138 ± 2,583
	GS vs P	Unpaired t-test (two-tailed)	0.2071	2,276 ± 1,674
	GA vs P	Unpaired t-test (two-tailed)	0.0247	3,847 ± 1,394
	GSA vs P	Unpaired t-test (two-tailed)	0.0368	6,176 ± 2,522

## Sheet: Supplementary Figure 6
	Supplementary Figure 6A
	S vs P OPEN	-ln(p-value)		A vs P OPEN	-ln(p-value)
	Fos(bZIP)	785		Fra1(bZIP)	1563
	Fra1(bZIP)	765		Fos(bZIP)	1535
	Fra2(bZIP)	762		Fra2(bZIP)	1497
	Fosl2(bZIP)	760		JunB(bZIP)	1495
	JunB(bZIP)	754		Fosl2(bZIP)	1489
	Jun-AP1(bZIP)	719		Atf3(bZIP)	1463
	BATF(bZIP)	713		BATF(bZIP)	1432
	Atf3(bZIP)	704		Jun-AP1(bZIP)	1407
	AP-1(bZIP)	657		AP-1(bZIP)	1288
	Elf4(ETS)	531		Bach2(bZIP)	659
	ETV1(ETS)	440		ERG(ETS)	418
	ERG(ETS)	433		TEAD1(TEAD)	384
	PU.1(ETS)	431		TEAD3(TEA)	372
	ETS1(ETS)	420		Etv2(ETS)	370
	ELF5(ETS)	417		ETV1(ETS)	357
	Etv2(ETS)	383		TEAD4(TEA)	346
	EHF(ETS)	378		Fli1(ETS)	335
	ELF3(ETS)	362		ETS1(ETS)	325
	GABPA(ETS)	359		TEAD(TEA)	298
	Fli1(ETS)	332		EWS:ERG-fusion(ETS)	292
	Bach2(bZIP)	330		Foxo1(Forkhead)	277
	SpiB(ETS)	291		EHF(ETS)	271
	ETV4(ETS)	279		Gata4(Zf)	269
	Ets1-distal(ETS)	265		Foxo3(Forkhead)	266
	NF-E2(bZIP)	253		Gata6(Zf)	264
	S vs P CLOSED	-ln(p-value)		A vs P CLOSED	-ln(p-value)
	CTCF(Zf)	406		CTCF(Zf)	336
	BORIS(Zf)	237		BORIS(Zf)	228
	Gata2(Zf)	69		SpiB(ETS)	102
	Gata1(Zf)	66		PU.1(ETS)	99
	Gata6(Zf)	65		Elf4(ETS)	84
